# Supplementary material for: Genome-wide identification of antisense lncRNAs and their association with susceptibility to Flavobacterium psychrophilum in rainbow trout
Source: Front Immunol. 2022 Dec 6;13:1050722. doi: 10.3389/fimmu.2022.1050722 (PMC9763276; doi:10.3389/fimmu.2022.1050722)
Supplement: Supplementary file 1 [file DataSheet_1.zip]

Archive with 3 entries (3 files):
- Supplementary File 1.XLSX
- Supplementary File 2.XLSX
- Supplementary File 3.XLSX
