# Supplementary material for: Genome-wide identification of antisense lncRNAs and their association with susceptibility to Flavobacterium psychrophilum in rainbow trout
Source: Front Immunol. 2022 Dec 6;13:1050722. doi: 10.3389/fimmu.2022.1050722 (PMC9763276; doi:10.3389/fimmu.2022.1050722)
Supplement: Supplementary file 1 [file DataSheet_1.zip › Supplementary File 1.XLSX]

## Sheet: LncNATs_SwansonGCF_002163495.1
Genomic coordinates of all long noncoding natural antisense transcripts (lncNATs) identified on the Swanson genome sequence (GCF_002163495.1_Omyk_1.0)
NC_035077.1	33370	33719	.	.	-	Cufflinks	exon	.	gene_id "XLOC_002228"; transcript_id "OmyAS00006131"; exon_number "1"; gene_name "LOC110523613"; oId "CUFF.4.2"; nearest_ref "rna0"; class_code "s"; tss_id "TSS2446";
NC_035077.1	34555	34684	.	.	-	Cufflinks	exon	.	gene_id "XLOC_002228"; transcript_id "OmyAS00006131"; exon_number "2"; gene_name "LOC110523613"; oId "CUFF.4.2"; nearest_ref "rna0"; class_code "s"; tss_id "TSS2446";
NC_035077.1	63354	63848	.	.	+	Cufflinks	exon	.	gene_id "XLOC_000004"; transcript_id "OmyAS00000062"; exon_number "1"; gene_name "nit2"; oId "CUFF.11.1"; nearest_ref "rna1"; class_code "s"; tss_id "TSS7";
NC_035077.1	64039	64095	.	.	+	Cufflinks	exon	.	gene_id "XLOC_000004"; transcript_id "OmyAS00000062"; exon_number "2"; gene_name "nit2"; oId "CUFF.11.1"; nearest_ref "rna1"; class_code "s"; tss_id "TSS7";
NC_035077.1	64376	64408	.	.	+	Cufflinks	exon	.	gene_id "XLOC_000004"; transcript_id "OmyAS00000062"; exon_number "3"; gene_name "nit2"; oId "CUFF.11.1"; nearest_ref "rna1"; class_code "s"; tss_id "TSS7";
NC_035077.1	156502	156655	.	.	+	Cufflinks	exon	.	gene_id "XLOC_000016"; transcript_id "OmyAS00000076"; exon_number "1"; gene_name "LOC110523066"; oId "CUFF.26.1"; nearest_ref "rna4"; class_code "s"; tss_id "TSS11";
NC_035077.1	156519	156655	.	.	+	Cufflinks	exon	.	gene_id "XLOC_000016"; transcript_id "OmyAS00000077"; exon_number "1"; gene_name "LOC110523066"; oId "CUFF.26.2"; nearest_ref "rna4"; class_code "s"; tss_id "TSS11";
NC_035077.1	160905	160994	.	.	+	Cufflinks	exon	.	gene_id "XLOC_000016"; transcript_id "OmyAS00000077"; exon_number "2"; gene_name "LOC110523066"; oId "CUFF.26.2"; nearest_ref "rna4"; class_code "s"; tss_id "TSS11";
NC_035077.1	160905	161393	.	.	+	Cufflinks	exon	.	gene_id "XLOC_000016"; transcript_id "OmyAS00000076"; exon_number "2"; gene_name "LOC110523066"; oId "CUFF.26.1"; nearest_ref "rna4"; class_code "s"; tss_id "TSS11";
NC_035077.1	161986	162915	.	.	+	Cufflinks	exon	.	gene_id "XLOC_000016"; transcript_id "OmyAS00000078"; exon_number "1"; gene_name "LOC110523066"; oId "CUFF.26.3"; nearest_ref "rna4"; class_code "x";
NC_035077.1	162672	162915	.	.	+	Cufflinks	exon	.	gene_id "XLOC_000016"; transcript_id "OmyAS00000077"; exon_number "3"; gene_name "LOC110523066"; oId "CUFF.26.2"; nearest_ref "rna4"; class_code "s"; tss_id "TSS11";
NC_035077.1	355929	356143	.	.	-	Cufflinks	exon	.	gene_id "XLOC_002240"; transcript_id "OmyAS00006150"; exon_number "1"; gene_name "LOC100135976"; oId "CUFF.41.1"; nearest_ref "rna8"; class_code "x";
NC_035077.1	512255	512292	.	.	+	Cufflinks	exon	.	gene_id "XLOC_000025"; transcript_id "OmyAS00000098"; exon_number "1"; gene_name "dpt"; oId "CUFF.50.1"; nearest_ref "rna12"; class_code "x"; tss_id "TSS22";
NC_035077.1	512425	513041	.	.	+	Cufflinks	exon	.	gene_id "XLOC_000025"; transcript_id "OmyAS00000098"; exon_number "2"; gene_name "dpt"; oId "CUFF.50.1"; nearest_ref "rna12"; class_code "x"; tss_id "TSS22";
NC_035077.1	592396	592768	.	.	+	Cufflinks	exon	.	gene_id "XLOC_000028"; transcript_id "OmyAS00000103"; exon_number "1"; gene_name "LOC110524189"; oId "CUFF.55.1"; nearest_ref "rna14"; class_code "x"; tss_id "TSS26";
NC_035077.1	592794	592829	.	.	+	Cufflinks	exon	.	gene_id "XLOC_000028"; transcript_id "OmyAS00000103"; exon_number "2"; gene_name "LOC110524189"; oId "CUFF.55.1"; nearest_ref "rna14"; class_code "x"; tss_id "TSS26";
NC_035077.1	592881	592958	.	.	+	Cufflinks	exon	.	gene_id "XLOC_000028"; transcript_id "OmyAS00000103"; exon_number "3"; gene_name "LOC110524189"; oId "CUFF.55.1"; nearest_ref "rna14"; class_code "x"; tss_id "TSS26";
NC_035077.1	803585	803764	.	.	-	Cufflinks	exon	.	gene_id "XLOC_002255"; transcript_id "OmyAS00006168"; exon_number "1"; gene_name "tp63"; oId "CUFF.78.2"; nearest_ref "rna18"; class_code "s"; tss_id "TSS2473";
NC_035077.1	820854	820920	.	.	-	Cufflinks	exon	.	gene_id "XLOC_002255"; transcript_id "OmyAS00006168"; exon_number "2"; gene_name "tp63"; oId "CUFF.78.2"; nearest_ref "rna18"; class_code "s"; tss_id "TSS2473";
NC_035077.1	884799	884969	.	.	+	Cufflinks	exon	.	gene_id "XLOC_000044"; transcript_id "OmyAS00000129"; exon_number "1"; gene_name "zbtb11"; oId "CUFF.84.1"; nearest_ref "rna19"; class_code "x"; tss_id "TSS36";
NC_035077.1	885446	885616	.	.	+	Cufflinks	exon	.	gene_id "XLOC_000044"; transcript_id "OmyAS00000130"; exon_number "1"; gene_name "zbtb11"; oId "CUFF.84.2"; nearest_ref "rna19"; class_code "s"; tss_id "TSS37";
NC_035077.1	886503	886560	.	.	+	Cufflinks	exon	.	gene_id "XLOC_000044"; transcript_id "OmyAS00000129"; exon_number "2"; gene_name "zbtb11"; oId "CUFF.84.1"; nearest_ref "rna19"; class_code "x"; tss_id "TSS36";
NC_035077.1	886503	886560	.	.	+	Cufflinks	exon	.	gene_id "XLOC_000044"; transcript_id "OmyAS00000130"; exon_number "2"; gene_name "zbtb11"; oId "CUFF.84.2"; nearest_ref "rna19"; class_code "s"; tss_id "TSS37";
NC_035077.1	894146	894361	.	.	+	Cufflinks	exon	.	gene_id "XLOC_000046"; transcript_id "OmyAS00000132"; exon_number "1"; gene_name "zbtb11"; oId "CUFF.86.1"; nearest_ref "rna19"; class_code "x";
NC_035077.1	901887	902043	.	.	+	Cufflinks	exon	.	gene_id "XLOC_000047"; transcript_id "OmyAS00000133"; exon_number "1"; gene_name "LOC110523217"; oId "CUFF.89.1"; nearest_ref "rna20"; class_code "s"; tss_id "TSS39";
NC_035077.1	903137	903222	.	.	+	Cufflinks	exon	.	gene_id "XLOC_000047"; transcript_id "OmyAS00000133"; exon_number "2"; gene_name "LOC110523217"; oId "CUFF.89.1"; nearest_ref "rna20"; class_code "s"; tss_id "TSS39";
NC_035077.1	1288371	1288421	.	.	-	Cufflinks	exon	.	gene_id "XLOC_002278"; transcript_id "OmyAS00006229"; exon_number "1"; gene_name "LOC110525040"; oId "CUFF.134.1"; nearest_ref "rna30"; class_code "x"; tss_id "TSS2496";
NC_035077.1	1290395	1290529	.	.	-	Cufflinks	exon	.	gene_id "XLOC_002278"; transcript_id "OmyAS00006229"; exon_number "2"; gene_name "LOC110525040"; oId "CUFF.134.1"; nearest_ref "rna30"; class_code "x"; tss_id "TSS2496";
NC_035077.1	1290405	1290490	.	.	-	Cufflinks	exon	.	gene_id "XLOC_002278"; transcript_id "OmyAS00006231"; exon_number "1"; gene_name "LOC110525040"; oId "CUFF.134.2"; nearest_ref "rna30"; class_code "x"; tss_id "TSS2497";
NC_035077.1	1296474	1296635	.	.	-	Cufflinks	exon	.	gene_id "XLOC_002281"; transcript_id "OmyAS00006233"; exon_number "1"; gene_name "LOC110525040"; oId "CUFF.137.1"; nearest_ref "rna30"; class_code "x"; tss_id "TSS2500";
NC_035077.1	1296918	1297206	.	.	-	Cufflinks	exon	.	gene_id "XLOC_002282"; transcript_id "OmyAS00006234"; exon_number "1"; gene_name "LOC110525040"; oId "CUFF.138.1"; nearest_ref "rna30"; class_code "x"; tss_id "TSS2501";
NC_035077.1	1298152	1298352	.	.	-	Cufflinks	exon	.	gene_id "XLOC_002278"; transcript_id "OmyAS00006231"; exon_number "2"; gene_name "LOC110525040"; oId "CUFF.134.2"; nearest_ref "rna30"; class_code "x"; tss_id "TSS2497";
NC_035077.1	1298191	1298528	.	.	-	Cufflinks	exon	.	gene_id "XLOC_002278"; transcript_id "OmyAS00006229"; exon_number "3"; gene_name "LOC110525040"; oId "CUFF.134.1"; nearest_ref "rna30"; class_code "x"; tss_id "TSS2496";
NC_035077.1	1301437	1301586	.	.	-	Cufflinks	exon	.	gene_id "XLOC_002281"; transcript_id "OmyAS00006233"; exon_number "2"; gene_name "LOC110525040"; oId "CUFF.137.1"; nearest_ref "rna30"; class_code "x"; tss_id "TSS2500";
NC_035077.1	1301945	1302019	.	.	-	Cufflinks	exon	.	gene_id "XLOC_002282"; transcript_id "OmyAS00006234"; exon_number "2"; gene_name "LOC110525040"; oId "CUFF.138.1"; nearest_ref "rna30"; class_code "x"; tss_id "TSS2501";
NC_035077.1	1351090	1351146	.	.	-	Cufflinks	exon	.	gene_id "XLOC_002285"; transcript_id "OmyAS00006256"; exon_number "1"; gene_name "LOC110502362"; oId "CUFF.147.1"; nearest_ref "rna39"; class_code "x"; tss_id "TSS2509";
NC_035077.1	1354725	1354958	.	.	-	Cufflinks	exon	.	gene_id "XLOC_002285"; transcript_id "OmyAS00006256"; exon_number "2"; gene_name "LOC110502362"; oId "CUFF.147.1"; nearest_ref "rna39"; class_code "x"; tss_id "TSS2509";
NC_035077.1	1360057	1360132	.	.	-	Cufflinks	exon	.	gene_id "XLOC_002285"; transcript_id "OmyAS00006256"; exon_number "3"; gene_name "LOC110502362"; oId "CUFF.147.1"; nearest_ref "rna39"; class_code "x"; tss_id "TSS2509";
NC_035077.1	1403941	1404164	.	.	-	Cufflinks	exon	.	gene_id "XLOC_002288"; transcript_id "OmyAS00006262"; exon_number "1"; gene_name "LOC110525760"; oId "CUFF.159.1"; nearest_ref "rna43"; class_code "s"; tss_id "TSS2512";
NC_035077.1	1409085	1409162	.	.	-	Cufflinks	exon	.	gene_id "XLOC_002288"; transcript_id "OmyAS00006262"; exon_number "2"; gene_name "LOC110525760"; oId "CUFF.159.1"; nearest_ref "rna43"; class_code "s"; tss_id "TSS2512";
NC_035077.1	1409271	1409382	.	.	-	Cufflinks	exon	.	gene_id "XLOC_002288"; transcript_id "OmyAS00006262"; exon_number "3"; gene_name "LOC110525760"; oId "CUFF.159.1"; nearest_ref "rna43"; class_code "s"; tss_id "TSS2512";
NC_035077.1	1422116	1422296	.	.	+	Cufflinks	exon	.	gene_id "XLOC_000066"; transcript_id "OmyAS00000192"; exon_number "1"; gene_name "LOC110503645"; oId "CUFF.161.1"; nearest_ref "rna44"; class_code "s"; tss_id "TSS65";
NC_035077.1	1422628	1422698	.	.	+	Cufflinks	exon	.	gene_id "XLOC_000066"; transcript_id "OmyAS00000192"; exon_number "2"; gene_name "LOC110503645"; oId "CUFF.161.1"; nearest_ref "rna44"; class_code "s"; tss_id "TSS65";
NC_035077.1	1516321	1516848	.	.	-	Cufflinks	exon	.	gene_id "XLOC_002294"; transcript_id "OmyAS00006271"; exon_number "1"; gene_name "agxt"; oId "CUFF.168.1"; nearest_ref "rna46"; class_code "x"; tss_id "TSS2521";
NC_035077.1	1516900	1517430	.	.	-	Cufflinks	exon	.	gene_id "XLOC_002294"; transcript_id "OmyAS00006271"; exon_number "2"; gene_name "agxt"; oId "CUFF.168.1"; nearest_ref "rna46"; class_code "x"; tss_id "TSS2521";
NC_035077.1	1551138	1552496	.	.	+	Cufflinks	exon	.	gene_id "XLOC_000072"; transcript_id "OmyAS00000211"; exon_number "1"; gene_name "LOC110526196"; oId "CUFF.174.1"; nearest_ref "rna52"; class_code "x"; tss_id "TSS72";
NC_035077.1	1551138	1552536	.	.	+	Cufflinks	exon	.	gene_id "XLOC_000072"; transcript_id "OmyAS00000212"; exon_number "1"; gene_name "LOC110526196"; oId "CUFF.174.2"; nearest_ref "rna52"; class_code "x"; tss_id "TSS72";
NC_035077.1	1552755	1552994	.	.	+	Cufflinks	exon	.	gene_id "XLOC_000073"; transcript_id "OmyAS00000213"; exon_number "1"; gene_name "LOC110526196"; oId "CUFF.175.1"; nearest_ref "rna52"; class_code "x";
NC_035077.1	1553185	1553676	.	.	+	Cufflinks	exon	.	gene_id "XLOC_000072"; transcript_id "OmyAS00000211"; exon_number "2"; gene_name "LOC110526196"; oId "CUFF.174.1"; nearest_ref "rna52"; class_code "x"; tss_id "TSS72";
NC_035077.1	1553225	1553676	.	.	+	Cufflinks	exon	.	gene_id "XLOC_000072"; transcript_id "OmyAS00000212"; exon_number "2"; gene_name "LOC110526196"; oId "CUFF.174.2"; nearest_ref "rna52"; class_code "x"; tss_id "TSS72";
NC_035077.1	2154034	2154166	.	.	-	Cufflinks	exon	.	gene_id "XLOC_002310"; transcript_id "OmyAS00006309"; exon_number "1"; gene_name "LOC110526382"; oId "CUFF.205.1"; nearest_ref "rna55"; class_code "x"; tss_id "TSS2534";
NC_035077.1	2154034	2154258	.	.	-	Cufflinks	exon	.	gene_id "XLOC_002310"; transcript_id "OmyAS00006310"; exon_number "1"; gene_name "LOC110526382"; oId "CUFF.205.2"; nearest_ref "rna55"; class_code "x"; tss_id "TSS2535";
NC_035077.1	2155301	2155371	.	.	-	Cufflinks	exon	.	gene_id "XLOC_002310"; transcript_id "OmyAS00006309"; exon_number "2"; gene_name "LOC110526382"; oId "CUFF.205.1"; nearest_ref "rna55"; class_code "x"; tss_id "TSS2534";
NC_035077.1	2155393	2155558	.	.	-	Cufflinks	exon	.	gene_id "XLOC_002310"; transcript_id "OmyAS00006310"; exon_number "2"; gene_name "LOC110526382"; oId "CUFF.205.2"; nearest_ref "rna55"; class_code "x"; tss_id "TSS2535";
NC_035077.1	2166154	2166432	.	.	+	Cufflinks	exon	.	gene_id "XLOC_000082"; transcript_id "OmyAS00000231"; exon_number "1"; gene_name "LOC110526453"; oId "CUFF.207.1"; nearest_ref "rna56"; class_code "x";
NC_035077.1	2168805	2169418	.	.	+	Cufflinks	exon	.	gene_id "XLOC_000083"; transcript_id "OmyAS00000234"; exon_number "1"; gene_name "LOC110526453"; oId "CUFF.208.3"; nearest_ref "rna56"; class_code "x"; tss_id "TSS78";
NC_035077.1	2169453	2169673	.	.	+	Cufflinks	exon	.	gene_id "XLOC_000083"; transcript_id "OmyAS00000234"; exon_number "2"; gene_name "LOC110526453"; oId "CUFF.208.3"; nearest_ref "rna56"; class_code "x"; tss_id "TSS78";
NC_035077.1	2172887	2172942	.	.	+	Cufflinks	exon	.	gene_id "XLOC_000083"; transcript_id "OmyAS00000234"; exon_number "3"; gene_name "LOC110526453"; oId "CUFF.208.3"; nearest_ref "rna56"; class_code "x"; tss_id "TSS78";
NC_035077.1	2783442	2784029	.	.	+	Cufflinks	exon	.	gene_id "XLOC_000099"; transcript_id "OmyAS00000274"; exon_number "1"; gene_name "LOC110523485"; oId "CUFF.260.1"; nearest_ref "rna75"; class_code "x"; tss_id "TSS101";
NC_035077.1	2797389	2797798	.	.	+	Cufflinks	exon	.	gene_id "XLOC_000099"; transcript_id "OmyAS00000274"; exon_number "2"; gene_name "LOC110523485"; oId "CUFF.260.1"; nearest_ref "rna75"; class_code "x"; tss_id "TSS101";
NC_035077.1	2968603	2969367	.	.	-	Cufflinks	exon	.	gene_id "XLOC_002335"; transcript_id "OmyAS00006371"; exon_number "1"; gene_name "LOC110527534"; oId "CUFF.262.1"; nearest_ref "gene59"; class_code "x";
NC_035077.1	4582493	4582671	.	.	-	Cufflinks	exon	.	gene_id "XLOC_002371"; transcript_id "OmyAS00006455"; exon_number "1"; gene_name "LOC110528839"; oId "CUFF.362.1"; nearest_ref "rna98"; class_code "x"; tss_id "TSS2591";
NC_035077.1	4586349	4586398	.	.	-	Cufflinks	exon	.	gene_id "XLOC_002371"; transcript_id "OmyAS00006455"; exon_number "2"; gene_name "LOC110528839"; oId "CUFF.362.1"; nearest_ref "rna98"; class_code "x"; tss_id "TSS2591";
NC_035077.1	4616790	4618319	.	.	-	Cufflinks	exon	.	gene_id "XLOC_002373"; transcript_id "OmyAS00006457"; exon_number "1"; gene_name "LOC110528839"; oId "CUFF.364.1"; nearest_ref "rna98"; class_code "x";
NC_035077.1	4631692	4632059	.	.	-	Cufflinks	exon	.	gene_id "XLOC_002374"; transcript_id "OmyAS00006458"; exon_number "1"; gene_name "hykk"; oId "CUFF.367.1"; nearest_ref "rna99"; class_code "x";
NC_035077.1	4922185	4922545	.	.	-	Cufflinks	exon	.	gene_id "XLOC_002381"; transcript_id "OmyAS00006475"; exon_number "1"; gene_name "LOC100135997"; oId "CUFF.385.1"; nearest_ref "rna109"; class_code "x";
NC_035077.1	4926618	4926896	.	.	-	Cufflinks	exon	.	gene_id "XLOC_002380"; transcript_id "OmyAS00006476"; exon_number "1"; gene_name "LOC110529481"; oId "CUFF.384.4"; nearest_ref "rna110"; class_code "x"; tss_id "TSS2600";
NC_035077.1	4927266	4927461	.	.	-	Cufflinks	exon	.	gene_id "XLOC_002380"; transcript_id "OmyAS00006476"; exon_number "2"; gene_name "LOC110529481"; oId "CUFF.384.4"; nearest_ref "rna110"; class_code "x"; tss_id "TSS2600";
NC_035077.1	4927815	4928855	.	.	-	Cufflinks	exon	.	gene_id "XLOC_002380"; transcript_id "OmyAS00006478"; exon_number "1"; gene_name "LOC110529481"; oId "CUFF.384.5"; nearest_ref "rna110"; class_code "x"; tss_id "TSS2599";
NC_035077.1	4928963	4929903	.	.	-	Cufflinks	exon	.	gene_id "XLOC_002380"; transcript_id "OmyAS00006478"; exon_number "2"; gene_name "LOC110529481"; oId "CUFF.384.5"; nearest_ref "rna110"; class_code "x"; tss_id "TSS2599";
NC_035077.1	4990068	4990272	.	.	-	Cufflinks	exon	.	gene_id "XLOC_002382"; transcript_id "OmyAS00006479"; exon_number "1"; gene_name "LOC110504196"; oId "CUFF.391.1"; nearest_ref "rna118"; class_code "x";
NC_035077.1	5253663	5253904	.	.	+	Cufflinks	exon	.	gene_id "XLOC_000162"; transcript_id "OmyAS00000422"; exon_number "1"; gene_name "LOC110508833"; oId "CUFF.431.1"; nearest_ref "rna123"; class_code "x"; tss_id "TSS157";
NC_035077.1	5253675	5253747	.	.	+	Cufflinks	exon	.	gene_id "XLOC_000162"; transcript_id "OmyAS00000423"; exon_number "1"; gene_name "LOC110508833"; oId "CUFF.431.2"; nearest_ref "rna123"; class_code "x"; tss_id "TSS157";
NC_035077.1	5254926	5255083	.	.	+	Cufflinks	exon	.	gene_id "XLOC_000162"; transcript_id "OmyAS00000423"; exon_number "2"; gene_name "LOC110508833"; oId "CUFF.431.2"; nearest_ref "rna123"; class_code "x"; tss_id "TSS157";
NC_035077.1	5266246	5266439	.	.	+	Cufflinks	exon	.	gene_id "XLOC_000162"; transcript_id "OmyAS00000422"; exon_number "2"; gene_name "LOC110508833"; oId "CUFF.431.1"; nearest_ref "rna123"; class_code "x"; tss_id "TSS157";
NC_035077.1	5266246	5266439	.	.	+	Cufflinks	exon	.	gene_id "XLOC_000162"; transcript_id "OmyAS00000423"; exon_number "3"; gene_name "LOC110508833"; oId "CUFF.431.2"; nearest_ref "rna123"; class_code "x"; tss_id "TSS157";
NC_035077.1	5402090	5402510	.	.	+	Cufflinks	exon	.	gene_id "XLOC_000164"; transcript_id "OmyAS00000439"; exon_number "1"; gene_name "LOC110530501"; oId "CUFF.436.1"; nearest_ref "rna132"; class_code "x";
NC_035077.1	5426586	5426744	.	.	-	Cufflinks	exon	.	gene_id "XLOC_002411"; transcript_id "OmyAS00006528"; exon_number "1"; gene_name "LOC110530545"; oId "CUFF.438.1"; nearest_ref "rna140"; class_code "s"; tss_id "TSS2617";
NC_035077.1	5426928	5427060	.	.	-	Cufflinks	exon	.	gene_id "XLOC_002411"; transcript_id "OmyAS00006528"; exon_number "2"; gene_name "LOC110530545"; oId "CUFF.438.1"; nearest_ref "rna140"; class_code "s"; tss_id "TSS2617";
NC_035077.1	5436351	5436460	.	.	-	Cufflinks	exon	.	gene_id "XLOC_002411"; transcript_id "OmyAS00006528"; exon_number "3"; gene_name "LOC110530545"; oId "CUFF.438.1"; nearest_ref "rna140"; class_code "s"; tss_id "TSS2617";
NC_035077.1	5528938	5529009	.	.	-	Cufflinks	exon	.	gene_id "XLOC_002414"; transcript_id "OmyAS00006535"; exon_number "1"; gene_name "acap2"; oId "CUFF.442.2"; nearest_ref "rna141"; class_code "s"; tss_id "TSS2623";
NC_035077.1	5528938	5529009	.	.	-	Cufflinks	exon	.	gene_id "XLOC_002414"; transcript_id "OmyAS00006536"; exon_number "1"; gene_name "acap2"; oId "CUFF.442.3"; nearest_ref "rna141"; class_code "s"; tss_id "TSS2624";
NC_035077.1	5530847	5530909	.	.	-	Cufflinks	exon	.	gene_id "XLOC_002414"; transcript_id "OmyAS00006536"; exon_number "2"; gene_name "acap2"; oId "CUFF.442.3"; nearest_ref "rna141"; class_code "s"; tss_id "TSS2624";
NC_035077.1	5530847	5532072	.	.	-	Cufflinks	exon	.	gene_id "XLOC_002414"; transcript_id "OmyAS00006535"; exon_number "2"; gene_name "acap2"; oId "CUFF.442.2"; nearest_ref "rna141"; class_code "s"; tss_id "TSS2623";
NC_035077.1	5530979	5531094	.	.	-	Cufflinks	exon	.	gene_id "XLOC_002414"; transcript_id "OmyAS00006537"; exon_number "1"; gene_name "acap2"; oId "CUFF.442.4"; nearest_ref "rna141"; class_code "x"; tss_id "TSS2624";
NC_035077.1	5531869	5531948	.	.	-	Cufflinks	exon	.	gene_id "XLOC_002414"; transcript_id "OmyAS00006537"; exon_number "2"; gene_name "acap2"; oId "CUFF.442.4"; nearest_ref "rna141"; class_code "x"; tss_id "TSS2624";
NC_035077.1	5532471	5535346	.	.	-	Cufflinks	exon	.	gene_id "XLOC_002414"; transcript_id "OmyAS00006535"; exon_number "3"; gene_name "acap2"; oId "CUFF.442.2"; nearest_ref "rna141"; class_code "s"; tss_id "TSS2623";
NC_035077.1	5535627	5537646	.	.	-	Cufflinks	exon	.	gene_id "XLOC_002414"; transcript_id "OmyAS00006537"; exon_number "3"; gene_name "acap2"; oId "CUFF.442.4"; nearest_ref "rna141"; class_code "x"; tss_id "TSS2624";
NC_035077.1	5535627	5537699	.	.	-	Cufflinks	exon	.	gene_id "XLOC_002414"; transcript_id "OmyAS00006536"; exon_number "3"; gene_name "acap2"; oId "CUFF.442.3"; nearest_ref "rna141"; class_code "s"; tss_id "TSS2624";
NC_035077.1	5576072	5576482	.	.	-	Cufflinks	exon	.	gene_id "XLOC_002416"; transcript_id "OmyAS00006545"; exon_number "1"; gene_name "LOC110531039"; oId "CUFF.446.1"; nearest_ref "rna147"; class_code "s"; tss_id "TSS2630";
NC_035077.1	5577387	5577492	.	.	-	Cufflinks	exon	.	gene_id "XLOC_002416"; transcript_id "OmyAS00006545"; exon_number "2"; gene_name "LOC110531039"; oId "CUFF.446.1"; nearest_ref "rna147"; class_code "s"; tss_id "TSS2630";
NC_035077.1	5669241	5669534	.	.	+	Cufflinks	exon	.	gene_id "XLOC_000174"; transcript_id "OmyAS00000477"; exon_number "1"; gene_name "LOC110531220"; oId "CUFF.455.5"; nearest_ref "rna151"; class_code "x";
NC_035077.1	5946076	5948771	.	.	-	Cufflinks	exon	.	gene_id "XLOC_002421"; transcript_id "OmyAS00006558"; exon_number "1"; gene_name "LOC110531578"; oId "CUFF.467.5"; nearest_ref "rna152"; class_code "x"; tss_id "TSS2636";
NC_035077.1	5946076	5948771	.	.	-	Cufflinks	exon	.	gene_id "XLOC_002421"; transcript_id "OmyAS00006560"; exon_number "1"; gene_name "LOC110531578"; oId "CUFF.467.6"; nearest_ref "rna152"; class_code "x"; tss_id "TSS2636";
NC_035077.1	5946076	5948771	.	.	-	Cufflinks	exon	.	gene_id "XLOC_002421"; transcript_id "OmyAS00006559"; exon_number "1"; gene_name "LOC110531578"; oId "CUFF.467.1"; nearest_ref "rna152"; class_code "x"; tss_id "TSS2636";
NC_035077.1	5946076	5948771	.	.	-	Cufflinks	exon	.	gene_id "XLOC_002421"; transcript_id "OmyAS00006563"; exon_number "1"; gene_name "LOC110531578"; oId "CUFF.467.4"; nearest_ref "rna152"; class_code "x"; tss_id "TSS2636";
NC_035077.1	5946076	5948771	.	.	-	Cufflinks	exon	.	gene_id "XLOC_002421"; transcript_id "OmyAS00006564"; exon_number "1"; gene_name "LOC110531578"; oId "CUFF.467.7"; nearest_ref "rna152"; class_code "x"; tss_id "TSS2636";
NC_035077.1	5946076	5948771	.	.	-	Cufflinks	exon	.	gene_id "XLOC_002421"; transcript_id "OmyAS00006562"; exon_number "1"; gene_name "LOC110531578"; oId "CUFF.467.3"; nearest_ref "rna152"; class_code "x"; tss_id "TSS2636";
NC_035077.1	5946076	5949501	.	.	-	Cufflinks	exon	.	gene_id "XLOC_002421"; transcript_id "OmyAS00006561"; exon_number "1"; gene_name "LOC110531578"; oId "CUFF.467.2"; nearest_ref "rna152"; class_code "x"; tss_id "TSS2636";
NC_035077.1	5948856	5949065	.	.	-	Cufflinks	exon	.	gene_id "XLOC_002421"; transcript_id "OmyAS00006558"; exon_number "2"; gene_name "LOC110531578"; oId "CUFF.467.5"; nearest_ref "rna152"; class_code "x"; tss_id "TSS2636";
NC_035077.1	5948856	5949065	.	.	-	Cufflinks	exon	.	gene_id "XLOC_002421"; transcript_id "OmyAS00006560"; exon_number "2"; gene_name "LOC110531578"; oId "CUFF.467.6"; nearest_ref "rna152"; class_code "x"; tss_id "TSS2636";
NC_035077.1	5948856	5949065	.	.	-	Cufflinks	exon	.	gene_id "XLOC_002421"; transcript_id "OmyAS00006559"; exon_number "2"; gene_name "LOC110531578"; oId "CUFF.467.1"; nearest_ref "rna152"; class_code "x"; tss_id "TSS2636";
NC_035077.1	5948856	5949065	.	.	-	Cufflinks	exon	.	gene_id "XLOC_002421"; transcript_id "OmyAS00006563"; exon_number "2"; gene_name "LOC110531578"; oId "CUFF.467.4"; nearest_ref "rna152"; class_code "x"; tss_id "TSS2636";
NC_035077.1	5948856	5949470	.	.	-	Cufflinks	exon	.	gene_id "XLOC_002421"; transcript_id "OmyAS00006562"; exon_number "2"; gene_name "LOC110531578"; oId "CUFF.467.3"; nearest_ref "rna152"; class_code "x"; tss_id "TSS2636";
NC_035077.1	5948856	5949501	.	.	-	Cufflinks	exon	.	gene_id "XLOC_002421"; transcript_id "OmyAS00006564"; exon_number "2"; gene_name "LOC110531578"; oId "CUFF.467.7"; nearest_ref "rna152"; class_code "x"; tss_id "TSS2636";
NC_035077.1	5949089	5949654	.	.	-	Cufflinks	exon	.	gene_id "XLOC_002421"; transcript_id "OmyAS00006558"; exon_number "3"; gene_name "LOC110531578"; oId "CUFF.467.5"; nearest_ref "rna152"; class_code "x"; tss_id "TSS2636";
NC_035077.1	5949089	5949654	.	.	-	Cufflinks	exon	.	gene_id "XLOC_002421"; transcript_id "OmyAS00006560"; exon_number "3"; gene_name "LOC110531578"; oId "CUFF.467.6"; nearest_ref "rna152"; class_code "x"; tss_id "TSS2636";
NC_035077.1	5949089	5949654	.	.	-	Cufflinks	exon	.	gene_id "XLOC_002421"; transcript_id "OmyAS00006559"; exon_number "3"; gene_name "LOC110531578"; oId "CUFF.467.1"; nearest_ref "rna152"; class_code "x"; tss_id "TSS2636";
NC_035077.1	5949089	5949654	.	.	-	Cufflinks	exon	.	gene_id "XLOC_002421"; transcript_id "OmyAS00006563"; exon_number "3"; gene_name "LOC110531578"; oId "CUFF.467.4"; nearest_ref "rna152"; class_code "x"; tss_id "TSS2636";
NC_035077.1	5950637	5950668	.	.	-	Cufflinks	exon	.	gene_id "XLOC_002421"; transcript_id "OmyAS00006561"; exon_number "2"; gene_name "LOC110531578"; oId "CUFF.467.2"; nearest_ref "rna152"; class_code "x"; tss_id "TSS2636";
NC_035077.1	5953237	5953480	.	.	-	Cufflinks	exon	.	gene_id "XLOC_002421"; transcript_id "OmyAS00006562"; exon_number "3"; gene_name "LOC110531578"; oId "CUFF.467.3"; nearest_ref "rna152"; class_code "x"; tss_id "TSS2636";
NC_035077.1	5953237	5953480	.	.	-	Cufflinks	exon	.	gene_id "XLOC_002421"; transcript_id "OmyAS00006561"; exon_number "3"; gene_name "LOC110531578"; oId "CUFF.467.2"; nearest_ref "rna152"; class_code "x"; tss_id "TSS2636";
NC_035077.1	5953268	5953480	.	.	-	Cufflinks	exon	.	gene_id "XLOC_002421"; transcript_id "OmyAS00006563"; exon_number "4"; gene_name "LOC110531578"; oId "CUFF.467.4"; nearest_ref "rna152"; class_code "x"; tss_id "TSS2636";
NC_035077.1	5953268	5953480	.	.	-	Cufflinks	exon	.	gene_id "XLOC_002421"; transcript_id "OmyAS00006564"; exon_number "3"; gene_name "LOC110531578"; oId "CUFF.467.7"; nearest_ref "rna152"; class_code "x"; tss_id "TSS2636";
NC_035077.1	5953299	5953479	.	.	-	Cufflinks	exon	.	gene_id "XLOC_002421"; transcript_id "OmyAS00006559"; exon_number "4"; gene_name "LOC110531578"; oId "CUFF.467.1"; nearest_ref "rna152"; class_code "x"; tss_id "TSS2636";
NC_035077.1	5953361	5953479	.	.	-	Cufflinks	exon	.	gene_id "XLOC_002421"; transcript_id "OmyAS00006560"; exon_number "4"; gene_name "LOC110531578"; oId "CUFF.467.6"; nearest_ref "rna152"; class_code "x"; tss_id "TSS2636";
NC_035077.1	5953392	5953478	.	.	-	Cufflinks	exon	.	gene_id "XLOC_002421"; transcript_id "OmyAS00006558"; exon_number "4"; gene_name "LOC110531578"; oId "CUFF.467.5"; nearest_ref "rna152"; class_code "x"; tss_id "TSS2636";
NC_035077.1	5988329	5989071	.	.	+	Cufflinks	exon	.	gene_id "XLOC_000180"; transcript_id "OmyAS00000486"; exon_number "1"; gene_name "LOC110531511"; oId "CUFF.469.1"; nearest_ref "rna153"; class_code "x";
NC_035077.1	6038139	6038435	.	.	+	Cufflinks	exon	.	gene_id "XLOC_000187"; transcript_id "OmyAS00000501"; exon_number "1"; gene_name "LOC110520782"; oId "CUFF.479.5"; nearest_ref "rna162"; class_code "s"; tss_id "TSS191";
NC_035077.1	6038589	6038733	.	.	+	Cufflinks	exon	.	gene_id "XLOC_000187"; transcript_id "OmyAS00000501"; exon_number "2"; gene_name "LOC110520782"; oId "CUFF.479.5"; nearest_ref "rna162"; class_code "s"; tss_id "TSS191";
NC_035077.1	6038942	6039736	.	.	+	Cufflinks	exon	.	gene_id "XLOC_000187"; transcript_id "OmyAS00000501"; exon_number "3"; gene_name "LOC110520782"; oId "CUFF.479.5"; nearest_ref "rna162"; class_code "s"; tss_id "TSS191";
NC_035077.1	6039770	6039866	.	.	+	Cufflinks	exon	.	gene_id "XLOC_000187"; transcript_id "OmyAS00000501"; exon_number "4"; gene_name "LOC110520782"; oId "CUFF.479.5"; nearest_ref "rna162"; class_code "s"; tss_id "TSS191";
NC_035077.1	6059298	6059356	.	.	+	Cufflinks	exon	.	gene_id "XLOC_000188"; transcript_id "OmyAS00000504"; exon_number "1"; gene_name "LOC110520782"; oId "CUFF.480.3"; nearest_ref "rna162"; class_code "s"; tss_id "TSS193";
NC_035077.1	6059325	6059356	.	.	+	Cufflinks	exon	.	gene_id "XLOC_000188"; transcript_id "OmyAS00000505"; exon_number "1"; gene_name "LOC110520782"; oId "CUFF.480.4"; nearest_ref "rna162"; class_code "s"; tss_id "TSS193";
NC_035077.1	6060514	6060564	.	.	+	Cufflinks	exon	.	gene_id "XLOC_000188"; transcript_id "OmyAS00000505"; exon_number "2"; gene_name "LOC110520782"; oId "CUFF.480.4"; nearest_ref "rna162"; class_code "s"; tss_id "TSS193";
NC_035077.1	6060525	6060564	.	.	+	Cufflinks	exon	.	gene_id "XLOC_000188"; transcript_id "OmyAS00000504"; exon_number "2"; gene_name "LOC110520782"; oId "CUFF.480.3"; nearest_ref "rna162"; class_code "s"; tss_id "TSS193";
NC_035077.1	6064321	6064567	.	.	+	Cufflinks	exon	.	gene_id "XLOC_000188"; transcript_id "OmyAS00000504"; exon_number "3"; gene_name "LOC110520782"; oId "CUFF.480.3"; nearest_ref "rna162"; class_code "s"; tss_id "TSS193";
NC_035077.1	6064321	6064567	.	.	+	Cufflinks	exon	.	gene_id "XLOC_000188"; transcript_id "OmyAS00000505"; exon_number "3"; gene_name "LOC110520782"; oId "CUFF.480.4"; nearest_ref "rna162"; class_code "s"; tss_id "TSS193";
NC_035077.1	6120662	6120832	.	.	+	Cufflinks	exon	.	gene_id "XLOC_000190"; transcript_id "OmyAS00000510"; exon_number "1"; gene_name "LOC110531890"; oId "CUFF.492.1"; nearest_ref "rna164"; class_code "x"; tss_id "TSS196";
NC_035077.1	6120662	6120912	.	.	+	Cufflinks	exon	.	gene_id "XLOC_000190"; transcript_id "OmyAS00000512"; exon_number "1"; gene_name "LOC110531890"; oId "CUFF.492.3"; nearest_ref "rna164"; class_code "x"; tss_id "TSS196";
NC_035077.1	6120662	6120912	.	.	+	Cufflinks	exon	.	gene_id "XLOC_000190"; transcript_id "OmyAS00000511"; exon_number "1"; gene_name "LOC110531890"; oId "CUFF.492.2"; nearest_ref "rna164"; class_code "x"; tss_id "TSS196";
NC_035077.1	6120732	6120832	.	.	+	Cufflinks	exon	.	gene_id "XLOC_000190"; transcript_id "OmyAS00000513"; exon_number "1"; gene_name "LOC110531890"; oId "CUFF.492.4"; nearest_ref "rna164"; class_code "x"; tss_id "TSS196";
NC_035077.1	6120732	6120855	.	.	+	Cufflinks	exon	.	gene_id "XLOC_000190"; transcript_id "OmyAS00000515"; exon_number "1"; gene_name "LOC110531890"; oId "CUFF.492.6"; nearest_ref "rna164"; class_code "x"; tss_id "TSS196";
NC_035077.1	6120732	6120895	.	.	+	Cufflinks	exon	.	gene_id "XLOC_000190"; transcript_id "OmyAS00000514"; exon_number "1"; gene_name "LOC110531890"; oId "CUFF.492.5"; nearest_ref "rna164"; class_code "x"; tss_id "TSS196";
NC_035077.1	6120872	6120895	.	.	+	Cufflinks	exon	.	gene_id "XLOC_000190"; transcript_id "OmyAS00000510"; exon_number "2"; gene_name "LOC110531890"; oId "CUFF.492.1"; nearest_ref "rna164"; class_code "x"; tss_id "TSS196";
NC_035077.1	6120895	6120919	.	.	+	Cufflinks	exon	.	gene_id "XLOC_000190"; transcript_id "OmyAS00000513"; exon_number "2"; gene_name "LOC110531890"; oId "CUFF.492.4"; nearest_ref "rna164"; class_code "x"; tss_id "TSS196";
NC_035077.1	6131783	6131816	.	.	+	Cufflinks	exon	.	gene_id "XLOC_000190"; transcript_id "OmyAS00000513"; exon_number "3"; gene_name "LOC110531890"; oId "CUFF.492.4"; nearest_ref "rna164"; class_code "x"; tss_id "TSS196";
NC_035077.1	6131799	6131816	.	.	+	Cufflinks	exon	.	gene_id "XLOC_000190"; transcript_id "OmyAS00000514"; exon_number "2"; gene_name "LOC110531890"; oId "CUFF.492.5"; nearest_ref "rna164"; class_code "x"; tss_id "TSS196";
NC_035077.1	6131799	6131956	.	.	+	Cufflinks	exon	.	gene_id "XLOC_000190"; transcript_id "OmyAS00000515"; exon_number "2"; gene_name "LOC110531890"; oId "CUFF.492.6"; nearest_ref "rna164"; class_code "x"; tss_id "TSS196";
NC_035077.1	6131816	6131956	.	.	+	Cufflinks	exon	.	gene_id "XLOC_000190"; transcript_id "OmyAS00000512"; exon_number "2"; gene_name "LOC110531890"; oId "CUFF.492.3"; nearest_ref "rna164"; class_code "x"; tss_id "TSS196";
NC_035077.1	6131839	6131956	.	.	+	Cufflinks	exon	.	gene_id "XLOC_000190"; transcript_id "OmyAS00000510"; exon_number "3"; gene_name "LOC110531890"; oId "CUFF.492.1"; nearest_ref "rna164"; class_code "x"; tss_id "TSS196";
NC_035077.1	6131856	6131956	.	.	+	Cufflinks	exon	.	gene_id "XLOC_000190"; transcript_id "OmyAS00000511"; exon_number "2"; gene_name "LOC110531890"; oId "CUFF.492.2"; nearest_ref "rna164"; class_code "x"; tss_id "TSS196";
NC_035077.1	6131856	6131956	.	.	+	Cufflinks	exon	.	gene_id "XLOC_000190"; transcript_id "OmyAS00000514"; exon_number "3"; gene_name "LOC110531890"; oId "CUFF.492.5"; nearest_ref "rna164"; class_code "x"; tss_id "TSS196";
NC_035077.1	6131856	6131956	.	.	+	Cufflinks	exon	.	gene_id "XLOC_000190"; transcript_id "OmyAS00000513"; exon_number "4"; gene_name "LOC110531890"; oId "CUFF.492.4"; nearest_ref "rna164"; class_code "x"; tss_id "TSS196";
NC_035077.1	6207423	6207552	.	.	-	Cufflinks	exon	.	gene_id "XLOC_002435"; transcript_id "OmyAS00006599"; exon_number "1"; gene_name "LOC110521847"; oId "CUFF.503.1"; nearest_ref "rna166"; class_code "s"; tss_id "TSS2653";
NC_035077.1	6207765	6207898	.	.	-	Cufflinks	exon	.	gene_id "XLOC_002435"; transcript_id "OmyAS00006599"; exon_number "2"; gene_name "LOC110521847"; oId "CUFF.503.1"; nearest_ref "rna166"; class_code "s"; tss_id "TSS2653";
NC_035077.1	6216485	6216650	.	.	+	Cufflinks	exon	.	gene_id "XLOC_000196"; transcript_id "OmyAS00000524"; exon_number "1"; gene_name "lsm2"; oId "CUFF.508.1"; nearest_ref "rna167"; class_code "s"; tss_id "TSS201";
NC_035077.1	6216735	6216766	.	.	+	Cufflinks	exon	.	gene_id "XLOC_000196"; transcript_id "OmyAS00000524"; exon_number "2"; gene_name "lsm2"; oId "CUFF.508.1"; nearest_ref "rna167"; class_code "s"; tss_id "TSS201";
NC_035077.1	6219542	6219610	.	.	+	Cufflinks	exon	.	gene_id "XLOC_000196"; transcript_id "OmyAS00000524"; exon_number "3"; gene_name "lsm2"; oId "CUFF.508.1"; nearest_ref "rna167"; class_code "s"; tss_id "TSS201";
NC_035077.1	6219965	6220026	.	.	+	Cufflinks	exon	.	gene_id "XLOC_000196"; transcript_id "OmyAS00000524"; exon_number "4"; gene_name "lsm2"; oId "CUFF.508.1"; nearest_ref "rna167"; class_code "s"; tss_id "TSS201";
NC_035077.1	6368425	6369134	.	.	-	Cufflinks	exon	.	gene_id "XLOC_002443"; transcript_id "OmyAS00006621"; exon_number "1"; gene_name "LOC110532348"; oId "CUFF.521.5"; nearest_ref "rna171"; class_code "x"; tss_id "TSS2662";
NC_035077.1	6368425	6369135	.	.	-	Cufflinks	exon	.	gene_id "XLOC_002443"; transcript_id "OmyAS00006620"; exon_number "1"; gene_name "LOC110532348"; oId "CUFF.521.2"; nearest_ref "rna171"; class_code "x"; tss_id "TSS2662";
NC_035077.1	6368425	6369135	.	.	-	Cufflinks	exon	.	gene_id "XLOC_002443"; transcript_id "OmyAS00006619"; exon_number "1"; gene_name "LOC110532348"; oId "CUFF.521.1"; nearest_ref "rna171"; class_code "x"; tss_id "TSS2662";
NC_035077.1	6368425	6369137	.	.	-	Cufflinks	exon	.	gene_id "XLOC_002443"; transcript_id "OmyAS00006618"; exon_number "1"; gene_name "LOC110532348"; oId "CUFF.521.3"; nearest_ref "rna171"; class_code "x"; tss_id "TSS2662";
NC_035077.1	6368425	6369543	.	.	-	Cufflinks	exon	.	gene_id "XLOC_002443"; transcript_id "OmyAS00006622"; exon_number "1"; gene_name "LOC110532348"; oId "CUFF.521.4"; nearest_ref "rna171"; class_code "x"; tss_id "TSS2662";
NC_035077.1	6369172	6369543	.	.	-	Cufflinks	exon	.	gene_id "XLOC_002443"; transcript_id "OmyAS00006621"; exon_number "2"; gene_name "LOC110532348"; oId "CUFF.521.5"; nearest_ref "rna171"; class_code "x"; tss_id "TSS2662";
NC_035077.1	6369174	6369543	.	.	-	Cufflinks	exon	.	gene_id "XLOC_002443"; transcript_id "OmyAS00006620"; exon_number "2"; gene_name "LOC110532348"; oId "CUFF.521.2"; nearest_ref "rna171"; class_code "x"; tss_id "TSS2662";
NC_035077.1	6369176	6369543	.	.	-	Cufflinks	exon	.	gene_id "XLOC_002443"; transcript_id "OmyAS00006619"; exon_number "2"; gene_name "LOC110532348"; oId "CUFF.521.1"; nearest_ref "rna171"; class_code "x"; tss_id "TSS2662";
NC_035077.1	6369178	6369543	.	.	-	Cufflinks	exon	.	gene_id "XLOC_002443"; transcript_id "OmyAS00006618"; exon_number "2"; gene_name "LOC110532348"; oId "CUFF.521.3"; nearest_ref "rna171"; class_code "x"; tss_id "TSS2662";
NC_035077.1	6369651	6369720	.	.	-	Cufflinks	exon	.	gene_id "XLOC_002443"; transcript_id "OmyAS00006618"; exon_number "3"; gene_name "LOC110532348"; oId "CUFF.521.3"; nearest_ref "rna171"; class_code "x"; tss_id "TSS2662";
NC_035077.1	6369651	6369755	.	.	-	Cufflinks	exon	.	gene_id "XLOC_002443"; transcript_id "OmyAS00006621"; exon_number "3"; gene_name "LOC110532348"; oId "CUFF.521.5"; nearest_ref "rna171"; class_code "x"; tss_id "TSS2662";
NC_035077.1	6369651	6369755	.	.	-	Cufflinks	exon	.	gene_id "XLOC_002443"; transcript_id "OmyAS00006620"; exon_number "3"; gene_name "LOC110532348"; oId "CUFF.521.2"; nearest_ref "rna171"; class_code "x"; tss_id "TSS2662";
NC_035077.1	6369651	6369755	.	.	-	Cufflinks	exon	.	gene_id "XLOC_002443"; transcript_id "OmyAS00006619"; exon_number "3"; gene_name "LOC110532348"; oId "CUFF.521.1"; nearest_ref "rna171"; class_code "x"; tss_id "TSS2662";
NC_035077.1	6369759	6369776	.	.	-	Cufflinks	exon	.	gene_id "XLOC_002443"; transcript_id "OmyAS00006622"; exon_number "2"; gene_name "LOC110532348"; oId "CUFF.521.4"; nearest_ref "rna171"; class_code "x"; tss_id "TSS2662";
NC_035077.1	6523605	6523770	.	.	-	Cufflinks	exon	.	gene_id "XLOC_002449"; transcript_id "OmyAS00006636"; exon_number "1"; gene_name "LOC110533060"; oId "CUFF.531.2"; nearest_ref "rna182"; class_code "s"; tss_id "TSS2668";
NC_035077.1	6523605	6523770	.	.	-	Cufflinks	exon	.	gene_id "XLOC_002449"; transcript_id "OmyAS00006637"; exon_number "1"; gene_name "LOC110533060"; oId "CUFF.531.1"; nearest_ref "rna182"; class_code "s"; tss_id "TSS2668";
NC_035077.1	6549473	6549604	.	.	-	Cufflinks	exon	.	gene_id "XLOC_002449"; transcript_id "OmyAS00006637"; exon_number "2"; gene_name "LOC110533060"; oId "CUFF.531.1"; nearest_ref "rna182"; class_code "s"; tss_id "TSS2668";
NC_035077.1	6549520	6549604	.	.	-	Cufflinks	exon	.	gene_id "XLOC_002449"; transcript_id "OmyAS00006636"; exon_number "2"; gene_name "LOC110533060"; oId "CUFF.531.2"; nearest_ref "rna182"; class_code "s"; tss_id "TSS2668";
NC_035077.1	6549842	6549881	.	.	-	Cufflinks	exon	.	gene_id "XLOC_002449"; transcript_id "OmyAS00006636"; exon_number "3"; gene_name "LOC110533060"; oId "CUFF.531.2"; nearest_ref "rna182"; class_code "s"; tss_id "TSS2668";
NC_035077.1	6549842	6549881	.	.	-	Cufflinks	exon	.	gene_id "XLOC_002449"; transcript_id "OmyAS00006637"; exon_number "3"; gene_name "LOC110533060"; oId "CUFF.531.1"; nearest_ref "rna182"; class_code "s"; tss_id "TSS2668";
NC_035077.1	6551938	6552047	.	.	-	Cufflinks	exon	.	gene_id "XLOC_002449"; transcript_id "OmyAS00006636"; exon_number "4"; gene_name "LOC110533060"; oId "CUFF.531.2"; nearest_ref "rna182"; class_code "s"; tss_id "TSS2668";
NC_035077.1	6551938	6552061	.	.	-	Cufflinks	exon	.	gene_id "XLOC_002449"; transcript_id "OmyAS00006637"; exon_number "4"; gene_name "LOC110533060"; oId "CUFF.531.1"; nearest_ref "rna182"; class_code "s"; tss_id "TSS2668";
NC_035077.1	6648013	6648066	.	.	+	Cufflinks	exon	.	gene_id "XLOC_000221"; transcript_id "OmyAS00000578"; exon_number "1"; gene_name "LOC110533496"; oId "CUFF.555.2"; nearest_ref "rna190"; class_code "x"; tss_id "TSS223";
NC_035077.1	6650289	6650478	.	.	+	Cufflinks	exon	.	gene_id "XLOC_000221"; transcript_id "OmyAS00000578"; exon_number "2"; gene_name "LOC110533496"; oId "CUFF.555.2"; nearest_ref "rna190"; class_code "x"; tss_id "TSS223";
NC_035077.1	6712980	6713232	.	.	+	Cufflinks	exon	.	gene_id "XLOC_000224"; transcript_id "OmyAS00000582"; exon_number "1"; gene_name "LOC110522842"; oId "CUFF.560.1"; nearest_ref "rna195"; class_code "x";
NC_035077.1	6901878	6901980	.	.	+	Cufflinks	exon	.	gene_id "XLOC_000226"; transcript_id "OmyAS00000586"; exon_number "1"; gene_name "LOC110533843"; oId "CUFF.572.1"; nearest_ref "rna196"; class_code "x"; tss_id "TSS227";
NC_035077.1	6921776	6921935	.	.	+	Cufflinks	exon	.	gene_id "XLOC_000226"; transcript_id "OmyAS00000586"; exon_number "2"; gene_name "LOC110533843"; oId "CUFF.572.1"; nearest_ref "rna196"; class_code "x"; tss_id "TSS227";
NC_035077.1	7025178	7025572	.	.	+	Cufflinks	exon	.	gene_id "XLOC_000227"; transcript_id "OmyAS00000588"; exon_number "1"; gene_name "LOC110533843"; oId "CUFF.573.1"; nearest_ref "rna196"; class_code "x";
NC_035077.1	8261870	8262178	.	.	-	Cufflinks	exon	.	gene_id "XLOC_002488"; transcript_id "OmyAS00006721"; exon_number "1"; gene_name "LOC110534540"; oId "CUFF.664.1"; nearest_ref "rna209"; class_code "x";
NC_035077.1	8392268	8392599	.	.	+	Cufflinks	exon	.	gene_id "XLOC_000254"; transcript_id "OmyAS00000655"; exon_number "1"; gene_name "LOC110534884"; oId "CUFF.675.1"; nearest_ref "rna213"; class_code "s"; tss_id "TSS250";
NC_035077.1	8393286	8393366	.	.	+	Cufflinks	exon	.	gene_id "XLOC_000254"; transcript_id "OmyAS00000655"; exon_number "2"; gene_name "LOC110534884"; oId "CUFF.675.1"; nearest_ref "rna213"; class_code "s"; tss_id "TSS250";
NC_035077.1	8667893	8668048	.	.	-	Cufflinks	exon	.	gene_id "XLOC_002500"; transcript_id "OmyAS00006745"; exon_number "1"; gene_name "LOC110525067"; oId "CUFF.694.1"; nearest_ref "rna222"; class_code "s"; tss_id "TSS2716";
NC_035077.1	8668409	8668484	.	.	-	Cufflinks	exon	.	gene_id "XLOC_002500"; transcript_id "OmyAS00006745"; exon_number "2"; gene_name "LOC110525067"; oId "CUFF.694.1"; nearest_ref "rna222"; class_code "s"; tss_id "TSS2716";
NC_035077.1	8983014	8984408	.	.	+	Cufflinks	exon	.	gene_id "XLOC_000266"; transcript_id "OmyAS00000696"; exon_number "1"; gene_name "LOC110536225"; oId "CUFF.712.2"; nearest_ref "rna237"; class_code "x"; tss_id "TSS269";
NC_035077.1	8992113	8992217	.	.	+	Cufflinks	exon	.	gene_id "XLOC_000266"; transcript_id "OmyAS00000696"; exon_number "2"; gene_name "LOC110536225"; oId "CUFF.712.2"; nearest_ref "rna237"; class_code "x"; tss_id "TSS269";
NC_035077.1	9165811	9165917	.	.	+	Cufflinks	exon	.	gene_id "XLOC_000272"; transcript_id "OmyAS00000709"; exon_number "1"; gene_name "LOC110537194"; oId "CUFF.720.1"; nearest_ref "rna249"; class_code "s"; tss_id "TSS277";
NC_035077.1	9166118	9166179	.	.	+	Cufflinks	exon	.	gene_id "XLOC_000272"; transcript_id "OmyAS00000709"; exon_number "2"; gene_name "LOC110537194"; oId "CUFF.720.1"; nearest_ref "rna249"; class_code "s"; tss_id "TSS277";
NC_035077.1	9166785	9166914	.	.	+	Cufflinks	exon	.	gene_id "XLOC_000272"; transcript_id "OmyAS00000709"; exon_number "3"; gene_name "LOC110537194"; oId "CUFF.720.1"; nearest_ref "rna249"; class_code "s"; tss_id "TSS277";
NC_035077.1	9167049	9167242	.	.	+	Cufflinks	exon	.	gene_id "XLOC_000272"; transcript_id "OmyAS00000709"; exon_number "4"; gene_name "LOC110537194"; oId "CUFF.720.1"; nearest_ref "rna249"; class_code "s"; tss_id "TSS277";
NC_035077.1	9172987	9173039	.	.	+	Cufflinks	exon	.	gene_id "XLOC_000273"; transcript_id "OmyAS00000711"; exon_number "1"; gene_name "LOC110537105"; oId "CUFF.721.2"; nearest_ref "rna251"; class_code "s"; tss_id "TSS279";
NC_035077.1	9185483	9185532	.	.	+	Cufflinks	exon	.	gene_id "XLOC_000273"; transcript_id "OmyAS00000711"; exon_number "2"; gene_name "LOC110537105"; oId "CUFF.721.2"; nearest_ref "rna251"; class_code "s"; tss_id "TSS279";
NC_035077.1	9204536	9204652	.	.	+	Cufflinks	exon	.	gene_id "XLOC_000273"; transcript_id "OmyAS00000711"; exon_number "3"; gene_name "LOC110537105"; oId "CUFF.721.2"; nearest_ref "rna251"; class_code "s"; tss_id "TSS279";
NC_035077.1	9221482	9221649	.	.	-	Cufflinks	exon	.	gene_id "XLOC_002513"; transcript_id "OmyAS00006798"; exon_number "1"; gene_name "LOC110537039"; oId "CUFF.722.1"; nearest_ref "rna252"; class_code "s"; tss_id "TSS2738";
NC_035077.1	9222440	9222606	.	.	-	Cufflinks	exon	.	gene_id "XLOC_002513"; transcript_id "OmyAS00006798"; exon_number "2"; gene_name "LOC110537039"; oId "CUFF.722.1"; nearest_ref "rna252"; class_code "s"; tss_id "TSS2738";
NC_035077.1	9775886	9775993	.	.	+	Cufflinks	exon	.	gene_id "XLOC_000296"; transcript_id "OmyAS00000769"; exon_number "1"; gene_name "LOC110526903"; oId "CUFF.768.1"; nearest_ref "rna293"; class_code "s"; tss_id "TSS304";
NC_035077.1	9783817	9783941	.	.	+	Cufflinks	exon	.	gene_id "XLOC_000296"; transcript_id "OmyAS00000769"; exon_number "2"; gene_name "LOC110526903"; oId "CUFF.768.1"; nearest_ref "rna293"; class_code "s"; tss_id "TSS304";
NC_035077.1	9990830	9990986	.	.	-	Cufflinks	exon	.	gene_id "XLOC_002541"; transcript_id "OmyAS00006871"; exon_number "1"; gene_name "LOC110528178"; oId "CUFF.786.1"; nearest_ref "rna297"; class_code "s"; tss_id "TSS2771";
NC_035077.1	9993067	9993137	.	.	-	Cufflinks	exon	.	gene_id "XLOC_002541"; transcript_id "OmyAS00006871"; exon_number "2"; gene_name "LOC110528178"; oId "CUFF.786.1"; nearest_ref "rna297"; class_code "s"; tss_id "TSS2771";
NC_035077.1	9996480	9996590	.	.	-	Cufflinks	exon	.	gene_id "XLOC_002541"; transcript_id "OmyAS00006871"; exon_number "3"; gene_name "LOC110528178"; oId "CUFF.786.1"; nearest_ref "rna297"; class_code "s"; tss_id "TSS2771";
NC_035077.1	11196916	11198151	.	.	+	Cufflinks	exon	.	gene_id "XLOC_000325"; transcript_id "OmyAS00000827"; exon_number "1"; gene_name "LOC110486932"; oId "CUFF.878.1"; nearest_ref "rna318"; class_code "x";
NC_035077.1	11334003	11334851	.	.	-	Cufflinks	exon	.	gene_id "XLOC_002591"; transcript_id "OmyAS00006974"; exon_number "1"; gene_name "LOC110487584"; oId "CUFF.897.1"; nearest_ref "rna329"; class_code "x";
NC_035077.1	11872139	11872552	.	.	+	Cufflinks	exon	.	gene_id "XLOC_000351"; transcript_id "OmyAS00000913"; exon_number "1"; gene_name "LOC110489707"; oId "CUFF.943.1"; nearest_ref "rna361"; class_code "x";
NC_035077.1	12377280	12377414	.	.	+	Cufflinks	exon	.	gene_id "XLOC_000366"; transcript_id "OmyAS00000941"; exon_number "1"; gene_name "LOC110491161"; oId "CUFF.969.3"; nearest_ref "rna385"; class_code "s"; tss_id "TSS386";
NC_035077.1	12383708	12383754	.	.	+	Cufflinks	exon	.	gene_id "XLOC_000366"; transcript_id "OmyAS00000941"; exon_number "2"; gene_name "LOC110491161"; oId "CUFF.969.3"; nearest_ref "rna385"; class_code "s"; tss_id "TSS386";
NC_035077.1	12410852	12411301	.	.	+	Cufflinks	exon	.	gene_id "XLOC_000366"; transcript_id "OmyAS00000941"; exon_number "3"; gene_name "LOC110491161"; oId "CUFF.969.3"; nearest_ref "rna385"; class_code "s"; tss_id "TSS386";
NC_035077.1	12438327	12439579	.	.	+	Cufflinks	exon	.	gene_id "XLOC_000367"; transcript_id "OmyAS00000942"; exon_number "1"; gene_name "LOC110531327"; oId "CUFF.971.1"; nearest_ref "rna386"; class_code "x";
NC_035077.1	12504473	12505046	.	.	+	Cufflinks	exon	.	gene_id "XLOC_000369"; transcript_id "OmyAS00000951"; exon_number "1"; gene_name "LOC110531395"; oId "CUFF.974.1"; nearest_ref "rna391"; class_code "x";
NC_035077.1	13384653	13384887	.	.	+	Cufflinks	exon	.	gene_id "XLOC_000392"; transcript_id "OmyAS00000999"; exon_number "1"; gene_name "LOC110493215"; oId "CUFF.1030.1"; nearest_ref "rna430"; class_code "x"; tss_id "TSS412";
NC_035077.1	13385734	13386053	.	.	+	Cufflinks	exon	.	gene_id "XLOC_000392"; transcript_id "OmyAS00000999"; exon_number "2"; gene_name "LOC110493215"; oId "CUFF.1030.1"; nearest_ref "rna430"; class_code "x"; tss_id "TSS412";
NC_035077.1	13410573	13410843	.	.	-	Cufflinks	exon	.	gene_id "XLOC_002653"; transcript_id "OmyAS00007189"; exon_number "1"; gene_name "LOC110493709"; oId "CUFF.1032.1"; nearest_ref "rna431"; class_code "s"; tss_id "TSS2871";
NC_035077.1	13411778	13411950	.	.	-	Cufflinks	exon	.	gene_id "XLOC_002653"; transcript_id "OmyAS00007189"; exon_number "2"; gene_name "LOC110493709"; oId "CUFF.1032.1"; nearest_ref "rna431"; class_code "s"; tss_id "TSS2871";
NC_035077.1	13686093	13686159	.	.	-	Cufflinks	exon	.	gene_id "XLOC_002668"; transcript_id "OmyAS00007219"; exon_number "1"; gene_name "LOC110495217"; oId "CUFF.1067.1"; nearest_ref "rna456"; class_code "x"; tss_id "TSS2891";
NC_035077.1	13721616	13721860	.	.	-	Cufflinks	exon	.	gene_id "XLOC_002668"; transcript_id "OmyAS00007219"; exon_number "2"; gene_name "LOC110495217"; oId "CUFF.1067.1"; nearest_ref "rna456"; class_code "x"; tss_id "TSS2891";
NC_035077.1	13957934	13958109	.	.	-	Cufflinks	exon	.	gene_id "XLOC_002679"; transcript_id "OmyAS00007243"; exon_number "1"; gene_name "LOC110496410"; oId "CUFF.1091.2"; nearest_ref "rna476"; class_code "s"; tss_id "TSS2907";
NC_035077.1	13957934	13958109	.	.	-	Cufflinks	exon	.	gene_id "XLOC_002679"; transcript_id "OmyAS00007242"; exon_number "1"; gene_name "LOC110496410"; oId "CUFF.1091.1"; nearest_ref "rna476"; class_code "s"; tss_id "TSS2907";
NC_035077.1	13958248	13958482	.	.	-	Cufflinks	exon	.	gene_id "XLOC_002679"; transcript_id "OmyAS00007244"; exon_number "1"; gene_name "LOC110496410"; oId "CUFF.1091.3"; nearest_ref "rna477"; class_code "s"; tss_id "TSS2908";
NC_035077.1	13958581	13958631	.	.	-	Cufflinks	exon	.	gene_id "XLOC_002679"; transcript_id "OmyAS00007243"; exon_number "2"; gene_name "LOC110496410"; oId "CUFF.1091.2"; nearest_ref "rna476"; class_code "s"; tss_id "TSS2907";
NC_035077.1	13958581	13958631	.	.	-	Cufflinks	exon	.	gene_id "XLOC_002679"; transcript_id "OmyAS00007244"; exon_number "2"; gene_name "LOC110496410"; oId "CUFF.1091.3"; nearest_ref "rna477"; class_code "s"; tss_id "TSS2908";
NC_035077.1	13958797	13958932	.	.	-	Cufflinks	exon	.	gene_id "XLOC_002679"; transcript_id "OmyAS00007243"; exon_number "3"; gene_name "LOC110496410"; oId "CUFF.1091.2"; nearest_ref "rna476"; class_code "s"; tss_id "TSS2907";
NC_035077.1	13958797	13958932	.	.	-	Cufflinks	exon	.	gene_id "XLOC_002679"; transcript_id "OmyAS00007242"; exon_number "2"; gene_name "LOC110496410"; oId "CUFF.1091.1"; nearest_ref "rna476"; class_code "s"; tss_id "TSS2907";
NC_035077.1	13958797	13958932	.	.	-	Cufflinks	exon	.	gene_id "XLOC_002679"; transcript_id "OmyAS00007244"; exon_number "3"; gene_name "LOC110496410"; oId "CUFF.1091.3"; nearest_ref "rna477"; class_code "s"; tss_id "TSS2908";
NC_035077.1	13961112	13961453	.	.	-	Cufflinks	exon	.	gene_id "XLOC_002679"; transcript_id "OmyAS00007244"; exon_number "4"; gene_name "LOC110496410"; oId "CUFF.1091.3"; nearest_ref "rna477"; class_code "s"; tss_id "TSS2908";
NC_035077.1	13961112	13961789	.	.	-	Cufflinks	exon	.	gene_id "XLOC_002679"; transcript_id "OmyAS00007243"; exon_number "4"; gene_name "LOC110496410"; oId "CUFF.1091.2"; nearest_ref "rna476"; class_code "s"; tss_id "TSS2907";
NC_035077.1	13961112	13961789	.	.	-	Cufflinks	exon	.	gene_id "XLOC_002679"; transcript_id "OmyAS00007242"; exon_number "3"; gene_name "LOC110496410"; oId "CUFF.1091.1"; nearest_ref "rna476"; class_code "s"; tss_id "TSS2907";
NC_035077.1	14253546	14253579	.	.	+	Cufflinks	exon	.	gene_id "XLOC_000427"; transcript_id "OmyAS00001147"; exon_number "1"; gene_name "LOC110497564"; oId "CUFF.1136.2"; nearest_ref "gene323"; class_code "x"; tss_id "TSS473";
NC_035077.1	14255842	14256253	.	.	+	Cufflinks	exon	.	gene_id "XLOC_000427"; transcript_id "OmyAS00001148"; exon_number "1"; gene_name "LOC110497564"; oId "CUFF.1136.3"; nearest_ref "gene323"; class_code "s"; tss_id "TSS474";
NC_035077.1	14257063	14257143	.	.	+	Cufflinks	exon	.	gene_id "XLOC_000427"; transcript_id "OmyAS00001148"; exon_number "2"; gene_name "LOC110497564"; oId "CUFF.1136.3"; nearest_ref "gene323"; class_code "s"; tss_id "TSS474";
NC_035077.1	14257264	14257821	.	.	+	Cufflinks	exon	.	gene_id "XLOC_000427"; transcript_id "OmyAS00001148"; exon_number "3"; gene_name "LOC110497564"; oId "CUFF.1136.3"; nearest_ref "gene323"; class_code "s"; tss_id "TSS474";
NC_035077.1	14258561	14258743	.	.	+	Cufflinks	exon	.	gene_id "XLOC_000427"; transcript_id "OmyAS00001147"; exon_number "2"; gene_name "LOC110497564"; oId "CUFF.1136.2"; nearest_ref "gene323"; class_code "x"; tss_id "TSS473";
NC_035077.1	15136095	15136197	.	.	-	Cufflinks	exon	.	gene_id "XLOC_002719"; transcript_id "OmyAS00007338"; exon_number "1"; gene_name "LOC110500236"; oId "CUFF.1211.3"; nearest_ref "rna532"; class_code "s"; tss_id "TSS2951";
NC_035077.1	15136324	15136409	.	.	-	Cufflinks	exon	.	gene_id "XLOC_002719"; transcript_id "OmyAS00007338"; exon_number "2"; gene_name "LOC110500236"; oId "CUFF.1211.3"; nearest_ref "rna532"; class_code "s"; tss_id "TSS2951";
NC_035077.1	15136628	15137036	.	.	-	Cufflinks	exon	.	gene_id "XLOC_002719"; transcript_id "OmyAS00007338"; exon_number "3"; gene_name "LOC110500236"; oId "CUFF.1211.3"; nearest_ref "rna532"; class_code "s"; tss_id "TSS2951";
NC_035077.1	15194776	15195055	.	.	-	Cufflinks	exon	.	gene_id "XLOC_002720"; transcript_id "OmyAS00007340"; exon_number "1"; gene_name "LOC110500307"; oId "CUFF.1215.1"; nearest_ref "rna533"; class_code "x";
NC_035077.1	15270135	15276351	.	.	-	Cufflinks	exon	.	gene_id "XLOC_002724"; transcript_id "OmyAS00007351"; exon_number "1"; gene_name "LOC110500884"; oId "CUFF.1225.1"; nearest_ref "rna544"; class_code "x";
NC_035077.1	15783585	15784941	.	.	+	Cufflinks	exon	.	gene_id "XLOC_000474"; transcript_id "OmyAS00001277"; exon_number "1"; gene_name "LOC110502937"; oId "CUFF.1261.1"; nearest_ref "rna576"; class_code "s"; tss_id "TSS530";
NC_035077.1	15785032	15785129	.	.	+	Cufflinks	exon	.	gene_id "XLOC_000474"; transcript_id "OmyAS00001277"; exon_number "2"; gene_name "LOC110502937"; oId "CUFF.1261.1"; nearest_ref "rna576"; class_code "s"; tss_id "TSS530";
NC_035077.1	15785421	15785539	.	.	+	Cufflinks	exon	.	gene_id "XLOC_000474"; transcript_id "OmyAS00001277"; exon_number "3"; gene_name "LOC110502937"; oId "CUFF.1261.1"; nearest_ref "rna576"; class_code "s"; tss_id "TSS530";
NC_035077.1	15786439	15786526	.	.	+	Cufflinks	exon	.	gene_id "XLOC_000474"; transcript_id "OmyAS00001277"; exon_number "4"; gene_name "LOC110502937"; oId "CUFF.1261.1"; nearest_ref "rna576"; class_code "s"; tss_id "TSS530";
NC_035077.1	15786974	15787124	.	.	+	Cufflinks	exon	.	gene_id "XLOC_000474"; transcript_id "OmyAS00001277"; exon_number "5"; gene_name "LOC110502937"; oId "CUFF.1261.1"; nearest_ref "rna576"; class_code "s"; tss_id "TSS530";
NC_035077.1	15881333	15882298	.	.	+	Cufflinks	exon	.	gene_id "XLOC_000478"; transcript_id "OmyAS00001287"; exon_number "1"; gene_name "LOC110503352"; oId "CUFF.1269.1"; nearest_ref "rna581"; class_code "x";
NC_035077.1	15882517	15883223	.	.	+	Cufflinks	exon	.	gene_id "XLOC_000479"; transcript_id "OmyAS00001288"; exon_number "1"; gene_name "LOC110503352"; oId "CUFF.1270.1"; nearest_ref "rna581"; class_code "x";
NC_035077.1	16501342	16501546	.	.	+	Cufflinks	exon	.	gene_id "XLOC_000493"; transcript_id "OmyAS00001323"; exon_number "1"; gene_name "LOC110532027"; oId "CUFF.1326.1"; nearest_ref "rna600"; class_code "x";
NC_035077.1	16799301	16799461	.	.	+	Cufflinks	exon	.	gene_id "XLOC_000506"; transcript_id "OmyAS00001344"; exon_number "1"; gene_name "tubgcp5"; oId "CUFF.1357.1"; nearest_ref "rna608"; class_code "s"; tss_id "TSS568";
NC_035077.1	16803889	16804016	.	.	+	Cufflinks	exon	.	gene_id "XLOC_000506"; transcript_id "OmyAS00001344"; exon_number "2"; gene_name "tubgcp5"; oId "CUFF.1357.1"; nearest_ref "rna608"; class_code "s"; tss_id "TSS568";
NC_035077.1	16816186	16816276	.	.	+	Cufflinks	exon	.	gene_id "XLOC_000507"; transcript_id "OmyAS00001345"; exon_number "1"; gene_name "tubgcp5"; oId "CUFF.1358.1"; nearest_ref "rna608"; class_code "s"; tss_id "TSS569";
NC_035077.1	16816668	16817153	.	.	+	Cufflinks	exon	.	gene_id "XLOC_000507"; transcript_id "OmyAS00001345"; exon_number "2"; gene_name "tubgcp5"; oId "CUFF.1358.1"; nearest_ref "rna608"; class_code "s"; tss_id "TSS569";
NC_035077.1	17028974	17029620	.	.	+	Cufflinks	exon	.	gene_id "XLOC_000517"; transcript_id "OmyAS00001361"; exon_number "1"; gene_name "LOC110505456"; oId "CUFF.1394.3"; nearest_ref "rna614"; class_code "x"; tss_id "TSS576";
NC_035077.1	17029688	17029814	.	.	+	Cufflinks	exon	.	gene_id "XLOC_000517"; transcript_id "OmyAS00001361"; exon_number "2"; gene_name "LOC110505456"; oId "CUFF.1394.3"; nearest_ref "rna614"; class_code "x"; tss_id "TSS576";
NC_035077.1	17029836	17030757	.	.	+	Cufflinks	exon	.	gene_id "XLOC_000517"; transcript_id "OmyAS00001361"; exon_number "3"; gene_name "LOC110505456"; oId "CUFF.1394.3"; nearest_ref "rna614"; class_code "x"; tss_id "TSS576";
NC_035077.1	17209844	17209976	.	.	+	Cufflinks	exon	.	gene_id "XLOC_000525"; transcript_id "OmyAS00001374"; exon_number "1"; gene_name "LOC110506262"; oId "CUFF.1410.1"; nearest_ref "rna624"; class_code "s"; tss_id "TSS585";
NC_035077.1	17210160	17210262	.	.	+	Cufflinks	exon	.	gene_id "XLOC_000525"; transcript_id "OmyAS00001374"; exon_number "2"; gene_name "LOC110506262"; oId "CUFF.1410.1"; nearest_ref "rna624"; class_code "s"; tss_id "TSS585";
NC_035077.1	17749749	17750004	.	.	-	Cufflinks	exon	.	gene_id "XLOC_002804"; transcript_id "OmyAS00007562"; exon_number "1"; gene_name "LOC110506993"; oId "CUFF.1438.1"; nearest_ref "rna639"; class_code "s"; tss_id "TSS3044";
NC_035077.1	17766570	17766656	.	.	-	Cufflinks	exon	.	gene_id "XLOC_002804"; transcript_id "OmyAS00007562"; exon_number "2"; gene_name "LOC110506993"; oId "CUFF.1438.1"; nearest_ref "rna639"; class_code "s"; tss_id "TSS3044";
NC_035077.1	18094275	18095247	.	.	-	Cufflinks	exon	.	gene_id "XLOC_002816"; transcript_id "OmyAS00007589"; exon_number "1"; gene_name "LOC110512702"; oId "CUFF.1461.1"; nearest_ref "rna649"; class_code "x"; tss_id "TSS3060";
NC_035077.1	18119068	18119676	.	.	-	Cufflinks	exon	.	gene_id "XLOC_002816"; transcript_id "OmyAS00007589"; exon_number "2"; gene_name "LOC110512702"; oId "CUFF.1461.1"; nearest_ref "rna649"; class_code "x"; tss_id "TSS3060";
NC_035077.1	18132964	18133070	.	.	+	Cufflinks	exon	.	gene_id "XLOC_000549"; transcript_id "OmyAS00001443"; exon_number "1"; gene_name "cirbp"; oId "CUFF.1468.1"; nearest_ref "rna651"; class_code "x"; tss_id "TSS613";
NC_035077.1	18134127	18134270	.	.	+	Cufflinks	exon	.	gene_id "XLOC_000549"; transcript_id "OmyAS00001443"; exon_number "2"; gene_name "cirbp"; oId "CUFF.1468.1"; nearest_ref "rna651"; class_code "x"; tss_id "TSS613";
NC_035077.1	19193513	19193585	.	.	+	Cufflinks	exon	.	gene_id "XLOC_000591"; transcript_id "OmyAS00001520"; exon_number "1"; gene_name "LOC110509621"; oId "CUFF.1567.1"; nearest_ref "rna681"; class_code "x"; tss_id "TSS643";
NC_035077.1	19212686	19212830	.	.	+	Cufflinks	exon	.	gene_id "XLOC_000591"; transcript_id "OmyAS00001520"; exon_number "2"; gene_name "LOC110509621"; oId "CUFF.1567.1"; nearest_ref "rna681"; class_code "x"; tss_id "TSS643";
NC_035077.1	20026067	20026298	.	.	-	Cufflinks	exon	.	gene_id "XLOC_002855"; transcript_id "OmyAS00007718"; exon_number "1"; gene_name "LOC110510496"; oId "CUFF.1588.1"; nearest_ref "rna700"; class_code "x";
NC_035077.1	20334069	20334623	.	.	+	Cufflinks	exon	.	gene_id "XLOC_000604"; transcript_id "OmyAS00001558"; exon_number "1"; gene_name "LOC110510575"; oId "CUFF.1598.1"; nearest_ref "rna701"; class_code "x";
NC_035077.1	20548598	20548686	.	.	+	Cufflinks	exon	.	gene_id "XLOC_000609"; transcript_id "OmyAS00001566"; exon_number "1"; gene_name "LOC110511130"; oId "CUFF.1606.1"; nearest_ref "rna708"; class_code "s"; tss_id "TSS663";
NC_035077.1	20549429	20549501	.	.	+	Cufflinks	exon	.	gene_id "XLOC_000609"; transcript_id "OmyAS00001566"; exon_number "2"; gene_name "LOC110511130"; oId "CUFF.1606.1"; nearest_ref "rna708"; class_code "s"; tss_id "TSS663";
NC_035077.1	20549659	20549730	.	.	+	Cufflinks	exon	.	gene_id "XLOC_000609"; transcript_id "OmyAS00001566"; exon_number "3"; gene_name "LOC110511130"; oId "CUFF.1606.1"; nearest_ref "rna708"; class_code "s"; tss_id "TSS663";
NC_035077.1	20553792	20554002	.	.	+	Cufflinks	exon	.	gene_id "XLOC_000609"; transcript_id "OmyAS00001566"; exon_number "4"; gene_name "LOC110511130"; oId "CUFF.1606.1"; nearest_ref "rna708"; class_code "s"; tss_id "TSS663";
NC_035077.1	20659073	20660462	.	.	+	Cufflinks	exon	.	gene_id "XLOC_000611"; transcript_id "OmyAS00001573"; exon_number "1"; gene_name "LOC110511707"; oId "CUFF.1619.2"; nearest_ref "rna713"; class_code "x"; tss_id "TSS666";
NC_035077.1	20660607	20661377	.	.	+	Cufflinks	exon	.	gene_id "XLOC_000611"; transcript_id "OmyAS00001573"; exon_number "2"; gene_name "LOC110511707"; oId "CUFF.1619.2"; nearest_ref "rna713"; class_code "x"; tss_id "TSS666";
NC_035077.1	21082554	21082709	.	.	-	Cufflinks	exon	.	gene_id "XLOC_002884"; transcript_id "OmyAS00007775"; exon_number "1"; gene_name "LOC110513717"; oId "CUFF.1679.2"; nearest_ref "rna730"; class_code "s"; tss_id "TSS3132";
NC_035077.1	21082554	21082709	.	.	-	Cufflinks	exon	.	gene_id "XLOC_002884"; transcript_id "OmyAS00007774"; exon_number "1"; gene_name "LOC110513717"; oId "CUFF.1679.1"; nearest_ref "rna730"; class_code "s"; tss_id "TSS3132";
NC_035077.1	21084179	21084259	.	.	-	Cufflinks	exon	.	gene_id "XLOC_002884"; transcript_id "OmyAS00007775"; exon_number "2"; gene_name "LOC110513717"; oId "CUFF.1679.2"; nearest_ref "rna730"; class_code "s"; tss_id "TSS3132";
NC_035077.1	21092105	21092196	.	.	-	Cufflinks	exon	.	gene_id "XLOC_002884"; transcript_id "OmyAS00007775"; exon_number "3"; gene_name "LOC110513717"; oId "CUFF.1679.2"; nearest_ref "rna730"; class_code "s"; tss_id "TSS3132";
NC_035077.1	21092105	21092196	.	.	-	Cufflinks	exon	.	gene_id "XLOC_002884"; transcript_id "OmyAS00007774"; exon_number "2"; gene_name "LOC110513717"; oId "CUFF.1679.1"; nearest_ref "rna730"; class_code "s"; tss_id "TSS3132";
NC_035077.1	21098911	21098951	.	.	-	Cufflinks	exon	.	gene_id "XLOC_002884"; transcript_id "OmyAS00007775"; exon_number "4"; gene_name "LOC110513717"; oId "CUFF.1679.2"; nearest_ref "rna730"; class_code "s"; tss_id "TSS3132";
NC_035077.1	21098911	21098951	.	.	-	Cufflinks	exon	.	gene_id "XLOC_002884"; transcript_id "OmyAS00007774"; exon_number "3"; gene_name "LOC110513717"; oId "CUFF.1679.1"; nearest_ref "rna730"; class_code "s"; tss_id "TSS3132";
NC_035077.1	21108002	21108066	.	.	-	Cufflinks	exon	.	gene_id "XLOC_002886"; transcript_id "OmyAS00007777"; exon_number "1"; gene_name "LOC110517791"; oId "CUFF.1684.1"; nearest_ref "rna731"; class_code "s"; tss_id "TSS3133";
NC_035077.1	21108407	21108468	.	.	-	Cufflinks	exon	.	gene_id "XLOC_002886"; transcript_id "OmyAS00007777"; exon_number "2"; gene_name "LOC110517791"; oId "CUFF.1684.1"; nearest_ref "rna731"; class_code "s"; tss_id "TSS3133";
NC_035077.1	21108580	21108667	.	.	-	Cufflinks	exon	.	gene_id "XLOC_002886"; transcript_id "OmyAS00007777"; exon_number "3"; gene_name "LOC110517791"; oId "CUFF.1684.1"; nearest_ref "rna731"; class_code "s"; tss_id "TSS3133";
NC_035077.1	21110741	21110790	.	.	-	Cufflinks	exon	.	gene_id "XLOC_002887"; transcript_id "OmyAS00007779"; exon_number "1"; gene_name "LOC110513824"; oId "CUFF.1686.2"; nearest_ref "rna732"; class_code "s"; tss_id "TSS3134";
NC_035077.1	21110967	21111003	.	.	-	Cufflinks	exon	.	gene_id "XLOC_002887"; transcript_id "OmyAS00007779"; exon_number "2"; gene_name "LOC110513824"; oId "CUFF.1686.2"; nearest_ref "rna732"; class_code "s"; tss_id "TSS3134";
NC_035077.1	21111362	21111414	.	.	-	Cufflinks	exon	.	gene_id "XLOC_002887"; transcript_id "OmyAS00007779"; exon_number "3"; gene_name "LOC110513824"; oId "CUFF.1686.2"; nearest_ref "rna732"; class_code "s"; tss_id "TSS3134";
NC_035077.1	21111753	21112657	.	.	-	Cufflinks	exon	.	gene_id "XLOC_002887"; transcript_id "OmyAS00007779"; exon_number "4"; gene_name "LOC110513824"; oId "CUFF.1686.2"; nearest_ref "rna732"; class_code "s"; tss_id "TSS3134";
NC_035077.1	21349954	21350130	.	.	-	Cufflinks	exon	.	gene_id "XLOC_002898"; transcript_id "OmyAS00007804"; exon_number "1"; gene_name "LOC110515971"; oId "CUFF.1710.1"; nearest_ref "rna759"; class_code "s"; tss_id "TSS3150";
NC_035077.1	21349954	21350130	.	.	-	Cufflinks	exon	.	gene_id "XLOC_002898"; transcript_id "OmyAS00007805"; exon_number "1"; gene_name "LOC110515971"; oId "CUFF.1710.2"; nearest_ref "rna759"; class_code "x"; tss_id "TSS3151";
NC_035077.1	21355973	21356010	.	.	-	Cufflinks	exon	.	gene_id "XLOC_002898"; transcript_id "OmyAS00007804"; exon_number "2"; gene_name "LOC110515971"; oId "CUFF.1710.1"; nearest_ref "rna759"; class_code "s"; tss_id "TSS3150";
NC_035077.1	21357124	21357161	.	.	-	Cufflinks	exon	.	gene_id "XLOC_002898"; transcript_id "OmyAS00007805"; exon_number "2"; gene_name "LOC110515971"; oId "CUFF.1710.2"; nearest_ref "rna759"; class_code "x"; tss_id "TSS3151";
NC_035077.1	21365986	21366021	.	.	-	Cufflinks	exon	.	gene_id "XLOC_002900"; transcript_id "OmyAS00007808"; exon_number "1"; gene_name "LOC110515971"; oId "CUFF.1712.1"; nearest_ref "rna759"; class_code "s"; tss_id "TSS3153";
NC_035077.1	21366171	21366850	.	.	-	Cufflinks	exon	.	gene_id "XLOC_002900"; transcript_id "OmyAS00007808"; exon_number "2"; gene_name "LOC110515971"; oId "CUFF.1712.1"; nearest_ref "rna759"; class_code "s"; tss_id "TSS3153";
NC_035077.1	21544183	21544468	.	.	-	Cufflinks	exon	.	gene_id "XLOC_002908"; transcript_id "OmyAS00007824"; exon_number "1"; gene_name "LOC110519958"; oId "CUFF.1730.1"; nearest_ref "rna774"; class_code "x";
NC_035077.1	21600660	21601086	.	.	+	Cufflinks	exon	.	gene_id "XLOC_000662"; transcript_id "OmyAS00001727"; exon_number "1"; gene_name "LOC110517792"; oId "CUFF.1737.2"; nearest_ref "rna785"; class_code "s"; tss_id "TSS726";
NC_035077.1	21601213	21601254	.	.	+	Cufflinks	exon	.	gene_id "XLOC_000662"; transcript_id "OmyAS00001727"; exon_number "2"; gene_name "LOC110517792"; oId "CUFF.1737.2"; nearest_ref "rna785"; class_code "s"; tss_id "TSS726";
NC_035077.1	21645948	21646987	.	.	+	Cufflinks	exon	.	gene_id "XLOC_000666"; transcript_id "OmyAS00001743"; exon_number "1"; gene_name "LOC110518671"; oId "CUFF.1745.1"; nearest_ref "gene507"; class_code "x";
NC_035077.1	21796962	21798022	.	.	+	Cufflinks	exon	.	gene_id "XLOC_000672"; transcript_id "OmyAS00001756"; exon_number "1"; gene_name "LOC110519226"; oId "CUFF.1768.2"; nearest_ref "rna798"; class_code "x";
NC_035077.1	21800211	21800230	.	.	+	Cufflinks	exon	.	gene_id "XLOC_000673"; transcript_id "OmyAS00001758"; exon_number "1"; gene_name "LOC110519419"; oId "CUFF.1769.2"; nearest_ref "rna801"; class_code "s"; tss_id "TSS738";
NC_035077.1	21800306	21800365	.	.	+	Cufflinks	exon	.	gene_id "XLOC_000673"; transcript_id "OmyAS00001758"; exon_number "2"; gene_name "LOC110519419"; oId "CUFF.1769.2"; nearest_ref "rna801"; class_code "s"; tss_id "TSS738";
NC_035077.1	21800481	21800540	.	.	+	Cufflinks	exon	.	gene_id "XLOC_000673"; transcript_id "OmyAS00001758"; exon_number "3"; gene_name "LOC110519419"; oId "CUFF.1769.2"; nearest_ref "rna801"; class_code "s"; tss_id "TSS738";
NC_035077.1	21800625	21800670	.	.	+	Cufflinks	exon	.	gene_id "XLOC_000673"; transcript_id "OmyAS00001758"; exon_number "4"; gene_name "LOC110519419"; oId "CUFF.1769.2"; nearest_ref "rna801"; class_code "s"; tss_id "TSS738";
NC_035077.1	21801029	21801080	.	.	+	Cufflinks	exon	.	gene_id "XLOC_000673"; transcript_id "OmyAS00001758"; exon_number "5"; gene_name "LOC110519419"; oId "CUFF.1769.2"; nearest_ref "rna801"; class_code "s"; tss_id "TSS738";
NC_035077.1	21801167	21801226	.	.	+	Cufflinks	exon	.	gene_id "XLOC_000673"; transcript_id "OmyAS00001758"; exon_number "6"; gene_name "LOC110519419"; oId "CUFF.1769.2"; nearest_ref "rna801"; class_code "s"; tss_id "TSS738";
NC_035077.1	21801535	21801588	.	.	+	Cufflinks	exon	.	gene_id "XLOC_000673"; transcript_id "OmyAS00001758"; exon_number "7"; gene_name "LOC110519419"; oId "CUFF.1769.2"; nearest_ref "rna801"; class_code "s"; tss_id "TSS738";
NC_035077.1	21801870	21802025	.	.	+	Cufflinks	exon	.	gene_id "XLOC_000673"; transcript_id "OmyAS00001758"; exon_number "8"; gene_name "LOC110519419"; oId "CUFF.1769.2"; nearest_ref "rna801"; class_code "s"; tss_id "TSS738";
NC_035077.1	21875755	21876906	.	.	-	Cufflinks	exon	.	gene_id "XLOC_002924"; transcript_id "OmyAS00007873"; exon_number "1"; gene_name "LOC110519941"; oId "CUFF.1780.1"; nearest_ref "rna811"; class_code "x";
NC_035077.1	22422705	22422848	.	.	-	Cufflinks	exon	.	gene_id "XLOC_002939"; transcript_id "OmyAS00007900"; exon_number "1"; gene_name "LOC110520022"; oId "CUFF.1824.1"; nearest_ref "rna827"; class_code "s"; tss_id "TSS3190";
NC_035077.1	22424068	22424098	.	.	-	Cufflinks	exon	.	gene_id "XLOC_002939"; transcript_id "OmyAS00007901"; exon_number "1"; gene_name "LOC110520022"; oId "CUFF.1824.2"; nearest_ref "rna827"; class_code "s"; tss_id "TSS3191";
NC_035077.1	22424471	22424734	.	.	-	Cufflinks	exon	.	gene_id "XLOC_002939"; transcript_id "OmyAS00007902"; exon_number "1"; gene_name "LOC110520022"; oId "CUFF.1824.3"; nearest_ref "rna827"; class_code "s"; tss_id "TSS3190";
NC_035077.1	22425806	22425873	.	.	-	Cufflinks	exon	.	gene_id "XLOC_002939"; transcript_id "OmyAS00007900"; exon_number "2"; gene_name "LOC110520022"; oId "CUFF.1824.1"; nearest_ref "rna827"; class_code "s"; tss_id "TSS3190";
NC_035077.1	22425806	22425873	.	.	-	Cufflinks	exon	.	gene_id "XLOC_002939"; transcript_id "OmyAS00007901"; exon_number "2"; gene_name "LOC110520022"; oId "CUFF.1824.2"; nearest_ref "rna827"; class_code "s"; tss_id "TSS3191";
NC_035077.1	22425806	22425873	.	.	-	Cufflinks	exon	.	gene_id "XLOC_002939"; transcript_id "OmyAS00007902"; exon_number "2"; gene_name "LOC110520022"; oId "CUFF.1824.3"; nearest_ref "rna827"; class_code "s"; tss_id "TSS3190";
NC_035077.1	22426297	22426424	.	.	-	Cufflinks	exon	.	gene_id "XLOC_002939"; transcript_id "OmyAS00007900"; exon_number "3"; gene_name "LOC110520022"; oId "CUFF.1824.1"; nearest_ref "rna827"; class_code "s"; tss_id "TSS3190";
NC_035077.1	22426297	22426424	.	.	-	Cufflinks	exon	.	gene_id "XLOC_002939"; transcript_id "OmyAS00007901"; exon_number "3"; gene_name "LOC110520022"; oId "CUFF.1824.2"; nearest_ref "rna827"; class_code "s"; tss_id "TSS3191";
NC_035077.1	22426297	22426424	.	.	-	Cufflinks	exon	.	gene_id "XLOC_002939"; transcript_id "OmyAS00007902"; exon_number "3"; gene_name "LOC110520022"; oId "CUFF.1824.3"; nearest_ref "rna827"; class_code "s"; tss_id "TSS3190";
NC_035077.1	22443799	22443864	.	.	-	Cufflinks	exon	.	gene_id "XLOC_002939"; transcript_id "OmyAS00007901"; exon_number "4"; gene_name "LOC110520022"; oId "CUFF.1824.2"; nearest_ref "rna827"; class_code "s"; tss_id "TSS3191";
NC_035077.1	22443799	22444113	.	.	-	Cufflinks	exon	.	gene_id "XLOC_002939"; transcript_id "OmyAS00007900"; exon_number "4"; gene_name "LOC110520022"; oId "CUFF.1824.1"; nearest_ref "rna827"; class_code "s"; tss_id "TSS3190";
NC_035077.1	22443799	22444114	.	.	-	Cufflinks	exon	.	gene_id "XLOC_002939"; transcript_id "OmyAS00007902"; exon_number "4"; gene_name "LOC110520022"; oId "CUFF.1824.3"; nearest_ref "rna827"; class_code "s"; tss_id "TSS3190";
NC_035077.1	23405394	23405784	.	.	-	Cufflinks	exon	.	gene_id "XLOC_002947"; transcript_id "OmyAS00007914"; exon_number "1"; gene_name "LOC110520050"; oId "CUFF.1855.1"; nearest_ref "rna832"; class_code "x";
NC_035077.1	24013594	24013727	.	.	-	Cufflinks	exon	.	gene_id "XLOC_002955"; transcript_id "OmyAS00007940"; exon_number "1"; gene_name "LOC110520111"; oId "CUFF.1879.1"; nearest_ref "rna844"; class_code "s"; tss_id "TSS3212";
NC_035077.1	24013814	24014846	.	.	-	Cufflinks	exon	.	gene_id "XLOC_002955"; transcript_id "OmyAS00007940"; exon_number "2"; gene_name "LOC110520111"; oId "CUFF.1879.1"; nearest_ref "rna844"; class_code "s"; tss_id "TSS3212";
NC_035077.1	24149018	24149115	.	.	+	Cufflinks	exon	.	gene_id "XLOC_000725"; transcript_id "OmyAS00001890"; exon_number "1"; gene_name "LOC110520192"; oId "CUFF.1891.1"; nearest_ref "gene549"; class_code "s"; tss_id "TSS793";
NC_035077.1	24149218	24149295	.	.	+	Cufflinks	exon	.	gene_id "XLOC_000725"; transcript_id "OmyAS00001890"; exon_number "2"; gene_name "LOC110520192"; oId "CUFF.1891.1"; nearest_ref "gene549"; class_code "s"; tss_id "TSS793";
NC_035077.1	24149443	24149499	.	.	+	Cufflinks	exon	.	gene_id "XLOC_000725"; transcript_id "OmyAS00001890"; exon_number "3"; gene_name "LOC110520192"; oId "CUFF.1891.1"; nearest_ref "gene549"; class_code "s"; tss_id "TSS793";
NC_035077.1	24256948	24257179	.	.	+	Cufflinks	exon	.	gene_id "XLOC_000731"; transcript_id "OmyAS00001896"; exon_number "1"; gene_name "mt1x"; oId "CUFF.1902.1"; nearest_ref "rna868"; class_code "s"; tss_id "TSS798";
NC_035077.1	24257350	24257419	.	.	+	Cufflinks	exon	.	gene_id "XLOC_000731"; transcript_id "OmyAS00001896"; exon_number "2"; gene_name "mt1x"; oId "CUFF.1902.1"; nearest_ref "rna868"; class_code "s"; tss_id "TSS798";
NC_035077.1	24257537	24257735	.	.	+	Cufflinks	exon	.	gene_id "XLOC_000731"; transcript_id "OmyAS00001896"; exon_number "3"; gene_name "mt1x"; oId "CUFF.1902.1"; nearest_ref "rna868"; class_code "s"; tss_id "TSS798";
NC_035077.1	24516379	24516672	.	.	-	Cufflinks	exon	.	gene_id "XLOC_002984"; transcript_id "OmyAS00007996"; exon_number "1"; gene_name "LOC110520308"; oId "CUFF.1943.2"; nearest_ref "rna880"; class_code "s"; tss_id "TSS3239";
NC_035077.1	24516379	24516937	.	.	-	Cufflinks	exon	.	gene_id "XLOC_002984"; transcript_id "OmyAS00007995"; exon_number "1"; gene_name "LOC110520308"; oId "CUFF.1943.1"; nearest_ref "rna880"; class_code "x";
NC_035077.1	24517001	24517036	.	.	-	Cufflinks	exon	.	gene_id "XLOC_002984"; transcript_id "OmyAS00007996"; exon_number "2"; gene_name "LOC110520308"; oId "CUFF.1943.2"; nearest_ref "rna880"; class_code "s"; tss_id "TSS3239";
NC_035077.1	24517054	24517202	.	.	-	Cufflinks	exon	.	gene_id "XLOC_002985"; transcript_id "OmyAS00007997"; exon_number "1"; gene_name "LOC110520308"; oId "CUFF.1944.1"; nearest_ref "rna880"; class_code "s"; tss_id "TSS3240";
NC_035077.1	24517384	24517437	.	.	-	Cufflinks	exon	.	gene_id "XLOC_002985"; transcript_id "OmyAS00007997"; exon_number "2"; gene_name "LOC110520308"; oId "CUFF.1944.1"; nearest_ref "rna880"; class_code "s"; tss_id "TSS3240";
NC_035077.1	24643056	24643569	.	.	+	Cufflinks	exon	.	gene_id "XLOC_000742"; transcript_id "OmyAS00001921"; exon_number "1"; gene_name "LOC110520323"; oId "CUFF.1949.1"; nearest_ref "rna881"; class_code "x";
NC_035077.1	24714797	24715195	.	.	+	Cufflinks	exon	.	gene_id "XLOC_000746"; transcript_id "OmyAS00001925"; exon_number "1"; gene_name "LOC110532142"; oId "CUFF.1955.1"; nearest_ref "rna888"; class_code "x";
NC_035077.1	24757021	24757456	.	.	+	Cufflinks	exon	.	gene_id "XLOC_000747"; transcript_id "OmyAS00001929"; exon_number "1"; gene_name "ctcf"; oId "CUFF.1957.4"; nearest_ref "rna890"; class_code "x";
NC_035077.1	25131386	25134746	.	.	-	Cufflinks	exon	.	gene_id "XLOC_002997"; transcript_id "OmyAS00008051"; exon_number "1"; gene_name "pskh1"; oId "CUFF.1974.2"; nearest_ref "rna915"; class_code "x";
NC_035077.1	26313133	26313442	.	.	+	Cufflinks	exon	.	gene_id "XLOC_000783"; transcript_id "OmyAS00002027"; exon_number "1"; gene_name "LOC110520757"; oId "CUFF.2041.1"; nearest_ref "rna950"; class_code "x";
NC_035077.1	26990830	26992995	.	.	+	Cufflinks	exon	.	gene_id "XLOC_000802"; transcript_id "OmyAS00002056"; exon_number "1"; gene_name "LOC110520827"; oId "CUFF.2084.4"; nearest_ref "rna958"; class_code "x";
NC_035077.1	26993480	26997194	.	.	+	Cufflinks	exon	.	gene_id "XLOC_000802"; transcript_id "OmyAS00002059"; exon_number "1"; gene_name "LOC110520827"; oId "CUFF.2084.7"; nearest_ref "rna961"; class_code "s"; tss_id "TSS866";
NC_035077.1	26993480	26997194	.	.	+	Cufflinks	exon	.	gene_id "XLOC_000802"; transcript_id "OmyAS00002060"; exon_number "1"; gene_name "LOC110520827"; oId "CUFF.2084.8"; nearest_ref "rna961"; class_code "s"; tss_id "TSS866";
NC_035077.1	26993480	26998539	.	.	+	Cufflinks	exon	.	gene_id "XLOC_000802"; transcript_id "OmyAS00002058"; exon_number "1"; gene_name "LOC110520827"; oId "CUFF.2084.6"; nearest_ref "rna961"; class_code "s"; tss_id "TSS866";
NC_035077.1	26993480	26998539	.	.	+	Cufflinks	exon	.	gene_id "XLOC_000802"; transcript_id "OmyAS00002057"; exon_number "1"; gene_name "LOC110520827"; oId "CUFF.2084.5"; nearest_ref "rna961"; class_code "s"; tss_id "TSS866";
NC_035077.1	26993937	26994270	.	.	+	Cufflinks	exon	.	gene_id "XLOC_000802"; transcript_id "OmyAS00002061"; exon_number "1"; gene_name "LOC110520827"; oId "CUFF.2084.9"; nearest_ref "rna961"; class_code "s"; tss_id "TSS867";
NC_035077.1	26997133	26997194	.	.	+	Cufflinks	exon	.	gene_id "XLOC_000802"; transcript_id "OmyAS00002061"; exon_number "2"; gene_name "LOC110520827"; oId "CUFF.2084.9"; nearest_ref "rna961"; class_code "s"; tss_id "TSS867";
NC_035077.1	26998479	26998539	.	.	+	Cufflinks	exon	.	gene_id "XLOC_000802"; transcript_id "OmyAS00002059"; exon_number "2"; gene_name "LOC110520827"; oId "CUFF.2084.7"; nearest_ref "rna961"; class_code "s"; tss_id "TSS866";
NC_035077.1	26998479	26998539	.	.	+	Cufflinks	exon	.	gene_id "XLOC_000802"; transcript_id "OmyAS00002060"; exon_number "2"; gene_name "LOC110520827"; oId "CUFF.2084.8"; nearest_ref "rna961"; class_code "s"; tss_id "TSS866";
NC_035077.1	26998479	26998539	.	.	+	Cufflinks	exon	.	gene_id "XLOC_000802"; transcript_id "OmyAS00002061"; exon_number "3"; gene_name "LOC110520827"; oId "CUFF.2084.9"; nearest_ref "rna961"; class_code "s"; tss_id "TSS867";
NC_035077.1	26998703	26998767	.	.	+	Cufflinks	exon	.	gene_id "XLOC_000802"; transcript_id "OmyAS00002059"; exon_number "3"; gene_name "LOC110520827"; oId "CUFF.2084.7"; nearest_ref "rna961"; class_code "s"; tss_id "TSS866";
NC_035077.1	26998703	26998767	.	.	+	Cufflinks	exon	.	gene_id "XLOC_000802"; transcript_id "OmyAS00002060"; exon_number "3"; gene_name "LOC110520827"; oId "CUFF.2084.8"; nearest_ref "rna961"; class_code "s"; tss_id "TSS866";
NC_035077.1	26998703	26998767	.	.	+	Cufflinks	exon	.	gene_id "XLOC_000802"; transcript_id "OmyAS00002058"; exon_number "2"; gene_name "LOC110520827"; oId "CUFF.2084.6"; nearest_ref "rna961"; class_code "s"; tss_id "TSS866";
NC_035077.1	26998703	26998767	.	.	+	Cufflinks	exon	.	gene_id "XLOC_000802"; transcript_id "OmyAS00002057"; exon_number "2"; gene_name "LOC110520827"; oId "CUFF.2084.5"; nearest_ref "rna961"; class_code "s"; tss_id "TSS866";
NC_035077.1	26998703	26998767	.	.	+	Cufflinks	exon	.	gene_id "XLOC_000802"; transcript_id "OmyAS00002061"; exon_number "4"; gene_name "LOC110520827"; oId "CUFF.2084.9"; nearest_ref "rna961"; class_code "s"; tss_id "TSS867";
NC_035077.1	27000283	27000499	.	.	+	Cufflinks	exon	.	gene_id "XLOC_000802"; transcript_id "OmyAS00002059"; exon_number "4"; gene_name "LOC110520827"; oId "CUFF.2084.7"; nearest_ref "rna961"; class_code "s"; tss_id "TSS866";
NC_035077.1	27000283	27000499	.	.	+	Cufflinks	exon	.	gene_id "XLOC_000802"; transcript_id "OmyAS00002057"; exon_number "3"; gene_name "LOC110520827"; oId "CUFF.2084.5"; nearest_ref "rna961"; class_code "s"; tss_id "TSS866";
NC_035077.1	27000287	27000499	.	.	+	Cufflinks	exon	.	gene_id "XLOC_000802"; transcript_id "OmyAS00002060"; exon_number "4"; gene_name "LOC110520827"; oId "CUFF.2084.8"; nearest_ref "rna961"; class_code "s"; tss_id "TSS866";
NC_035077.1	27000287	27000499	.	.	+	Cufflinks	exon	.	gene_id "XLOC_000802"; transcript_id "OmyAS00002058"; exon_number "3"; gene_name "LOC110520827"; oId "CUFF.2084.6"; nearest_ref "rna961"; class_code "s"; tss_id "TSS866";
NC_035077.1	27000287	27000499	.	.	+	Cufflinks	exon	.	gene_id "XLOC_000802"; transcript_id "OmyAS00002061"; exon_number "5"; gene_name "LOC110520827"; oId "CUFF.2084.9"; nearest_ref "rna961"; class_code "s"; tss_id "TSS867";
NC_035077.1	27011595	27014007	.	.	+	Cufflinks	exon	.	gene_id "XLOC_000803"; transcript_id "OmyAS00002062"; exon_number "1"; gene_name "LOC110520865"; oId "CUFF.2088.1"; nearest_ref "rna964"; class_code "s"; tss_id "TSS868";
NC_035077.1	27014196	27014251	.	.	+	Cufflinks	exon	.	gene_id "XLOC_000803"; transcript_id "OmyAS00002062"; exon_number "2"; gene_name "LOC110520865"; oId "CUFF.2088.1"; nearest_ref "rna964"; class_code "s"; tss_id "TSS868";
NC_035077.1	27018572	27019120	.	.	+	Cufflinks	exon	.	gene_id "XLOC_000804"; transcript_id "OmyAS00002063"; exon_number "1"; gene_name "LOC110520865"; oId "CUFF.2089.1"; nearest_ref "rna963"; class_code "x";
NC_035077.1	27026291	27027596	.	.	-	Cufflinks	exon	.	gene_id "XLOC_003030"; transcript_id "OmyAS00008143"; exon_number "1"; gene_name "LOC110520872"; oId "CUFF.2091.1"; nearest_ref "rna965"; class_code "x";
NC_035077.1	28075403	28075963	.	.	-	Cufflinks	exon	.	gene_id "XLOC_003043"; transcript_id "OmyAS00008174"; exon_number "1"; gene_name "LOC110521024"; oId "CUFF.2128.1"; nearest_ref "rna993"; class_code "s"; tss_id "TSS3321";
NC_035077.1	28077829	28077929	.	.	-	Cufflinks	exon	.	gene_id "XLOC_003043"; transcript_id "OmyAS00008174"; exon_number "2"; gene_name "LOC110521024"; oId "CUFF.2128.1"; nearest_ref "rna993"; class_code "s"; tss_id "TSS3321";
NC_035077.1	28098111	28098306	.	.	-	Cufflinks	exon	.	gene_id "XLOC_003043"; transcript_id "OmyAS00008174"; exon_number "3"; gene_name "LOC110521024"; oId "CUFF.2128.1"; nearest_ref "rna993"; class_code "s"; tss_id "TSS3321";
NC_035077.1	28098459	28098730	.	.	-	Cufflinks	exon	.	gene_id "XLOC_003043"; transcript_id "OmyAS00008174"; exon_number "4"; gene_name "LOC110521024"; oId "CUFF.2128.1"; nearest_ref "rna993"; class_code "s"; tss_id "TSS3321";
NC_035077.1	28161877	28161926	.	.	+	Cufflinks	exon	.	gene_id "XLOC_000820"; transcript_id "OmyAS00002114"; exon_number "1"; gene_name "LOC110521048"; oId "CUFF.2127.2"; nearest_ref "gene613"; class_code "s"; tss_id "TSS884";
NC_035077.1	28162089	28162171	.	.	+	Cufflinks	exon	.	gene_id "XLOC_000820"; transcript_id "OmyAS00002114"; exon_number "2"; gene_name "LOC110521048"; oId "CUFF.2127.2"; nearest_ref "gene613"; class_code "s"; tss_id "TSS884";
NC_035077.1	28168459	28168544	.	.	+	Cufflinks	exon	.	gene_id "XLOC_000820"; transcript_id "OmyAS00002114"; exon_number "3"; gene_name "LOC110521048"; oId "CUFF.2127.2"; nearest_ref "gene613"; class_code "s"; tss_id "TSS884";
NC_035077.1	28369671	28369890	.	.	+	Cufflinks	exon	.	gene_id "XLOC_000826"; transcript_id "OmyAS00002130"; exon_number "1"; gene_name "LOC110521169"; oId "CUFF.2144.2"; nearest_ref "rna1015"; class_code "x";
NC_035077.1	28504121	28504344	.	.	-	Cufflinks	exon	.	gene_id "XLOC_003053"; transcript_id "OmyAS00008214"; exon_number "1"; gene_name "LOC110521218"; oId "CUFF.2149.1"; nearest_ref "rna1019"; class_code "x";
NC_035077.1	28699802	28700463	.	.	-	Cufflinks	exon	.	gene_id "XLOC_003069"; transcript_id "OmyAS00008232"; exon_number "1"; gene_name "LOC110520271"; oId "CUFF.2190.1"; nearest_ref "rna1024"; class_code "x";
NC_035077.1	28701874	28703388	.	.	-	Cufflinks	exon	.	gene_id "XLOC_003071"; transcript_id "OmyAS00008234"; exon_number "1"; gene_name "LOC110520271"; oId "CUFF.2192.1"; nearest_ref "rna1024"; class_code "x";
NC_035077.1	29060767	29061550	.	.	-	Cufflinks	exon	.	gene_id "XLOC_003078"; transcript_id "OmyAS00008253"; exon_number "1"; gene_name "LOC110521325"; oId "CUFF.2208.10"; nearest_ref "rna1037"; class_code "x"; tss_id "TSS3346";
NC_035077.1	29062076	29066312	.	.	-	Cufflinks	exon	.	gene_id "XLOC_003078"; transcript_id "OmyAS00008253"; exon_number "2"; gene_name "LOC110521325"; oId "CUFF.2208.10"; nearest_ref "rna1037"; class_code "x"; tss_id "TSS3346";
NC_035077.1	29071843	29073440	.	.	+	Cufflinks	exon	.	gene_id "XLOC_000840"; transcript_id "OmyAS00002159"; exon_number "1"; gene_name "LOC110521442"; oId "CUFF.2212.1"; nearest_ref "rna1040"; class_code "s"; tss_id "TSS908";
NC_035077.1	29073688	29073807	.	.	+	Cufflinks	exon	.	gene_id "XLOC_000840"; transcript_id "OmyAS00002159"; exon_number "2"; gene_name "LOC110521442"; oId "CUFF.2212.1"; nearest_ref "rna1040"; class_code "s"; tss_id "TSS908";
NC_035077.1	29075312	29075634	.	.	+	Cufflinks	exon	.	gene_id "XLOC_000841"; transcript_id "OmyAS00002160"; exon_number "1"; gene_name "LOC110521442"; oId "CUFF.2213.1"; nearest_ref "rna1040"; class_code "s"; tss_id "TSS909";
NC_035077.1	29075677	29075808	.	.	+	Cufflinks	exon	.	gene_id "XLOC_000841"; transcript_id "OmyAS00002160"; exon_number "2"; gene_name "LOC110521442"; oId "CUFF.2213.1"; nearest_ref "rna1040"; class_code "s"; tss_id "TSS909";
NC_035077.1	29076150	29076323	.	.	+	Cufflinks	exon	.	gene_id "XLOC_000841"; transcript_id "OmyAS00002160"; exon_number "3"; gene_name "LOC110521442"; oId "CUFF.2213.1"; nearest_ref "rna1040"; class_code "s"; tss_id "TSS909";
NC_035077.1	29110622	29110911	.	.	+	Cufflinks	exon	.	gene_id "XLOC_000845"; transcript_id "OmyAS00002165"; exon_number "1"; gene_name "LOC110521344"; oId "CUFF.2222.1"; nearest_ref "rna1043"; class_code "x";
NC_035077.1	29187971	29188088	.	.	-	Cufflinks	exon	.	gene_id "XLOC_003093"; transcript_id "OmyAS00008284"; exon_number "1"; gene_name "LOC110521298"; oId "CUFF.2242.1"; nearest_ref "rna1048"; class_code "s"; tss_id "TSS3361";
NC_035077.1	29189225	29189305	.	.	-	Cufflinks	exon	.	gene_id "XLOC_003093"; transcript_id "OmyAS00008284"; exon_number "2"; gene_name "LOC110521298"; oId "CUFF.2242.1"; nearest_ref "rna1048"; class_code "s"; tss_id "TSS3361";
NC_035077.1	29189648	29189791	.	.	-	Cufflinks	exon	.	gene_id "XLOC_003093"; transcript_id "OmyAS00008284"; exon_number "3"; gene_name "LOC110521298"; oId "CUFF.2242.1"; nearest_ref "rna1048"; class_code "s"; tss_id "TSS3361";
NC_035077.1	29189926	29190289	.	.	-	Cufflinks	exon	.	gene_id "XLOC_003093"; transcript_id "OmyAS00008284"; exon_number "4"; gene_name "LOC110521298"; oId "CUFF.2242.1"; nearest_ref "rna1048"; class_code "s"; tss_id "TSS3361";
NC_035077.1	29479794	29480645	.	.	-	Cufflinks	exon	.	gene_id "XLOC_003127"; transcript_id "OmyAS00008335"; exon_number "1"; gene_name "LOC110521454"; oId "CUFF.2319.1"; nearest_ref "rna1057"; class_code "x";
NC_035077.1	29821502	29821634	.	.	-	Cufflinks	exon	.	gene_id "XLOC_003142"; transcript_id "OmyAS00008370"; exon_number "1"; gene_name "LOC110532216"; oId "CUFF.2340.1"; nearest_ref "rna1072"; class_code "s"; tss_id "TSS3380";
NC_035077.1	29824122	29824259	.	.	-	Cufflinks	exon	.	gene_id "XLOC_003142"; transcript_id "OmyAS00008370"; exon_number "2"; gene_name "LOC110532216"; oId "CUFF.2340.1"; nearest_ref "rna1072"; class_code "s"; tss_id "TSS3380";
NC_035077.1	30075128	30075244	.	.	-	Cufflinks	exon	.	gene_id "XLOC_003145"; transcript_id "OmyAS00008374"; exon_number "1"; gene_name "LOC110521542"; oId "CUFF.2351.1"; nearest_ref "rna1075"; class_code "s"; tss_id "TSS3383";
NC_035077.1	30075358	30075497	.	.	-	Cufflinks	exon	.	gene_id "XLOC_003145"; transcript_id "OmyAS00008374"; exon_number "2"; gene_name "LOC110521542"; oId "CUFF.2351.1"; nearest_ref "rna1075"; class_code "s"; tss_id "TSS3383";
NC_035077.1	30157960	30158123	.	.	-	Cufflinks	exon	.	gene_id "XLOC_003148"; transcript_id "OmyAS00008377"; exon_number "1"; gene_name "LOC110532225"; oId "CUFF.2356.1"; nearest_ref "rna1076"; class_code "x"; tss_id "TSS3385";
NC_035077.1	30159640	30159695	.	.	-	Cufflinks	exon	.	gene_id "XLOC_003148"; transcript_id "OmyAS00008377"; exon_number "2"; gene_name "LOC110532225"; oId "CUFF.2356.1"; nearest_ref "rna1076"; class_code "x"; tss_id "TSS3385";
NC_035077.1	30372422	30372824	.	.	-	Cufflinks	exon	.	gene_id "XLOC_003150"; transcript_id "OmyAS00008379"; exon_number "1"; gene_name "LOC110521553"; oId "CUFF.2361.1"; nearest_ref "rna1080"; class_code "x";
NC_035077.1	30830310	30831360	.	.	-	Cufflinks	exon	.	gene_id "XLOC_003161"; transcript_id "OmyAS00008409"; exon_number "1"; gene_name "LOC110521655"; oId "CUFF.2385.6"; nearest_ref "rna1097"; class_code "x"; tss_id "TSS3401";
NC_035077.1	30832900	30832996	.	.	-	Cufflinks	exon	.	gene_id "XLOC_003161"; transcript_id "OmyAS00008409"; exon_number "2"; gene_name "LOC110521655"; oId "CUFF.2385.6"; nearest_ref "rna1097"; class_code "x"; tss_id "TSS3401";
NC_035077.1	30925583	30925819	.	.	-	Cufflinks	exon	.	gene_id "XLOC_003163"; transcript_id "OmyAS00008415"; exon_number "1"; gene_name "otogl"; oId "CUFF.2391.1"; nearest_ref "rna1100"; class_code "s"; tss_id "TSS3404";
NC_035077.1	30925894	30926168	.	.	-	Cufflinks	exon	.	gene_id "XLOC_003163"; transcript_id "OmyAS00008415"; exon_number "2"; gene_name "otogl"; oId "CUFF.2391.1"; nearest_ref "rna1100"; class_code "s"; tss_id "TSS3404";
NC_035077.1	30926461	30926943	.	.	-	Cufflinks	exon	.	gene_id "XLOC_003164"; transcript_id "OmyAS00008416"; exon_number "1"; gene_name "otogl"; oId "CUFF.2392.1"; nearest_ref "rna1100"; class_code "x";
NC_035077.1	30937850	30938121	.	.	-	Cufflinks	exon	.	gene_id "XLOC_003167"; transcript_id "OmyAS00008419"; exon_number "1"; gene_name "LOC110521761"; oId "CUFF.2396.2"; nearest_ref "rna1102"; class_code "x"; tss_id "TSS3406";
NC_035077.1	30941724	30941782	.	.	-	Cufflinks	exon	.	gene_id "XLOC_003167"; transcript_id "OmyAS00008419"; exon_number "2"; gene_name "LOC110521761"; oId "CUFF.2396.2"; nearest_ref "rna1102"; class_code "x"; tss_id "TSS3406";
NC_035077.1	30978232	30978507	.	.	-	Cufflinks	exon	.	gene_id "XLOC_003167"; transcript_id "OmyAS00008422"; exon_number "1"; gene_name "LOC110521642"; oId "CUFF.2396.4"; nearest_ref "rna1103"; class_code "x";
NC_035077.1	31347365	31347982	.	.	-	Cufflinks	exon	.	gene_id "XLOC_003181"; transcript_id "OmyAS00008459"; exon_number "1"; gene_name "LOC110521870"; oId "CUFF.2430.1"; nearest_ref "rna1141"; class_code "x";
NC_035077.1	31373571	31373655	.	.	-	Cufflinks	exon	.	gene_id "XLOC_003182"; transcript_id "OmyAS00008460"; exon_number "1"; gene_name "LOC110521886"; oId "CUFF.2432.1"; nearest_ref "rna1144"; class_code "s"; tss_id "TSS3424";
NC_035077.1	31373571	31373655	.	.	-	Cufflinks	exon	.	gene_id "XLOC_003182"; transcript_id "OmyAS00008461"; exon_number "1"; gene_name "LOC110521886"; oId "CUFF.2432.2"; nearest_ref "rna1144"; class_code "s"; tss_id "TSS3425";
NC_035077.1	31373784	31374451	.	.	-	Cufflinks	exon	.	gene_id "XLOC_003182"; transcript_id "OmyAS00008461"; exon_number "2"; gene_name "LOC110521886"; oId "CUFF.2432.2"; nearest_ref "rna1144"; class_code "s"; tss_id "TSS3425";
NC_035077.1	31373784	31375058	.	.	-	Cufflinks	exon	.	gene_id "XLOC_003182"; transcript_id "OmyAS00008460"; exon_number "2"; gene_name "LOC110521886"; oId "CUFF.2432.1"; nearest_ref "rna1144"; class_code "s"; tss_id "TSS3424";
NC_035077.1	31375285	31375545	.	.	-	Cufflinks	exon	.	gene_id "XLOC_003182"; transcript_id "OmyAS00008461"; exon_number "3"; gene_name "LOC110521886"; oId "CUFF.2432.2"; nearest_ref "rna1144"; class_code "s"; tss_id "TSS3425";
NC_035077.1	31428778	31428897	.	.	-	Cufflinks	exon	.	gene_id "XLOC_003183"; transcript_id "OmyAS00008462"; exon_number "1"; gene_name "LOC110532246"; oId "CUFF.2433.1"; nearest_ref "rna1145"; class_code "s"; tss_id "TSS3426";
NC_035077.1	31429146	31429248	.	.	-	Cufflinks	exon	.	gene_id "XLOC_003183"; transcript_id "OmyAS00008462"; exon_number "2"; gene_name "LOC110532246"; oId "CUFF.2433.1"; nearest_ref "rna1145"; class_code "s"; tss_id "TSS3426";
NC_035077.1	31453832	31453885	.	.	-	Cufflinks	exon	.	gene_id "XLOC_003184"; transcript_id "OmyAS00008463"; exon_number "1"; gene_name "LOC110521894"; oId "CUFF.2435.1"; nearest_ref "rna1146"; class_code "s"; tss_id "TSS3427";
NC_035077.1	31454106	31454606	.	.	-	Cufflinks	exon	.	gene_id "XLOC_003184"; transcript_id "OmyAS00008464"; exon_number "1"; gene_name "LOC110521894"; oId "CUFF.2435.2"; nearest_ref "rna1146"; class_code "x";
NC_035077.1	31454187	31454224	.	.	-	Cufflinks	exon	.	gene_id "XLOC_003184"; transcript_id "OmyAS00008463"; exon_number "2"; gene_name "LOC110521894"; oId "CUFF.2435.1"; nearest_ref "rna1146"; class_code "s"; tss_id "TSS3427";
NC_035077.1	31455464	31455578	.	.	-	Cufflinks	exon	.	gene_id "XLOC_003184"; transcript_id "OmyAS00008463"; exon_number "3"; gene_name "LOC110521894"; oId "CUFF.2435.1"; nearest_ref "rna1146"; class_code "s"; tss_id "TSS3427";
NC_035077.1	31455671	31455970	.	.	-	Cufflinks	exon	.	gene_id "XLOC_003184"; transcript_id "OmyAS00008463"; exon_number "4"; gene_name "LOC110521894"; oId "CUFF.2435.1"; nearest_ref "rna1146"; class_code "s"; tss_id "TSS3427";
NC_035077.1	31456246	31456334	.	.	-	Cufflinks	exon	.	gene_id "XLOC_003184"; transcript_id "OmyAS00008463"; exon_number "5"; gene_name "LOC110521894"; oId "CUFF.2435.1"; nearest_ref "rna1146"; class_code "s"; tss_id "TSS3427";
NC_035077.1	32156366	32156505	.	.	+	Cufflinks	exon	.	gene_id "XLOC_000919"; transcript_id "OmyAS00002351"; exon_number "1"; gene_name "LOC110520384"; oId "CUFF.2474.1"; nearest_ref "rna1166"; class_code "s"; tss_id "TSS994";
NC_035077.1	32156672	32156987	.	.	+	Cufflinks	exon	.	gene_id "XLOC_000919"; transcript_id "OmyAS00002351"; exon_number "2"; gene_name "LOC110520384"; oId "CUFF.2474.1"; nearest_ref "rna1166"; class_code "s"; tss_id "TSS994";
NC_035077.1	32483320	32483678	.	.	-	Cufflinks	exon	.	gene_id "XLOC_003205"; transcript_id "OmyAS00008504"; exon_number "1"; gene_name "LOC110521983"; oId "CUFF.2477.1"; nearest_ref "rna1168"; class_code "s"; tss_id "TSS3444";
NC_035077.1	32490925	32491022	.	.	-	Cufflinks	exon	.	gene_id "XLOC_003205"; transcript_id "OmyAS00008504"; exon_number "2"; gene_name "LOC110521983"; oId "CUFF.2477.1"; nearest_ref "rna1168"; class_code "s"; tss_id "TSS3444";
NC_035077.1	32640355	32640593	.	.	+	Cufflinks	exon	.	gene_id "XLOC_000927"; transcript_id "OmyAS00002372"; exon_number "1"; gene_name "LOC110522154"; oId "CUFF.2494.3"; nearest_ref "rna1179"; class_code "x"; tss_id "TSS1002";
NC_035077.1	32640355	32640859	.	.	+	Cufflinks	exon	.	gene_id "XLOC_000927"; transcript_id "OmyAS00002373"; exon_number "1"; gene_name "LOC110522154"; oId "CUFF.2494.4"; nearest_ref "rna1179"; class_code "x"; tss_id "TSS1002";
NC_035077.1	32645165	32645656	.	.	+	Cufflinks	exon	.	gene_id "XLOC_000927"; transcript_id "OmyAS00002372"; exon_number "2"; gene_name "LOC110522154"; oId "CUFF.2494.3"; nearest_ref "rna1179"; class_code "x"; tss_id "TSS1002";
NC_035077.1	32645431	32645656	.	.	+	Cufflinks	exon	.	gene_id "XLOC_000927"; transcript_id "OmyAS00002373"; exon_number "2"; gene_name "LOC110522154"; oId "CUFF.2494.4"; nearest_ref "rna1179"; class_code "x"; tss_id "TSS1002";
NC_035077.1	32669333	32669674	.	.	-	Cufflinks	exon	.	gene_id "XLOC_003214"; transcript_id "OmyAS00008526"; exon_number "1"; gene_name "LOC110522113"; oId "CUFF.2497.2"; nearest_ref "rna1180"; class_code "x"; tss_id "TSS3455";
NC_035077.1	32672771	32672863	.	.	-	Cufflinks	exon	.	gene_id "XLOC_003214"; transcript_id "OmyAS00008526"; exon_number "2"; gene_name "LOC110522113"; oId "CUFF.2497.2"; nearest_ref "rna1180"; class_code "x"; tss_id "TSS3455";
NC_035077.1	32880060	32880166	.	.	+	Cufflinks	exon	.	gene_id "XLOC_000939"; transcript_id "OmyAS00002403"; exon_number "1"; gene_name "LOC110522098"; oId "CUFF.2525.2"; nearest_ref "gene719"; class_code "s"; tss_id "TSS1017";
NC_035077.1	32883991	32884119	.	.	+	Cufflinks	exon	.	gene_id "XLOC_000939"; transcript_id "OmyAS00002403"; exon_number "2"; gene_name "LOC110522098"; oId "CUFF.2525.2"; nearest_ref "gene719"; class_code "s"; tss_id "TSS1017";
NC_035077.1	32885767	32885943	.	.	+	Cufflinks	exon	.	gene_id "XLOC_000939"; transcript_id "OmyAS00002403"; exon_number "3"; gene_name "LOC110522098"; oId "CUFF.2525.2"; nearest_ref "gene719"; class_code "s"; tss_id "TSS1017";
NC_035077.1	32981583	32981785	.	.	-	Cufflinks	exon	.	gene_id "XLOC_003232"; transcript_id "OmyAS00008576"; exon_number "1"; gene_name "LOC110522068"; oId "CUFF.2532.3"; nearest_ref "rna1193"; class_code "x"; tss_id "TSS3480";
NC_035077.1	32982458	32982884	.	.	-	Cufflinks	exon	.	gene_id "XLOC_003232"; transcript_id "OmyAS00008576"; exon_number "2"; gene_name "LOC110522068"; oId "CUFF.2532.3"; nearest_ref "rna1193"; class_code "x"; tss_id "TSS3480";
NC_035077.1	33107987	33108221	.	.	-	Cufflinks	exon	.	gene_id "XLOC_003238"; transcript_id "OmyAS00008586"; exon_number "1"; gene_name "LOC110522180"; oId "CUFF.2549.1"; nearest_ref "rna1198"; class_code "x";
NC_035077.1	33300128	33301644	.	.	+	Cufflinks	exon	.	gene_id "XLOC_000956"; transcript_id "OmyAS00002465"; exon_number "1"; gene_name "LOC100750228"; oId "CUFF.2563.4"; nearest_ref "rna1215"; class_code "x";
NC_035077.1	33317902	33318746	.	.	-	Cufflinks	exon	.	gene_id "XLOC_003245"; transcript_id "OmyAS00008604"; exon_number "1"; gene_name "LOC110522265"; oId "CUFF.2564.1"; nearest_ref "rna1216"; class_code "x";
NC_035077.1	33857879	33857981	.	.	-	Cufflinks	exon	.	gene_id "XLOC_003252"; transcript_id "OmyAS00008626"; exon_number "1"; gene_name "LOC110522315"; oId "CUFF.2610.1"; nearest_ref "rna1226"; class_code "s"; tss_id "TSS3503";
NC_035077.1	33860566	33860675	.	.	-	Cufflinks	exon	.	gene_id "XLOC_003252"; transcript_id "OmyAS00008626"; exon_number "2"; gene_name "LOC110522315"; oId "CUFF.2610.1"; nearest_ref "rna1226"; class_code "s"; tss_id "TSS3503";
NC_035077.1	35852682	35853587	.	.	-	Cufflinks	exon	.	gene_id "XLOC_003276"; transcript_id "OmyAS00008657"; exon_number "1"; gene_name "LOC110522396"; oId "CUFF.2690.1"; nearest_ref "rna1240"; class_code "s"; tss_id "TSS3517";
NC_035077.1	35852682	35853587	.	.	-	Cufflinks	exon	.	gene_id "XLOC_003276"; transcript_id "OmyAS00008658"; exon_number "1"; gene_name "LOC110522396"; oId "CUFF.2690.2"; nearest_ref "rna1240"; class_code "s"; tss_id "TSS3518";
NC_035077.1	35877897	35878210	.	.	-	Cufflinks	exon	.	gene_id "XLOC_003276"; transcript_id "OmyAS00008658"; exon_number "2"; gene_name "LOC110522396"; oId "CUFF.2690.2"; nearest_ref "rna1240"; class_code "s"; tss_id "TSS3518";
NC_035077.1	35877897	35878418	.	.	-	Cufflinks	exon	.	gene_id "XLOC_003276"; transcript_id "OmyAS00008657"; exon_number "2"; gene_name "LOC110522396"; oId "CUFF.2690.1"; nearest_ref "rna1240"; class_code "s"; tss_id "TSS3517";
NC_035077.1	35911142	35911951	.	.	-	Cufflinks	exon	.	gene_id "XLOC_003276"; transcript_id "OmyAS00008658"; exon_number "3"; gene_name "LOC110522396"; oId "CUFF.2690.2"; nearest_ref "rna1240"; class_code "s"; tss_id "TSS3518";
NC_035077.1	36099468	36099566	.	.	-	Cufflinks	exon	.	gene_id "XLOC_003283"; transcript_id "OmyAS00008673"; exon_number "1"; gene_name "LOC110522438"; oId "CUFF.2705.2"; nearest_ref "rna1247"; class_code "s"; tss_id "TSS3524";
NC_035077.1	36099468	36099566	.	.	-	Cufflinks	exon	.	gene_id "XLOC_003283"; transcript_id "OmyAS00008672"; exon_number "1"; gene_name "LOC110522438"; oId "CUFF.2705.1"; nearest_ref "rna1246"; class_code "s"; tss_id "TSS3524";
NC_035077.1	36099752	36099799	.	.	-	Cufflinks	exon	.	gene_id "XLOC_003283"; transcript_id "OmyAS00008673"; exon_number "2"; gene_name "LOC110522438"; oId "CUFF.2705.2"; nearest_ref "rna1247"; class_code "s"; tss_id "TSS3524";
NC_035077.1	36099752	36099799	.	.	-	Cufflinks	exon	.	gene_id "XLOC_003283"; transcript_id "OmyAS00008672"; exon_number "2"; gene_name "LOC110522438"; oId "CUFF.2705.1"; nearest_ref "rna1246"; class_code "s"; tss_id "TSS3524";
NC_035077.1	36100800	36100867	.	.	-	Cufflinks	exon	.	gene_id "XLOC_003283"; transcript_id "OmyAS00008673"; exon_number "3"; gene_name "LOC110522438"; oId "CUFF.2705.2"; nearest_ref "rna1247"; class_code "s"; tss_id "TSS3524";
NC_035077.1	36101248	36101373	.	.	-	Cufflinks	exon	.	gene_id "XLOC_003283"; transcript_id "OmyAS00008673"; exon_number "4"; gene_name "LOC110522438"; oId "CUFF.2705.2"; nearest_ref "rna1247"; class_code "s"; tss_id "TSS3524";
NC_035077.1	36101248	36101373	.	.	-	Cufflinks	exon	.	gene_id "XLOC_003283"; transcript_id "OmyAS00008672"; exon_number "3"; gene_name "LOC110522438"; oId "CUFF.2705.1"; nearest_ref "rna1246"; class_code "s"; tss_id "TSS3524";
NC_035077.1	36192768	36192835	.	.	-	Cufflinks	exon	.	gene_id "XLOC_003286"; transcript_id "OmyAS00008678"; exon_number "1"; gene_name "LOC110522473"; oId "CUFF.2713.2"; nearest_ref "rna1253"; class_code "s"; tss_id "TSS3527";
NC_035077.1	36193698	36193850	.	.	-	Cufflinks	exon	.	gene_id "XLOC_003286"; transcript_id "OmyAS00008678"; exon_number "2"; gene_name "LOC110522473"; oId "CUFF.2713.2"; nearest_ref "rna1253"; class_code "s"; tss_id "TSS3527";
NC_035077.1	36195613	36195719	.	.	-	Cufflinks	exon	.	gene_id "XLOC_003286"; transcript_id "OmyAS00008678"; exon_number "3"; gene_name "LOC110522473"; oId "CUFF.2713.2"; nearest_ref "rna1253"; class_code "s"; tss_id "TSS3527";
NC_035077.1	36198422	36198488	.	.	-	Cufflinks	exon	.	gene_id "XLOC_003286"; transcript_id "OmyAS00008678"; exon_number "4"; gene_name "LOC110522473"; oId "CUFF.2713.2"; nearest_ref "rna1253"; class_code "s"; tss_id "TSS3527";
NC_035077.1	36198846	36198970	.	.	-	Cufflinks	exon	.	gene_id "XLOC_003286"; transcript_id "OmyAS00008678"; exon_number "5"; gene_name "LOC110522473"; oId "CUFF.2713.2"; nearest_ref "rna1253"; class_code "s"; tss_id "TSS3527";
NC_035077.1	36209238	36209480	.	.	+	Cufflinks	exon	.	gene_id "XLOC_001008"; transcript_id "OmyAS00002556"; exon_number "1"; gene_name "c1h15orf40"; oId "CUFF.2716.2"; nearest_ref "rna1255"; class_code "s"; tss_id "TSS1078";
NC_035077.1	36209571	36209699	.	.	+	Cufflinks	exon	.	gene_id "XLOC_001008"; transcript_id "OmyAS00002556"; exon_number "2"; gene_name "c1h15orf40"; oId "CUFF.2716.2"; nearest_ref "rna1255"; class_code "s"; tss_id "TSS1078";
NC_035077.1	36209870	36210000	.	.	+	Cufflinks	exon	.	gene_id "XLOC_001008"; transcript_id "OmyAS00002556"; exon_number "3"; gene_name "c1h15orf40"; oId "CUFF.2716.2"; nearest_ref "rna1255"; class_code "s"; tss_id "TSS1078";
NC_035077.1	36212636	36213249	.	.	+	Cufflinks	exon	.	gene_id "XLOC_001008"; transcript_id "OmyAS00002556"; exon_number "4"; gene_name "c1h15orf40"; oId "CUFF.2716.2"; nearest_ref "rna1255"; class_code "s"; tss_id "TSS1078";
NC_035077.1	36231572	36232067	.	.	-	Cufflinks	exon	.	gene_id "XLOC_003287"; transcript_id "OmyAS00008687"; exon_number "1"; gene_name "LOC110522487"; oId "CUFF.2715.9"; nearest_ref "rna1256"; class_code "x";
NC_035077.1	36317665	36317837	.	.	+	Cufflinks	exon	.	gene_id "XLOC_001015"; transcript_id "OmyAS00002570"; exon_number "1"; gene_name "LOC110522551"; oId "CUFF.2729.1"; nearest_ref "rna1265"; class_code "x"; tss_id "TSS1087";
NC_035077.1	36329087	36329120	.	.	+	Cufflinks	exon	.	gene_id "XLOC_001015"; transcript_id "OmyAS00002575"; exon_number "1"; gene_name "LOC110522551"; oId "CUFF.2729.4"; nearest_ref "rna1265"; class_code "s"; tss_id "TSS1089";
NC_035077.1	36330270	36330399	.	.	+	Cufflinks	exon	.	gene_id "XLOC_001015"; transcript_id "OmyAS00002575"; exon_number "2"; gene_name "LOC110522551"; oId "CUFF.2729.4"; nearest_ref "rna1265"; class_code "s"; tss_id "TSS1089";
NC_035077.1	36330515	36330676	.	.	+	Cufflinks	exon	.	gene_id "XLOC_001015"; transcript_id "OmyAS00002575"; exon_number "3"; gene_name "LOC110522551"; oId "CUFF.2729.4"; nearest_ref "rna1265"; class_code "s"; tss_id "TSS1089";
NC_035077.1	36330518	36330676	.	.	+	Cufflinks	exon	.	gene_id "XLOC_001015"; transcript_id "OmyAS00002570"; exon_number "2"; gene_name "LOC110522551"; oId "CUFF.2729.1"; nearest_ref "rna1265"; class_code "x"; tss_id "TSS1087";
NC_035077.1	36333916	36334120	.	.	+	Cufflinks	exon	.	gene_id "XLOC_001015"; transcript_id "OmyAS00002570"; exon_number "3"; gene_name "LOC110522551"; oId "CUFF.2729.1"; nearest_ref "rna1265"; class_code "x"; tss_id "TSS1087";
NC_035077.1	36333916	36334120	.	.	+	Cufflinks	exon	.	gene_id "XLOC_001015"; transcript_id "OmyAS00002575"; exon_number "4"; gene_name "LOC110522551"; oId "CUFF.2729.4"; nearest_ref "rna1265"; class_code "s"; tss_id "TSS1089";
NC_035077.1	36447160	36448067	.	.	+	Cufflinks	exon	.	gene_id "XLOC_001020"; transcript_id "OmyAS00002578"; exon_number "1"; gene_name "LOC110522570"; oId "CUFF.2737.1"; nearest_ref "rna1269"; class_code "x";
NC_035077.1	36448170	36448625	.	.	+	Cufflinks	exon	.	gene_id "XLOC_001021"; transcript_id "OmyAS00002579"; exon_number "1"; gene_name "LOC110522570"; oId "CUFF.2738.1"; nearest_ref "rna1269"; class_code "s"; tss_id "TSS1092";
NC_035077.1	36448170	36448625	.	.	+	Cufflinks	exon	.	gene_id "XLOC_001021"; transcript_id "OmyAS00002580"; exon_number "1"; gene_name "LOC110522570"; oId "CUFF.2738.2"; nearest_ref "rna1269"; class_code "s"; tss_id "TSS1092";
NC_035077.1	36459988	36460112	.	.	+	Cufflinks	exon	.	gene_id "XLOC_001021"; transcript_id "OmyAS00002579"; exon_number "2"; gene_name "LOC110522570"; oId "CUFF.2738.1"; nearest_ref "rna1269"; class_code "s"; tss_id "TSS1092";
NC_035077.1	36459988	36460112	.	.	+	Cufflinks	exon	.	gene_id "XLOC_001021"; transcript_id "OmyAS00002580"; exon_number "2"; gene_name "LOC110522570"; oId "CUFF.2738.2"; nearest_ref "rna1269"; class_code "s"; tss_id "TSS1092";
NC_035077.1	36462268	36462355	.	.	+	Cufflinks	exon	.	gene_id "XLOC_001021"; transcript_id "OmyAS00002579"; exon_number "3"; gene_name "LOC110522570"; oId "CUFF.2738.1"; nearest_ref "rna1269"; class_code "s"; tss_id "TSS1092";
NC_035077.1	36464677	36464712	.	.	+	Cufflinks	exon	.	gene_id "XLOC_001021"; transcript_id "OmyAS00002580"; exon_number "3"; gene_name "LOC110522570"; oId "CUFF.2738.2"; nearest_ref "rna1269"; class_code "s"; tss_id "TSS1092";
NC_035077.1	37562714	37563487	.	.	+	Cufflinks	exon	.	gene_id "XLOC_001039"; transcript_id "OmyAS00002629"; exon_number "1"; gene_name "LOC110522747"; oId "CUFF.2787.1"; nearest_ref "rna1293"; class_code "x";
NC_035077.1	37570436	37570645	.	.	+	Cufflinks	exon	.	gene_id "XLOC_001040"; transcript_id "OmyAS00002630"; exon_number "1"; gene_name "LOC110522747"; oId "CUFF.2788.1"; nearest_ref "rna1293"; class_code "x";
NC_035077.1	37592884	37593402	.	.	+	Cufflinks	exon	.	gene_id "XLOC_001041"; transcript_id "OmyAS00002632"; exon_number "1"; gene_name "LOC110522758"; oId "CUFF.2790.2"; nearest_ref "rna1294"; class_code "s"; tss_id "TSS1117";
NC_035077.1	37592884	37594482	.	.	+	Cufflinks	exon	.	gene_id "XLOC_001041"; transcript_id "OmyAS00002631"; exon_number "1"; gene_name "LOC110522758"; oId "CUFF.2790.1"; nearest_ref "rna1294"; class_code "s"; tss_id "TSS1117";
NC_035077.1	37593951	37594482	.	.	+	Cufflinks	exon	.	gene_id "XLOC_001041"; transcript_id "OmyAS00002632"; exon_number "2"; gene_name "LOC110522758"; oId "CUFF.2790.2"; nearest_ref "rna1294"; class_code "s"; tss_id "TSS1117";
NC_035077.1	37595000	37595141	.	.	+	Cufflinks	exon	.	gene_id "XLOC_001041"; transcript_id "OmyAS00002632"; exon_number "3"; gene_name "LOC110522758"; oId "CUFF.2790.2"; nearest_ref "rna1294"; class_code "s"; tss_id "TSS1117";
NC_035077.1	37595000	37595141	.	.	+	Cufflinks	exon	.	gene_id "XLOC_001041"; transcript_id "OmyAS00002631"; exon_number "2"; gene_name "LOC110522758"; oId "CUFF.2790.1"; nearest_ref "rna1294"; class_code "s"; tss_id "TSS1117";
NC_035077.1	37618052	37618196	.	.	+	Cufflinks	exon	.	gene_id "XLOC_001041"; transcript_id "OmyAS00002632"; exon_number "4"; gene_name "LOC110522758"; oId "CUFF.2790.2"; nearest_ref "rna1294"; class_code "s"; tss_id "TSS1117";
NC_035077.1	37618052	37618196	.	.	+	Cufflinks	exon	.	gene_id "XLOC_001041"; transcript_id "OmyAS00002631"; exon_number "3"; gene_name "LOC110522758"; oId "CUFF.2790.1"; nearest_ref "rna1294"; class_code "s"; tss_id "TSS1117";
NC_035077.1	38126689	38126836	.	.	+	Cufflinks	exon	.	gene_id "XLOC_001053"; transcript_id "OmyAS00002668"; exon_number "1"; gene_name "LOC110522853"; oId "CUFF.2822.1"; nearest_ref "rna1312"; class_code "s"; tss_id "TSS1130";
NC_035077.1	38138846	38138972	.	.	+	Cufflinks	exon	.	gene_id "XLOC_001053"; transcript_id "OmyAS00002668"; exon_number "2"; gene_name "LOC110522853"; oId "CUFF.2822.1"; nearest_ref "rna1312"; class_code "s"; tss_id "TSS1130";
NC_035077.1	38165468	38165621	.	.	+	Cufflinks	exon	.	gene_id "XLOC_001056"; transcript_id "OmyAS00002674"; exon_number "1"; gene_name "LOC110522864"; oId "CUFF.2827.4"; nearest_ref "rna1314"; class_code "x"; tss_id "TSS1134";
NC_035077.1	38171810	38172394	.	.	+	Cufflinks	exon	.	gene_id "XLOC_001056"; transcript_id "OmyAS00002674"; exon_number "2"; gene_name "LOC110522864"; oId "CUFF.2827.4"; nearest_ref "rna1314"; class_code "x"; tss_id "TSS1134";
NC_035077.1	38399815	38400371	.	.	-	Cufflinks	exon	.	gene_id "XLOC_003335"; transcript_id "OmyAS00008820"; exon_number "1"; gene_name "LOC110532298"; oId "CUFF.2845.2"; nearest_ref "gene801"; class_code "s"; tss_id "TSS3591";
NC_035077.1	38400588	38402007	.	.	-	Cufflinks	exon	.	gene_id "XLOC_003335"; transcript_id "OmyAS00008820"; exon_number "2"; gene_name "LOC110532298"; oId "CUFF.2845.2"; nearest_ref "gene801"; class_code "s"; tss_id "TSS3591";
NC_035077.1	38767213	38767486	.	.	+	Cufflinks	exon	.	gene_id "XLOC_001075"; transcript_id "OmyAS00002708"; exon_number "1"; gene_name "LOC110532313"; oId "CUFF.2868.1"; nearest_ref "gene807"; class_code "x"; tss_id "TSS1150";
NC_035077.1	38790550	38790735	.	.	+	Cufflinks	exon	.	gene_id "XLOC_001075"; transcript_id "OmyAS00002708"; exon_number "2"; gene_name "LOC110532313"; oId "CUFF.2868.1"; nearest_ref "gene807"; class_code "x"; tss_id "TSS1150";
NC_035077.1	39130620	39130982	.	.	-	Cufflinks	exon	.	gene_id "XLOC_003355"; transcript_id "OmyAS00008850"; exon_number "1"; gene_name "LOC110523092"; oId "CUFF.2887.1"; nearest_ref "rna1340"; class_code "x"; tss_id "TSS3605";
NC_035077.1	39132623	39132772	.	.	-	Cufflinks	exon	.	gene_id "XLOC_003355"; transcript_id "OmyAS00008850"; exon_number "2"; gene_name "LOC110523092"; oId "CUFF.2887.1"; nearest_ref "rna1340"; class_code "x"; tss_id "TSS3605";
NC_035077.1	39237277	39237562	.	.	-	Cufflinks	exon	.	gene_id "XLOC_003359"; transcript_id "OmyAS00008857"; exon_number "1"; gene_name "LOC110523083"; oId "CUFF.2914.1"; nearest_ref "rna1343"; class_code "x";
NC_035077.1	39755364	39755429	.	.	+	Cufflinks	exon	.	gene_id "XLOC_001105"; transcript_id "OmyAS00002816"; exon_number "1"; gene_name "LOC110523250"; oId "CUFF.2928.1"; nearest_ref "rna1373"; class_code "s"; tss_id "TSS1172";
NC_035077.1	39785099	39785444	.	.	+	Cufflinks	exon	.	gene_id "XLOC_001105"; transcript_id "OmyAS00002816"; exon_number "2"; gene_name "LOC110523250"; oId "CUFF.2928.1"; nearest_ref "rna1373"; class_code "s"; tss_id "TSS1172";
NC_035077.1	39930604	39930941	.	.	-	Cufflinks	exon	.	gene_id "XLOC_003367"; transcript_id "OmyAS00008883"; exon_number "1"; gene_name "LOC110523264"; oId "CUFF.2932.1"; nearest_ref "rna1377"; class_code "x";
NC_035077.1	40448574	40448839	.	.	-	Cufflinks	exon	.	gene_id "XLOC_003379"; transcript_id "OmyAS00008907"; exon_number "1"; gene_name "LOC110520672"; oId "CUFF.2971.1"; nearest_ref "rna1385"; class_code "x";
NC_035077.1	40876473	40876930	.	.	+	Cufflinks	exon	.	gene_id "XLOC_001127"; transcript_id "OmyAS00002867"; exon_number "1"; gene_name "LOC110523431"; oId "CUFF.2989.1"; nearest_ref "rna1409"; class_code "x";
NC_035077.1	40898861	40899007	.	.	+	Cufflinks	exon	.	gene_id "XLOC_001133"; transcript_id "OmyAS00002874"; exon_number "1"; gene_name "LOC110523448"; oId "CUFF.2998.1"; nearest_ref "rna1411"; class_code "s"; tss_id "TSS1208";
NC_035077.1	40903205	40903282	.	.	+	Cufflinks	exon	.	gene_id "XLOC_001133"; transcript_id "OmyAS00002874"; exon_number "2"; gene_name "LOC110523448"; oId "CUFF.2998.1"; nearest_ref "rna1411"; class_code "s"; tss_id "TSS1208";
NC_035077.1	40990763	40991683	.	.	-	Cufflinks	exon	.	gene_id "XLOC_003391"; transcript_id "OmyAS00008942"; exon_number "1"; gene_name "LOC110523455"; oId "CUFF.3000.2"; nearest_ref "rna1414"; class_code "x";
NC_035077.1	41154288	41154511	.	.	+	Cufflinks	exon	.	gene_id "XLOC_001139"; transcript_id "OmyAS00002890"; exon_number "1"; gene_name "LOC110523486"; oId "CUFF.3014.1"; nearest_ref "rna1418"; class_code "x";
NC_035077.1	41343687	41343819	.	.	+	Cufflinks	exon	.	gene_id "XLOC_001143"; transcript_id "OmyAS00002958"; exon_number "1"; gene_name "LOC110532336"; oId "CUFF.3021.2"; nearest_ref "gene848"; class_code "x"; tss_id "TSS1222";
NC_035077.1	41343914	41344040	.	.	+	Cufflinks	exon	.	gene_id "XLOC_001143"; transcript_id "OmyAS00002958"; exon_number "2"; gene_name "LOC110532336"; oId "CUFF.3021.2"; nearest_ref "gene848"; class_code "x"; tss_id "TSS1222";
NC_035077.1	41344302	41344638	.	.	+	Cufflinks	exon	.	gene_id "XLOC_001143"; transcript_id "OmyAS00002958"; exon_number "3"; gene_name "LOC110532336"; oId "CUFF.3021.2"; nearest_ref "gene848"; class_code "x"; tss_id "TSS1222";
NC_035077.1	41344750	41344837	.	.	+	Cufflinks	exon	.	gene_id "XLOC_001143"; transcript_id "OmyAS00002958"; exon_number "4"; gene_name "LOC110532336"; oId "CUFF.3021.2"; nearest_ref "gene848"; class_code "x"; tss_id "TSS1222";
NC_035077.1	41349127	41349290	.	.	+	Cufflinks	exon	.	gene_id "XLOC_001143"; transcript_id "OmyAS00002958"; exon_number "5"; gene_name "LOC110532336"; oId "CUFF.3021.2"; nearest_ref "gene848"; class_code "x"; tss_id "TSS1222";
NC_035077.1	41349902	41349946	.	.	+	Cufflinks	exon	.	gene_id "XLOC_001143"; transcript_id "OmyAS00002958"; exon_number "6"; gene_name "LOC110532336"; oId "CUFF.3021.2"; nearest_ref "gene848"; class_code "x"; tss_id "TSS1222";
NC_035077.1	41503718	41504765	.	.	-	Cufflinks	exon	.	gene_id "XLOC_003405"; transcript_id "OmyAS00008975"; exon_number "1"; gene_name "vac14"; oId "CUFF.3030.8"; nearest_ref "rna1451"; class_code "x"; tss_id "TSS3666";
NC_035077.1	41504858	41505372	.	.	-	Cufflinks	exon	.	gene_id "XLOC_003405"; transcript_id "OmyAS00008975"; exon_number "2"; gene_name "vac14"; oId "CUFF.3030.8"; nearest_ref "rna1451"; class_code "x"; tss_id "TSS3666";
NC_035077.1	41715061	41715711	.	.	-	Cufflinks	exon	.	gene_id "XLOC_003410"; transcript_id "OmyAS00008982"; exon_number "1"; gene_name "LOC110532343"; oId "CUFF.3041.1"; nearest_ref "rna1454"; class_code "x";
NC_035077.1	41818492	41818806	.	.	+	Cufflinks	exon	.	gene_id "XLOC_001156"; transcript_id "OmyAS00003004"; exon_number "1"; gene_name "LOC110523710"; oId "CUFF.3054.1"; nearest_ref "rna1465"; class_code "x";
NC_035077.1	42947330	42947705	.	.	-	Cufflinks	exon	.	gene_id "XLOC_003431"; transcript_id "OmyAS00009075"; exon_number "1"; gene_name "LOC110523948"; oId "CUFF.3115.2"; nearest_ref "rna1517"; class_code "s"; tss_id "TSS3702";
NC_035077.1	42949837	42949986	.	.	-	Cufflinks	exon	.	gene_id "XLOC_003431"; transcript_id "OmyAS00009075"; exon_number "2"; gene_name "LOC110523948"; oId "CUFF.3115.2"; nearest_ref "rna1517"; class_code "s"; tss_id "TSS3702";
NC_035077.1	42952968	42953713	.	.	-	Cufflinks	exon	.	gene_id "XLOC_003431"; transcript_id "OmyAS00009075"; exon_number "3"; gene_name "LOC110523948"; oId "CUFF.3115.2"; nearest_ref "rna1517"; class_code "s"; tss_id "TSS3702";
NC_035077.1	43505953	43506643	.	.	+	Cufflinks	exon	.	gene_id "XLOC_001190"; transcript_id "OmyAS00003101"; exon_number "1"; gene_name "LOC110524028"; oId "CUFF.3138.1"; nearest_ref "rna1539"; class_code "x";
NC_035077.1	43630154	43630767	.	.	+	Cufflinks	exon	.	gene_id "XLOC_001198"; transcript_id "OmyAS00003130"; exon_number "1"; gene_name "LOC110524061"; oId "CUFF.3147.1"; nearest_ref "rna1545"; class_code "x";
NC_035077.1	43647193	43647560	.	.	-	Cufflinks	exon	.	gene_id "XLOC_003448"; transcript_id "OmyAS00009125"; exon_number "1"; gene_name "LOC110520864"; oId "CUFF.3154.1"; nearest_ref "rna1549"; class_code "x";
NC_035077.1	44415852	44416681	.	.	+	Cufflinks	exon	.	gene_id "XLOC_001220"; transcript_id "OmyAS00003200"; exon_number "1"; gene_name "LOC110524205"; oId "CUFF.3207.1"; nearest_ref "rna1577"; class_code "x";
NC_035077.1	44444447	44447741	.	.	+	Cufflinks	exon	.	gene_id "XLOC_001221"; transcript_id "OmyAS00003203"; exon_number "1"; gene_name "LOC110524212"; oId "CUFF.3209.3"; nearest_ref "rna1578"; class_code "x";
NC_035077.1	44508774	44508899	.	.	+	Cufflinks	exon	.	gene_id "XLOC_001221"; transcript_id "OmyAS00003204"; exon_number "1"; gene_name "LOC110524212"; oId "CUFF.3209.4"; nearest_ref "rna1578"; class_code "x"; tss_id "TSS1317";
NC_035077.1	44508799	44508901	.	.	+	Cufflinks	exon	.	gene_id "XLOC_001221"; transcript_id "OmyAS00003205"; exon_number "1"; gene_name "LOC110524212"; oId "CUFF.3209.5"; nearest_ref "rna1578"; class_code "x"; tss_id "TSS1317";
NC_035077.1	44517796	44517927	.	.	+	Cufflinks	exon	.	gene_id "XLOC_001221"; transcript_id "OmyAS00003204"; exon_number "2"; gene_name "LOC110524212"; oId "CUFF.3209.4"; nearest_ref "rna1578"; class_code "x"; tss_id "TSS1317";
NC_035077.1	44517796	44517927	.	.	+	Cufflinks	exon	.	gene_id "XLOC_001221"; transcript_id "OmyAS00003205"; exon_number "2"; gene_name "LOC110524212"; oId "CUFF.3209.5"; nearest_ref "rna1578"; class_code "x"; tss_id "TSS1317";
NC_035077.1	44518169	44519273	.	.	+	Cufflinks	exon	.	gene_id "XLOC_001221"; transcript_id "OmyAS00003204"; exon_number "3"; gene_name "LOC110524212"; oId "CUFF.3209.4"; nearest_ref "rna1578"; class_code "x"; tss_id "TSS1317";
NC_035077.1	44518169	44519273	.	.	+	Cufflinks	exon	.	gene_id "XLOC_001221"; transcript_id "OmyAS00003205"; exon_number "3"; gene_name "LOC110524212"; oId "CUFF.3209.5"; nearest_ref "rna1578"; class_code "x"; tss_id "TSS1317";
NC_035077.1	44708247	44709301	.	.	+	Cufflinks	exon	.	gene_id "XLOC_001228"; transcript_id "OmyAS00003226"; exon_number "1"; gene_name "LOC110524273"; oId "CUFF.3230.1"; nearest_ref "rna1587"; class_code "x"; tss_id "TSS1328";
NC_035077.1	44709452	44709869	.	.	+	Cufflinks	exon	.	gene_id "XLOC_001228"; transcript_id "OmyAS00003226"; exon_number "2"; gene_name "LOC110524273"; oId "CUFF.3230.1"; nearest_ref "rna1587"; class_code "x"; tss_id "TSS1328";
NC_035077.1	44992584	44992829	.	.	+	Cufflinks	exon	.	gene_id "XLOC_001235"; transcript_id "OmyAS00003245"; exon_number "1"; gene_name "nup160"; oId "CUFF.3251.1"; nearest_ref "rna1594"; class_code "s"; tss_id "TSS1337";
NC_035077.1	44992919	44992952	.	.	+	Cufflinks	exon	.	gene_id "XLOC_001235"; transcript_id "OmyAS00003245"; exon_number "2"; gene_name "nup160"; oId "CUFF.3251.1"; nearest_ref "rna1594"; class_code "s"; tss_id "TSS1337";
NC_035077.1	44997224	44997301	.	.	+	Cufflinks	exon	.	gene_id "XLOC_001236"; transcript_id "OmyAS00003246"; exon_number "1"; gene_name "nup160"; oId "CUFF.3252.1"; nearest_ref "rna1594"; class_code "s"; tss_id "TSS1338";
NC_035077.1	44997506	44997617	.	.	+	Cufflinks	exon	.	gene_id "XLOC_001236"; transcript_id "OmyAS00003246"; exon_number "2"; gene_name "nup160"; oId "CUFF.3252.1"; nearest_ref "rna1594"; class_code "s"; tss_id "TSS1338";
NC_035077.1	44997733	44997754	.	.	+	Cufflinks	exon	.	gene_id "XLOC_001236"; transcript_id "OmyAS00003246"; exon_number "3"; gene_name "nup160"; oId "CUFF.3252.1"; nearest_ref "rna1594"; class_code "s"; tss_id "TSS1338";
NC_035077.1	45081050	45082682	.	.	-	Cufflinks	exon	.	gene_id "XLOC_003490"; transcript_id "OmyAS00009206"; exon_number "1"; gene_name "cttnbp2"; oId "CUFF.3257.1"; nearest_ref "rna1595"; class_code "x";
NC_035077.1	45190181	45190778	.	.	-	Cufflinks	exon	.	gene_id "XLOC_003491"; transcript_id "OmyAS00009209"; exon_number "1"; gene_name "LOC110532376"; oId "CUFF.3260.3"; nearest_ref "gene920"; class_code "x"; tss_id "TSS3758";
NC_035077.1	45197142	45197415	.	.	-	Cufflinks	exon	.	gene_id "XLOC_003492"; transcript_id "OmyAS00009210"; exon_number "1"; gene_name "LOC110532376"; oId "CUFF.3261.1"; nearest_ref "gene920"; class_code "x";
NC_035077.1	45203878	45204023	.	.	-	Cufflinks	exon	.	gene_id "XLOC_003491"; transcript_id "OmyAS00009209"; exon_number "2"; gene_name "LOC110532376"; oId "CUFF.3260.3"; nearest_ref "gene920"; class_code "x"; tss_id "TSS3758";
NC_035077.1	47171022	47171076	.	.	+	Cufflinks	exon	.	gene_id "XLOC_001265"; transcript_id "OmyAS00003321"; exon_number "1"; gene_name "LOC110524488"; oId "CUFF.3357.1"; nearest_ref "rna1630"; class_code "s"; tss_id "TSS1367";
NC_035077.1	47201107	47201353	.	.	+	Cufflinks	exon	.	gene_id "XLOC_001265"; transcript_id "OmyAS00003321"; exon_number "2"; gene_name "LOC110524488"; oId "CUFF.3357.1"; nearest_ref "rna1630"; class_code "s"; tss_id "TSS1367";
NC_035077.1	47239964	47240799	.	.	-	Cufflinks	exon	.	gene_id "XLOC_003532"; transcript_id "OmyAS00009301"; exon_number "1"; gene_name "LOC110524496"; oId "CUFF.3362.5"; nearest_ref "rna1631"; class_code "x"; tss_id "TSS3792";
NC_035077.1	47242553	47242692	.	.	-	Cufflinks	exon	.	gene_id "XLOC_003532"; transcript_id "OmyAS00009301"; exon_number "2"; gene_name "LOC110524496"; oId "CUFF.3362.5"; nearest_ref "rna1631"; class_code "x"; tss_id "TSS3792";
NC_035077.1	47252611	47252941	.	.	-	Cufflinks	exon	.	gene_id "XLOC_003535"; transcript_id "OmyAS00009304"; exon_number "1"; gene_name "LOC110524522"; oId "CUFF.3365.1"; nearest_ref "rna1635"; class_code "x";
NC_035077.1	47555096	47556072	.	.	+	Cufflinks	exon	.	gene_id "XLOC_001275"; transcript_id "OmyAS00003340"; exon_number "1"; gene_name "LOC110524551"; oId "CUFF.3376.1"; nearest_ref "rna1642"; class_code "x"; tss_id "TSS1375";
NC_035077.1	47560472	47561175	.	.	+	Cufflinks	exon	.	gene_id "XLOC_001275"; transcript_id "OmyAS00003340"; exon_number "2"; gene_name "LOC110524551"; oId "CUFF.3376.1"; nearest_ref "rna1642"; class_code "x"; tss_id "TSS1375";
NC_035077.1	47603303	47603415	.	.	+	Cufflinks	exon	.	gene_id "XLOC_001276"; transcript_id "OmyAS00003341"; exon_number "1"; gene_name "LOC110524551"; oId "CUFF.3377.1"; nearest_ref "rna1642"; class_code "s"; tss_id "TSS1376";
NC_035077.1	47604173	47604359	.	.	+	Cufflinks	exon	.	gene_id "XLOC_001276"; transcript_id "OmyAS00003341"; exon_number "2"; gene_name "LOC110524551"; oId "CUFF.3377.1"; nearest_ref "rna1642"; class_code "s"; tss_id "TSS1376";
NC_035077.1	47803573	47803774	.	.	-	Cufflinks	exon	.	gene_id "XLOC_003544"; transcript_id "OmyAS00009325"; exon_number "1"; gene_name "LOC110524563"; oId "CUFF.3383.1"; nearest_ref "rna1644"; class_code "x";
NC_035077.1	47803893	47806702	.	.	-	Cufflinks	exon	.	gene_id "XLOC_003545"; transcript_id "OmyAS00009326"; exon_number "1"; gene_name "LOC110524563"; oId "CUFF.3384.1"; nearest_ref "rna1644"; class_code "x";
NC_035077.1	48478808	48479020	.	.	+	Cufflinks	exon	.	gene_id "XLOC_001298"; transcript_id "OmyAS00003383"; exon_number "1"; gene_name "LOC110524646"; oId "CUFF.3420.1"; nearest_ref "rna1659"; class_code "x";
NC_035077.1	49174575	49174625	.	.	-	Cufflinks	exon	.	gene_id "XLOC_003575"; transcript_id "OmyAS00009434"; exon_number "1"; gene_name "LOC110524804"; oId "CUFF.3464.1"; nearest_ref "rna1684"; class_code "s"; tss_id "TSS3836";
NC_035077.1	49177682	49177809	.	.	-	Cufflinks	exon	.	gene_id "XLOC_003575"; transcript_id "OmyAS00009434"; exon_number "2"; gene_name "LOC110524804"; oId "CUFF.3464.1"; nearest_ref "rna1684"; class_code "s"; tss_id "TSS3836";
NC_035077.1	49178009	49178189	.	.	-	Cufflinks	exon	.	gene_id "XLOC_003575"; transcript_id "OmyAS00009434"; exon_number "3"; gene_name "LOC110524804"; oId "CUFF.3464.1"; nearest_ref "rna1684"; class_code "s"; tss_id "TSS3836";
NC_035077.1	49293961	49294753	.	.	+	Cufflinks	exon	.	gene_id "XLOC_001324"; transcript_id "OmyAS00003447"; exon_number "1"; gene_name "LOC110521107"; oId "CUFF.3498.1"; nearest_ref "rna1694"; class_code "x";
NC_035077.1	49295394	49295713	.	.	+	Cufflinks	exon	.	gene_id "XLOC_001325"; transcript_id "OmyAS00003448"; exon_number "1"; gene_name "LOC110521107"; oId "CUFF.3499.1"; nearest_ref "rna1694"; class_code "x";
NC_035077.1	49756988	49757156	.	.	-	Cufflinks	exon	.	gene_id "XLOC_003601"; transcript_id "OmyAS00009495"; exon_number "1"; gene_name "LOC110525022"; oId "CUFF.3565.1"; nearest_ref "rna1727"; class_code "s"; tss_id "TSS3869";
NC_035077.1	49757457	49757537	.	.	-	Cufflinks	exon	.	gene_id "XLOC_003601"; transcript_id "OmyAS00009495"; exon_number "2"; gene_name "LOC110525022"; oId "CUFF.3565.1"; nearest_ref "rna1727"; class_code "s"; tss_id "TSS3869";
NC_035077.1	49874390	49875392	.	.	-	Cufflinks	exon	.	gene_id "XLOC_003611"; transcript_id "OmyAS00009514"; exon_number "1"; gene_name "LOC110525096"; oId "CUFF.3597.4"; nearest_ref "rna1735"; class_code "x";
NC_035077.1	50757015	50757693	.	.	+	Cufflinks	exon	.	gene_id "XLOC_001383"; transcript_id "OmyAS00003658"; exon_number "1"; gene_name "LOC110525320"; oId "CUFF.3649.1"; nearest_ref "rna1772"; class_code "x";
NC_035077.1	50904179	50904958	.	.	+	Cufflinks	exon	.	gene_id "XLOC_001386"; transcript_id "OmyAS00003662"; exon_number "1"; gene_name "LOC110525336"; oId "CUFF.3660.1"; nearest_ref "rna1774"; class_code "s"; tss_id "TSS1483";
NC_035077.1	50904192	50904958	.	.	+	Cufflinks	exon	.	gene_id "XLOC_001386"; transcript_id "OmyAS00003663"; exon_number "1"; gene_name "LOC110525336"; oId "CUFF.3660.2"; nearest_ref "rna1774"; class_code "s"; tss_id "TSS1483";
NC_035077.1	50935029	50935709	.	.	+	Cufflinks	exon	.	gene_id "XLOC_001386"; transcript_id "OmyAS00003664"; exon_number "1"; gene_name "LOC110525336"; oId "CUFF.3660.3"; nearest_ref "rna1774"; class_code "s"; tss_id "TSS1484";
NC_035077.1	50935298	50935709	.	.	+	Cufflinks	exon	.	gene_id "XLOC_001386"; transcript_id "OmyAS00003665"; exon_number "1"; gene_name "LOC110525336"; oId "CUFF.3660.4"; nearest_ref "rna1774"; class_code "s"; tss_id "TSS1485";
NC_035077.1	50935643	50935709	.	.	+	Cufflinks	exon	.	gene_id "XLOC_001386"; transcript_id "OmyAS00003662"; exon_number "2"; gene_name "LOC110525336"; oId "CUFF.3660.1"; nearest_ref "rna1774"; class_code "s"; tss_id "TSS1483";
NC_035077.1	50935643	50935709	.	.	+	Cufflinks	exon	.	gene_id "XLOC_001386"; transcript_id "OmyAS00003663"; exon_number "2"; gene_name "LOC110525336"; oId "CUFF.3660.2"; nearest_ref "rna1774"; class_code "s"; tss_id "TSS1483";
NC_035077.1	50947759	50947792	.	.	+	Cufflinks	exon	.	gene_id "XLOC_001386"; transcript_id "OmyAS00003662"; exon_number "3"; gene_name "LOC110525336"; oId "CUFF.3660.1"; nearest_ref "rna1774"; class_code "s"; tss_id "TSS1483";
NC_035077.1	50947759	50947792	.	.	+	Cufflinks	exon	.	gene_id "XLOC_001386"; transcript_id "OmyAS00003663"; exon_number "3"; gene_name "LOC110525336"; oId "CUFF.3660.2"; nearest_ref "rna1774"; class_code "s"; tss_id "TSS1483";
NC_035077.1	50947759	50947792	.	.	+	Cufflinks	exon	.	gene_id "XLOC_001386"; transcript_id "OmyAS00003664"; exon_number "2"; gene_name "LOC110525336"; oId "CUFF.3660.3"; nearest_ref "rna1774"; class_code "s"; tss_id "TSS1484";
NC_035077.1	50947759	50947792	.	.	+	Cufflinks	exon	.	gene_id "XLOC_001386"; transcript_id "OmyAS00003665"; exon_number "2"; gene_name "LOC110525336"; oId "CUFF.3660.4"; nearest_ref "rna1774"; class_code "s"; tss_id "TSS1485";
NC_035077.1	50949949	50949997	.	.	+	Cufflinks	exon	.	gene_id "XLOC_001386"; transcript_id "OmyAS00003663"; exon_number "4"; gene_name "LOC110525336"; oId "CUFF.3660.2"; nearest_ref "rna1774"; class_code "s"; tss_id "TSS1483";
NC_035077.1	50949949	50949997	.	.	+	Cufflinks	exon	.	gene_id "XLOC_001386"; transcript_id "OmyAS00003664"; exon_number "3"; gene_name "LOC110525336"; oId "CUFF.3660.3"; nearest_ref "rna1774"; class_code "s"; tss_id "TSS1484";
NC_035077.1	50954694	50954793	.	.	+	Cufflinks	exon	.	gene_id "XLOC_001386"; transcript_id "OmyAS00003662"; exon_number "4"; gene_name "LOC110525336"; oId "CUFF.3660.1"; nearest_ref "rna1774"; class_code "s"; tss_id "TSS1483";
NC_035077.1	50954694	50954793	.	.	+	Cufflinks	exon	.	gene_id "XLOC_001386"; transcript_id "OmyAS00003663"; exon_number "5"; gene_name "LOC110525336"; oId "CUFF.3660.2"; nearest_ref "rna1774"; class_code "s"; tss_id "TSS1483";
NC_035077.1	50954694	50954793	.	.	+	Cufflinks	exon	.	gene_id "XLOC_001386"; transcript_id "OmyAS00003664"; exon_number "4"; gene_name "LOC110525336"; oId "CUFF.3660.3"; nearest_ref "rna1774"; class_code "s"; tss_id "TSS1484";
NC_035077.1	50954694	50954793	.	.	+	Cufflinks	exon	.	gene_id "XLOC_001386"; transcript_id "OmyAS00003665"; exon_number "3"; gene_name "LOC110525336"; oId "CUFF.3660.4"; nearest_ref "rna1774"; class_code "s"; tss_id "TSS1485";
NC_035077.1	50967205	50967436	.	.	+	Cufflinks	exon	.	gene_id "XLOC_001386"; transcript_id "OmyAS00003662"; exon_number "5"; gene_name "LOC110525336"; oId "CUFF.3660.1"; nearest_ref "rna1774"; class_code "s"; tss_id "TSS1483";
NC_035077.1	50967205	50967436	.	.	+	Cufflinks	exon	.	gene_id "XLOC_001386"; transcript_id "OmyAS00003663"; exon_number "6"; gene_name "LOC110525336"; oId "CUFF.3660.2"; nearest_ref "rna1774"; class_code "s"; tss_id "TSS1483";
NC_035077.1	50967205	50967436	.	.	+	Cufflinks	exon	.	gene_id "XLOC_001386"; transcript_id "OmyAS00003664"; exon_number "5"; gene_name "LOC110525336"; oId "CUFF.3660.3"; nearest_ref "rna1774"; class_code "s"; tss_id "TSS1484";
NC_035077.1	50967205	50967436	.	.	+	Cufflinks	exon	.	gene_id "XLOC_001386"; transcript_id "OmyAS00003665"; exon_number "4"; gene_name "LOC110525336"; oId "CUFF.3660.4"; nearest_ref "rna1774"; class_code "s"; tss_id "TSS1485";
NC_035077.1	51183353	51184208	.	.	-	Cufflinks	exon	.	gene_id "XLOC_003636"; transcript_id "OmyAS00009578"; exon_number "1"; gene_name "LOC110525380"; oId "CUFF.3674.7"; nearest_ref "rna1782"; class_code "x";
NC_035077.1	51412388	51412491	.	.	+	Cufflinks	exon	.	gene_id "XLOC_001395"; transcript_id "OmyAS00003694"; exon_number "1"; gene_name "tspan18"; oId "CUFF.3685.1"; nearest_ref "rna1792"; class_code "x"; tss_id "TSS1502";
NC_035077.1	51437037	51437080	.	.	+	Cufflinks	exon	.	gene_id "XLOC_001395"; transcript_id "OmyAS00003695"; exon_number "1"; gene_name "tspan18"; oId "CUFF.3685.2"; nearest_ref "rna1792"; class_code "x"; tss_id "TSS1503";
NC_035077.1	51451224	51451254	.	.	+	Cufflinks	exon	.	gene_id "XLOC_001395"; transcript_id "OmyAS00003696"; exon_number "1"; gene_name "tspan18"; oId "CUFF.3685.3"; nearest_ref "rna1792"; class_code "x"; tss_id "TSS1504";
NC_035077.1	51458785	51459107	.	.	+	Cufflinks	exon	.	gene_id "XLOC_001395"; transcript_id "OmyAS00003694"; exon_number "2"; gene_name "tspan18"; oId "CUFF.3685.1"; nearest_ref "rna1792"; class_code "x"; tss_id "TSS1502";
NC_035077.1	51458785	51459107	.	.	+	Cufflinks	exon	.	gene_id "XLOC_001395"; transcript_id "OmyAS00003695"; exon_number "2"; gene_name "tspan18"; oId "CUFF.3685.2"; nearest_ref "rna1792"; class_code "x"; tss_id "TSS1503";
NC_035077.1	51458785	51459107	.	.	+	Cufflinks	exon	.	gene_id "XLOC_001395"; transcript_id "OmyAS00003696"; exon_number "2"; gene_name "tspan18"; oId "CUFF.3685.3"; nearest_ref "rna1792"; class_code "x"; tss_id "TSS1504";
NC_035077.1	51588382	51588898	.	.	+	Cufflinks	exon	.	gene_id "XLOC_001397"; transcript_id "OmyAS00003699"; exon_number "1"; gene_name "LOC110525455"; oId "CUFF.3691.2"; nearest_ref "rna1796"; class_code "x";
NC_035077.1	51602182	51603144	.	.	+	Cufflinks	exon	.	gene_id "XLOC_001397"; transcript_id "OmyAS00003700"; exon_number "1"; gene_name "LOC110525455"; oId "CUFF.3691.3"; nearest_ref "rna1796"; class_code "x";
NC_035077.1	51650366	51651051	.	.	+	Cufflinks	exon	.	gene_id "XLOC_001401"; transcript_id "OmyAS00003704"; exon_number "1"; gene_name "LOC110525462"; oId "CUFF.3700.1"; nearest_ref "rna1797"; class_code "x";
NC_035077.1	51815388	51816065	.	.	+	Cufflinks	exon	.	gene_id "XLOC_001402"; transcript_id "OmyAS00003705"; exon_number "1"; gene_name "LOC110525476"; oId "CUFF.3703.1"; nearest_ref "rna1799"; class_code "s"; tss_id "TSS1507";
NC_035077.1	51816109	51817689	.	.	+	Cufflinks	exon	.	gene_id "XLOC_001402"; transcript_id "OmyAS00003705"; exon_number "2"; gene_name "LOC110525476"; oId "CUFF.3703.1"; nearest_ref "rna1799"; class_code "s"; tss_id "TSS1507";
NC_035077.1	51818532	51818789	.	.	+	Cufflinks	exon	.	gene_id "XLOC_001402"; transcript_id "OmyAS00003705"; exon_number "3"; gene_name "LOC110525476"; oId "CUFF.3703.1"; nearest_ref "rna1799"; class_code "s"; tss_id "TSS1507";
NC_035077.1	52344019	52344122	.	.	-	Cufflinks	exon	.	gene_id "XLOC_003647"; transcript_id "OmyAS00009617"; exon_number "1"; gene_name "LOC110532459"; oId "CUFF.3718.2"; nearest_ref "rna1803"; class_code "s"; tss_id "TSS3930";
NC_035077.1	52344019	52344452	.	.	-	Cufflinks	exon	.	gene_id "XLOC_003647"; transcript_id "OmyAS00009616"; exon_number "1"; gene_name "LOC110532459"; oId "CUFF.3718.1"; nearest_ref "rna1803"; class_code "x";
NC_035077.1	52345605	52345721	.	.	-	Cufflinks	exon	.	gene_id "XLOC_003647"; transcript_id "OmyAS00009617"; exon_number "2"; gene_name "LOC110532459"; oId "CUFF.3718.2"; nearest_ref "rna1803"; class_code "s"; tss_id "TSS3930";
NC_035077.1	52463638	52463873	.	.	+	Cufflinks	exon	.	gene_id "XLOC_001407"; transcript_id "OmyAS00003723"; exon_number "1"; gene_name "LOC110525505"; oId "CUFF.3721.1"; nearest_ref "rna1808"; class_code "x";
NC_035077.1	54058369	54058789	.	.	-	Cufflinks	exon	.	gene_id "XLOC_003662"; transcript_id "OmyAS00009649"; exon_number "1"; gene_name "LOC110525578"; oId "CUFF.3751.1"; nearest_ref "rna1822"; class_code "x"; tss_id "TSS3944";
NC_035077.1	54058944	54059022	.	.	-	Cufflinks	exon	.	gene_id "XLOC_003662"; transcript_id "OmyAS00009649"; exon_number "2"; gene_name "LOC110525578"; oId "CUFF.3751.1"; nearest_ref "rna1822"; class_code "x"; tss_id "TSS3944";
NC_035077.1	54059498	54061066	.	.	-	Cufflinks	exon	.	gene_id "XLOC_003663"; transcript_id "OmyAS00009650"; exon_number "1"; gene_name "LOC110525578"; oId "CUFF.3752.1"; nearest_ref "rna1822"; class_code "x";
NC_035077.1	55618662	55619334	.	.	+	Cufflinks	exon	.	gene_id "XLOC_001440"; transcript_id "OmyAS00003823"; exon_number "1"; gene_name "tmem72"; oId "CUFF.3819.2"; nearest_ref "rna1878"; class_code "x";
NC_035077.1	55740848	55741111	.	.	+	Cufflinks	exon	.	gene_id "XLOC_001443"; transcript_id "OmyAS00003830"; exon_number "1"; gene_name "LOC110532486"; oId "CUFF.3826.1"; nearest_ref "gene1074"; class_code "x";
NC_035077.1	55741343	55741644	.	.	+	Cufflinks	exon	.	gene_id "XLOC_001444"; transcript_id "OmyAS00003831"; exon_number "1"; gene_name "LOC110532486"; oId "CUFF.3827.1"; nearest_ref "gene1074"; class_code "x";
NC_035077.1	56023579	56023950	.	.	-	Cufflinks	exon	.	gene_id "XLOC_003695"; transcript_id "OmyAS00009792"; exon_number "1"; gene_name "LOC110525903"; oId "CUFF.3846.1"; nearest_ref "rna1888"; class_code "x";
NC_035077.1	56281149	56281253	.	.	-	Cufflinks	exon	.	gene_id "XLOC_003701"; transcript_id "OmyAS00009858"; exon_number "1"; gene_name "LOC110526033"; oId "CUFF.3862.1"; nearest_ref "rna1912"; class_code "s"; tss_id "TSS3998";
NC_035077.1	56281409	56281513	.	.	-	Cufflinks	exon	.	gene_id "XLOC_003701"; transcript_id "OmyAS00009858"; exon_number "2"; gene_name "LOC110526033"; oId "CUFF.3862.1"; nearest_ref "rna1912"; class_code "s"; tss_id "TSS3998";
NC_035077.1	56429870	56430282	.	.	+	Cufflinks	exon	.	gene_id "XLOC_001464"; transcript_id "OmyAS00003885"; exon_number "1"; gene_name "LOC110526081"; oId "CUFF.3872.1"; nearest_ref "rna1921"; class_code "s"; tss_id "TSS1589";
NC_035077.1	56430373	56430468	.	.	+	Cufflinks	exon	.	gene_id "XLOC_001464"; transcript_id "OmyAS00003885"; exon_number "2"; gene_name "LOC110526081"; oId "CUFF.3872.1"; nearest_ref "rna1921"; class_code "s"; tss_id "TSS1589";
NC_035077.1	56430572	56430613	.	.	+	Cufflinks	exon	.	gene_id "XLOC_001464"; transcript_id "OmyAS00003885"; exon_number "3"; gene_name "LOC110526081"; oId "CUFF.3872.1"; nearest_ref "rna1921"; class_code "s"; tss_id "TSS1589";
NC_035077.1	56600592	56601155	.	.	-	Cufflinks	exon	.	gene_id "XLOC_003711"; transcript_id "OmyAS00009874"; exon_number "1"; gene_name "LOC110526106"; oId "CUFF.3878.1"; nearest_ref "rna1925"; class_code "x";
NC_035077.1	57841380	57841652	.	.	+	Cufflinks	exon	.	gene_id "XLOC_001488"; transcript_id "OmyAS00003997"; exon_number "1"; gene_name "LOC110526347"; oId "CUFF.3926.9"; nearest_ref "rna1984"; class_code "x"; tss_id "TSS1623";
NC_035077.1	57843045	57843195	.	.	+	Cufflinks	exon	.	gene_id "XLOC_001488"; transcript_id "OmyAS00003997"; exon_number "2"; gene_name "LOC110526347"; oId "CUFF.3926.9"; nearest_ref "rna1984"; class_code "x"; tss_id "TSS1623";
NC_035077.1	57935041	57939218	.	.	+	Cufflinks	exon	.	gene_id "XLOC_001491"; transcript_id "OmyAS00004001"; exon_number "1"; gene_name "LOC110526362"; oId "CUFF.3935.1"; nearest_ref "rna1988"; class_code "s"; tss_id "TSS1626";
NC_035077.1	57939470	57941593	.	.	+	Cufflinks	exon	.	gene_id "XLOC_001491"; transcript_id "OmyAS00004001"; exon_number "2"; gene_name "LOC110526362"; oId "CUFF.3935.1"; nearest_ref "rna1988"; class_code "s"; tss_id "TSS1626";
NC_035077.1	57942183	57942978	.	.	+	Cufflinks	exon	.	gene_id "XLOC_001491"; transcript_id "OmyAS00004001"; exon_number "3"; gene_name "LOC110526362"; oId "CUFF.3935.1"; nearest_ref "rna1988"; class_code "s"; tss_id "TSS1626";
NC_035077.1	58760831	58761620	.	.	+	Cufflinks	exon	.	gene_id "XLOC_001517"; transcript_id "OmyAS00004070"; exon_number "1"; gene_name "LOC110526600"; oId "CUFF.3983.1"; nearest_ref "rna2032"; class_code "s"; tss_id "TSS1654";
NC_035077.1	58761716	58762033	.	.	+	Cufflinks	exon	.	gene_id "XLOC_001517"; transcript_id "OmyAS00004070"; exon_number "2"; gene_name "LOC110526600"; oId "CUFF.3983.1"; nearest_ref "rna2032"; class_code "s"; tss_id "TSS1654";
NC_035077.1	59334580	59334993	.	.	-	Cufflinks	exon	.	gene_id "XLOC_003766"; transcript_id "OmyAS00010084"; exon_number "1"; gene_name "LOC110526701"; oId "CUFF.4008.1"; nearest_ref "rna2054"; class_code "s"; tss_id "TSS4101";
NC_035077.1	59335240	59335300	.	.	-	Cufflinks	exon	.	gene_id "XLOC_003766"; transcript_id "OmyAS00010084"; exon_number "2"; gene_name "LOC110526701"; oId "CUFF.4008.1"; nearest_ref "rna2054"; class_code "s"; tss_id "TSS4101";
NC_035077.1	59802533	59802655	.	.	+	Cufflinks	exon	.	gene_id "XLOC_001539"; transcript_id "OmyAS00004135"; exon_number "1"; gene_name "LOC110526836"; oId "CUFF.4025.1"; nearest_ref "rna2074"; class_code "s"; tss_id "TSS1692";
NC_035077.1	59806881	59807006	.	.	+	Cufflinks	exon	.	gene_id "XLOC_001539"; transcript_id "OmyAS00004135"; exon_number "2"; gene_name "LOC110526836"; oId "CUFF.4025.1"; nearest_ref "rna2074"; class_code "s"; tss_id "TSS1692";
NC_035077.1	60123304	60123443	.	.	+	Cufflinks	exon	.	gene_id "XLOC_001542"; transcript_id "OmyAS00004138"; exon_number "1"; gene_name "LOC110526858"; oId "CUFF.4040.1"; nearest_ref "rna2076"; class_code "s"; tss_id "TSS1693";
NC_035077.1	60127814	60127897	.	.	+	Cufflinks	exon	.	gene_id "XLOC_001542"; transcript_id "OmyAS00004138"; exon_number "2"; gene_name "LOC110526858"; oId "CUFF.4040.1"; nearest_ref "rna2076"; class_code "s"; tss_id "TSS1693";
NC_035077.1	60873798	60874640	.	.	-	Cufflinks	exon	.	gene_id "XLOC_003784"; transcript_id "OmyAS00010157"; exon_number "1"; gene_name "LOC110526912"; oId "CUFF.4065.4"; nearest_ref "rna2081"; class_code "x";
NC_035077.1	61085549	61086277	.	.	-	Cufflinks	exon	.	gene_id "XLOC_003787"; transcript_id "OmyAS00010170"; exon_number "1"; gene_name "LOC110526991"; oId "CUFF.4072.2"; nearest_ref "rna2090"; class_code "x"; tss_id "TSS4133";
NC_035077.1	61085549	61087638	.	.	-	Cufflinks	exon	.	gene_id "XLOC_003787"; transcript_id "OmyAS00010171"; exon_number "1"; gene_name "LOC110526991"; oId "CUFF.4072.1"; nearest_ref "rna2090"; class_code "x"; tss_id "TSS4133";
NC_035077.1	61086635	61087638	.	.	-	Cufflinks	exon	.	gene_id "XLOC_003787"; transcript_id "OmyAS00010170"; exon_number "2"; gene_name "LOC110526991"; oId "CUFF.4072.2"; nearest_ref "rna2090"; class_code "x"; tss_id "TSS4133";
NC_035077.1	61087663	61087790	.	.	-	Cufflinks	exon	.	gene_id "XLOC_003787"; transcript_id "OmyAS00010170"; exon_number "3"; gene_name "LOC110526991"; oId "CUFF.4072.2"; nearest_ref "rna2090"; class_code "x"; tss_id "TSS4133";
NC_035077.1	61087663	61087790	.	.	-	Cufflinks	exon	.	gene_id "XLOC_003787"; transcript_id "OmyAS00010171"; exon_number "2"; gene_name "LOC110526991"; oId "CUFF.4072.1"; nearest_ref "rna2090"; class_code "x"; tss_id "TSS4133";
NC_035077.1	61087820	61087987	.	.	-	Cufflinks	exon	.	gene_id "XLOC_003787"; transcript_id "OmyAS00010170"; exon_number "4"; gene_name "LOC110526991"; oId "CUFF.4072.2"; nearest_ref "rna2090"; class_code "x"; tss_id "TSS4133";
NC_035077.1	61087820	61087987	.	.	-	Cufflinks	exon	.	gene_id "XLOC_003787"; transcript_id "OmyAS00010171"; exon_number "3"; gene_name "LOC110526991"; oId "CUFF.4072.1"; nearest_ref "rna2090"; class_code "x"; tss_id "TSS4133";
NC_035077.1	61089222	61089453	.	.	-	Cufflinks	exon	.	gene_id "XLOC_003787"; transcript_id "OmyAS00010170"; exon_number "5"; gene_name "LOC110526991"; oId "CUFF.4072.2"; nearest_ref "rna2090"; class_code "x"; tss_id "TSS4133";
NC_035077.1	61089222	61089453	.	.	-	Cufflinks	exon	.	gene_id "XLOC_003787"; transcript_id "OmyAS00010171"; exon_number "4"; gene_name "LOC110526991"; oId "CUFF.4072.1"; nearest_ref "rna2090"; class_code "x"; tss_id "TSS4133";
NC_035077.1	61093195	61093381	.	.	-	Cufflinks	exon	.	gene_id "XLOC_003787"; transcript_id "OmyAS00010170"; exon_number "6"; gene_name "LOC110526991"; oId "CUFF.4072.2"; nearest_ref "rna2090"; class_code "x"; tss_id "TSS4133";
NC_035077.1	61093195	61093409	.	.	-	Cufflinks	exon	.	gene_id "XLOC_003787"; transcript_id "OmyAS00010171"; exon_number "5"; gene_name "LOC110526991"; oId "CUFF.4072.1"; nearest_ref "rna2090"; class_code "x"; tss_id "TSS4133";
NC_035077.1	61579113	61579322	.	.	-	Cufflinks	exon	.	gene_id "XLOC_003807"; transcript_id "OmyAS00010207"; exon_number "1"; gene_name "thada"; oId "CUFF.4122.1"; nearest_ref "rna2108"; class_code "x";
NC_035077.1	61900396	61900873	.	.	-	Cufflinks	exon	.	gene_id "XLOC_003815"; transcript_id "OmyAS00010215"; exon_number "1"; gene_name "LOC110527123"; oId "CUFF.4154.1"; nearest_ref "rna2111"; class_code "s"; tss_id "TSS4154";
NC_035077.1	61900396	61900873	.	.	-	Cufflinks	exon	.	gene_id "XLOC_003815"; transcript_id "OmyAS00010217"; exon_number "1"; gene_name "LOC110527123"; oId "CUFF.4154.3"; nearest_ref "rna2111"; class_code "s"; tss_id "TSS4154";
NC_035077.1	61900396	61900873	.	.	-	Cufflinks	exon	.	gene_id "XLOC_003815"; transcript_id "OmyAS00010216"; exon_number "1"; gene_name "LOC110527123"; oId "CUFF.4154.2"; nearest_ref "rna2111"; class_code "s"; tss_id "TSS4154";
NC_035077.1	61901345	61901414	.	.	-	Cufflinks	exon	.	gene_id "XLOC_003815"; transcript_id "OmyAS00010217"; exon_number "2"; gene_name "LOC110527123"; oId "CUFF.4154.3"; nearest_ref "rna2111"; class_code "s"; tss_id "TSS4154";
NC_035077.1	61901345	61901414	.	.	-	Cufflinks	exon	.	gene_id "XLOC_003815"; transcript_id "OmyAS00010216"; exon_number "2"; gene_name "LOC110527123"; oId "CUFF.4154.2"; nearest_ref "rna2111"; class_code "s"; tss_id "TSS4154";
NC_035077.1	61901345	61901797	.	.	-	Cufflinks	exon	.	gene_id "XLOC_003815"; transcript_id "OmyAS00010215"; exon_number "2"; gene_name "LOC110527123"; oId "CUFF.4154.1"; nearest_ref "rna2111"; class_code "s"; tss_id "TSS4154";
NC_035077.1	61902793	61902927	.	.	-	Cufflinks	exon	.	gene_id "XLOC_003815"; transcript_id "OmyAS00010217"; exon_number "3"; gene_name "LOC110527123"; oId "CUFF.4154.3"; nearest_ref "rna2111"; class_code "s"; tss_id "TSS4154";
NC_035077.1	61902793	61903100	.	.	-	Cufflinks	exon	.	gene_id "XLOC_003815"; transcript_id "OmyAS00010216"; exon_number "3"; gene_name "LOC110527123"; oId "CUFF.4154.2"; nearest_ref "rna2111"; class_code "s"; tss_id "TSS4154";
NC_035077.1	61902877	61903100	.	.	-	Cufflinks	exon	.	gene_id "XLOC_003815"; transcript_id "OmyAS00010215"; exon_number "3"; gene_name "LOC110527123"; oId "CUFF.4154.1"; nearest_ref "rna2111"; class_code "s"; tss_id "TSS4154";
NC_035077.1	61903010	61903100	.	.	-	Cufflinks	exon	.	gene_id "XLOC_003815"; transcript_id "OmyAS00010217"; exon_number "4"; gene_name "LOC110527123"; oId "CUFF.4154.3"; nearest_ref "rna2111"; class_code "s"; tss_id "TSS4154";
NC_035077.1	61905077	61905213	.	.	-	Cufflinks	exon	.	gene_id "XLOC_003815"; transcript_id "OmyAS00010215"; exon_number "4"; gene_name "LOC110527123"; oId "CUFF.4154.1"; nearest_ref "rna2111"; class_code "s"; tss_id "TSS4154";
NC_035077.1	61905077	61905213	.	.	-	Cufflinks	exon	.	gene_id "XLOC_003815"; transcript_id "OmyAS00010217"; exon_number "5"; gene_name "LOC110527123"; oId "CUFF.4154.3"; nearest_ref "rna2111"; class_code "s"; tss_id "TSS4154";
NC_035077.1	61905318	61905755	.	.	-	Cufflinks	exon	.	gene_id "XLOC_003815"; transcript_id "OmyAS00010215"; exon_number "5"; gene_name "LOC110527123"; oId "CUFF.4154.1"; nearest_ref "rna2111"; class_code "s"; tss_id "TSS4154";
NC_035077.1	61905318	61905793	.	.	-	Cufflinks	exon	.	gene_id "XLOC_003815"; transcript_id "OmyAS00010217"; exon_number "6"; gene_name "LOC110527123"; oId "CUFF.4154.3"; nearest_ref "rna2111"; class_code "s"; tss_id "TSS4154";
NC_035077.1	61905318	61905793	.	.	-	Cufflinks	exon	.	gene_id "XLOC_003815"; transcript_id "OmyAS00010216"; exon_number "4"; gene_name "LOC110527123"; oId "CUFF.4154.2"; nearest_ref "rna2111"; class_code "s"; tss_id "TSS4154";
NC_035077.1	61915468	61916766	.	.	+	Cufflinks	exon	.	gene_id "XLOC_001585"; transcript_id "OmyAS00004260"; exon_number "1"; gene_name "LOC110527131"; oId "CUFF.4157.4"; nearest_ref "rna2113"; class_code "s"; tss_id "TSS1740";
NC_035077.1	61915468	61916766	.	.	+	Cufflinks	exon	.	gene_id "XLOC_001585"; transcript_id "OmyAS00004257"; exon_number "1"; gene_name "LOC110527131"; oId "CUFF.4157.1"; nearest_ref "rna2113"; class_code "x"; tss_id "TSS1740";
NC_035077.1	61915882	61916766	.	.	+	Cufflinks	exon	.	gene_id "XLOC_001585"; transcript_id "OmyAS00004261"; exon_number "1"; gene_name "LOC110527131"; oId "CUFF.4157.5"; nearest_ref "rna2113"; class_code "s"; tss_id "TSS1741";
NC_035077.1	61917862	61917942	.	.	+	Cufflinks	exon	.	gene_id "XLOC_001585"; transcript_id "OmyAS00004261"; exon_number "2"; gene_name "LOC110527131"; oId "CUFF.4157.5"; nearest_ref "rna2113"; class_code "s"; tss_id "TSS1741";
NC_035077.1	61919962	61920075	.	.	+	Cufflinks	exon	.	gene_id "XLOC_001585"; transcript_id "OmyAS00004260"; exon_number "2"; gene_name "LOC110527131"; oId "CUFF.4157.4"; nearest_ref "rna2113"; class_code "s"; tss_id "TSS1740";
NC_035077.1	61919962	61920075	.	.	+	Cufflinks	exon	.	gene_id "XLOC_001585"; transcript_id "OmyAS00004261"; exon_number "3"; gene_name "LOC110527131"; oId "CUFF.4157.5"; nearest_ref "rna2113"; class_code "s"; tss_id "TSS1741";
NC_035077.1	61930946	61931335	.	.	+	Cufflinks	exon	.	gene_id "XLOC_001585"; transcript_id "OmyAS00004260"; exon_number "3"; gene_name "LOC110527131"; oId "CUFF.4157.4"; nearest_ref "rna2113"; class_code "s"; tss_id "TSS1740";
NC_035077.1	61930946	61931335	.	.	+	Cufflinks	exon	.	gene_id "XLOC_001585"; transcript_id "OmyAS00004257"; exon_number "2"; gene_name "LOC110527131"; oId "CUFF.4157.1"; nearest_ref "rna2113"; class_code "x"; tss_id "TSS1740";
NC_035077.1	61930946	61931335	.	.	+	Cufflinks	exon	.	gene_id "XLOC_001585"; transcript_id "OmyAS00004261"; exon_number "4"; gene_name "LOC110527131"; oId "CUFF.4157.5"; nearest_ref "rna2113"; class_code "s"; tss_id "TSS1741";
NC_035077.1	62138526	62138937	.	.	-	Cufflinks	exon	.	gene_id "XLOC_003827"; transcript_id "OmyAS00010237"; exon_number "1"; gene_name "LOC100135970"; oId "CUFF.4171.1"; nearest_ref "rna2120"; class_code "s"; tss_id "TSS4162";
NC_035077.1	62143787	62143886	.	.	-	Cufflinks	exon	.	gene_id "XLOC_003827"; transcript_id "OmyAS00010237"; exon_number "2"; gene_name "LOC100135970"; oId "CUFF.4171.1"; nearest_ref "rna2120"; class_code "s"; tss_id "TSS4162";
NC_035077.1	62144455	62144733	.	.	-	Cufflinks	exon	.	gene_id "XLOC_003827"; transcript_id "OmyAS00010237"; exon_number "3"; gene_name "LOC100135970"; oId "CUFF.4171.1"; nearest_ref "rna2120"; class_code "s"; tss_id "TSS4162";
NC_035077.1	62153958	62154026	.	.	-	Cufflinks	exon	.	gene_id "XLOC_003828"; transcript_id "OmyAS00010244"; exon_number "1"; gene_name "LOC110527196"; oId "CUFF.4173.6"; nearest_ref "rna2121"; class_code "x"; tss_id "TSS4164";
NC_035077.1	62154070	62154341	.	.	-	Cufflinks	exon	.	gene_id "XLOC_003828"; transcript_id "OmyAS00010244"; exon_number "2"; gene_name "LOC110527196"; oId "CUFF.4173.6"; nearest_ref "rna2121"; class_code "x"; tss_id "TSS4164";
NC_035077.1	62533804	62534984	.	.	+	Cufflinks	exon	.	gene_id "XLOC_001600"; transcript_id "OmyAS00004287"; exon_number "1"; gene_name "LOC110527220"; oId "CUFF.4197.2"; nearest_ref "rna2126"; class_code "x";
NC_035077.1	62931409	62931602	.	.	+	Cufflinks	exon	.	gene_id "XLOC_001608"; transcript_id "OmyAS00004317"; exon_number "1"; gene_name "tjap1"; oId "CUFF.4217.2"; nearest_ref "rna2148"; class_code "s"; tss_id "TSS1768";
NC_035077.1	62931702	62931765	.	.	+	Cufflinks	exon	.	gene_id "XLOC_001608"; transcript_id "OmyAS00004317"; exon_number "2"; gene_name "tjap1"; oId "CUFF.4217.2"; nearest_ref "rna2148"; class_code "s"; tss_id "TSS1768";
NC_035077.1	62939539	62939598	.	.	+	Cufflinks	exon	.	gene_id "XLOC_001608"; transcript_id "OmyAS00004317"; exon_number "3"; gene_name "tjap1"; oId "CUFF.4217.2"; nearest_ref "rna2148"; class_code "s"; tss_id "TSS1768";
NC_035077.1	62943197	62943318	.	.	+	Cufflinks	exon	.	gene_id "XLOC_001608"; transcript_id "OmyAS00004317"; exon_number "4"; gene_name "tjap1"; oId "CUFF.4217.2"; nearest_ref "rna2148"; class_code "s"; tss_id "TSS1768";
NC_035077.1	62978179	62978529	.	.	+	Cufflinks	exon	.	gene_id "XLOC_001608"; transcript_id "OmyAS00004317"; exon_number "5"; gene_name "tjap1"; oId "CUFF.4217.2"; nearest_ref "rna2148"; class_code "s"; tss_id "TSS1768";
NC_035077.1	63085523	63086104	.	.	+	Cufflinks	exon	.	gene_id "XLOC_001611"; transcript_id "OmyAS00004343"; exon_number "1"; gene_name "LOC110527436"; oId "CUFF.4222.2"; nearest_ref "rna2163"; class_code "s"; tss_id "TSS1780";
NC_035077.1	63091556	63091734	.	.	+	Cufflinks	exon	.	gene_id "XLOC_001611"; transcript_id "OmyAS00004343"; exon_number "2"; gene_name "LOC110527436"; oId "CUFF.4222.2"; nearest_ref "rna2163"; class_code "s"; tss_id "TSS1780";
NC_035077.1	63099416	63099500	.	.	+	Cufflinks	exon	.	gene_id "XLOC_001611"; transcript_id "OmyAS00004343"; exon_number "3"; gene_name "LOC110527436"; oId "CUFF.4222.2"; nearest_ref "rna2163"; class_code "s"; tss_id "TSS1780";
NC_035077.1	63100636	63100792	.	.	+	Cufflinks	exon	.	gene_id "XLOC_001611"; transcript_id "OmyAS00004343"; exon_number "4"; gene_name "LOC110527436"; oId "CUFF.4222.2"; nearest_ref "rna2163"; class_code "s"; tss_id "TSS1780";
NC_035077.1	63241570	63241919	.	.	-	Cufflinks	exon	.	gene_id "XLOC_003857"; transcript_id "OmyAS00010365"; exon_number "1"; gene_name "LOC110527498"; oId "CUFF.4240.1"; nearest_ref "rna2175"; class_code "s"; tss_id "TSS4199";
NC_035077.1	63256143	63256492	.	.	-	Cufflinks	exon	.	gene_id "XLOC_003857"; transcript_id "OmyAS00010365"; exon_number "2"; gene_name "LOC110527498"; oId "CUFF.4240.1"; nearest_ref "rna2175"; class_code "s"; tss_id "TSS4199";
NC_035077.1	63331444	63331523	.	.	-	Cufflinks	exon	.	gene_id "XLOC_003858"; transcript_id "OmyAS00010367"; exon_number "1"; gene_name "cytf"; oId "CUFF.4242.2"; nearest_ref "rna2176"; class_code "s"; tss_id "TSS4200";
NC_035077.1	63332538	63332698	.	.	-	Cufflinks	exon	.	gene_id "XLOC_003858"; transcript_id "OmyAS00010367"; exon_number "2"; gene_name "cytf"; oId "CUFF.4242.2"; nearest_ref "rna2176"; class_code "s"; tss_id "TSS4200";
NC_035077.1	63338173	63338296	.	.	-	Cufflinks	exon	.	gene_id "XLOC_003858"; transcript_id "OmyAS00010367"; exon_number "3"; gene_name "cytf"; oId "CUFF.4242.2"; nearest_ref "rna2176"; class_code "s"; tss_id "TSS4200";
NC_035077.1	63338516	63338712	.	.	-	Cufflinks	exon	.	gene_id "XLOC_003858"; transcript_id "OmyAS00010367"; exon_number "4"; gene_name "cytf"; oId "CUFF.4242.2"; nearest_ref "rna2176"; class_code "s"; tss_id "TSS4200";
NC_035077.1	63610753	63611457	.	.	+	Cufflinks	exon	.	gene_id "XLOC_001630"; transcript_id "OmyAS00004404"; exon_number "1"; gene_name "LOC110527606"; oId "CUFF.4259.1"; nearest_ref "gene1239"; class_code "x";
NC_035077.1	63805599	63805723	.	.	+	Cufflinks	exon	.	gene_id "XLOC_001638"; transcript_id "OmyAS00004434"; exon_number "1"; gene_name "LOC110527707"; oId "CUFF.4282.1"; nearest_ref "rna2214"; class_code "s"; tss_id "TSS1809";
NC_035077.1	63805827	63805934	.	.	+	Cufflinks	exon	.	gene_id "XLOC_001638"; transcript_id "OmyAS00004434"; exon_number "2"; gene_name "LOC110527707"; oId "CUFF.4282.1"; nearest_ref "rna2214"; class_code "s"; tss_id "TSS1809";
NC_035077.1	63806899	63807220	.	.	+	Cufflinks	exon	.	gene_id "XLOC_001638"; transcript_id "OmyAS00004434"; exon_number "3"; gene_name "LOC110527707"; oId "CUFF.4282.1"; nearest_ref "rna2214"; class_code "s"; tss_id "TSS1809";
NC_035077.1	64320709	64321197	.	.	+	Cufflinks	exon	.	gene_id "XLOC_001647"; transcript_id "OmyAS00004449"; exon_number "1"; gene_name "LOC110527837"; oId "CUFF.4309.1"; nearest_ref "rna2238"; class_code "x";
NC_035077.1	64903313	64903422	.	.	+	Cufflinks	exon	.	gene_id "XLOC_001670"; transcript_id "OmyAS00004500"; exon_number "1"; gene_name "LOC110528038"; oId "CUFF.4361.2"; nearest_ref "rna2286"; class_code "s"; tss_id "TSS1838";
NC_035077.1	64903313	64903422	.	.	+	Cufflinks	exon	.	gene_id "XLOC_001670"; transcript_id "OmyAS00004501"; exon_number "1"; gene_name "LOC110528038"; oId "CUFF.4361.1"; nearest_ref "rna2286"; class_code "s"; tss_id "TSS1838";
NC_035077.1	64903754	64903873	.	.	+	Cufflinks	exon	.	gene_id "XLOC_001670"; transcript_id "OmyAS00004500"; exon_number "2"; gene_name "LOC110528038"; oId "CUFF.4361.2"; nearest_ref "rna2286"; class_code "s"; tss_id "TSS1838";
NC_035077.1	64903754	64903873	.	.	+	Cufflinks	exon	.	gene_id "XLOC_001670"; transcript_id "OmyAS00004501"; exon_number "2"; gene_name "LOC110528038"; oId "CUFF.4361.1"; nearest_ref "rna2286"; class_code "s"; tss_id "TSS1838";
NC_035077.1	64909988	64910120	.	.	+	Cufflinks	exon	.	gene_id "XLOC_001670"; transcript_id "OmyAS00004500"; exon_number "3"; gene_name "LOC110528038"; oId "CUFF.4361.2"; nearest_ref "rna2286"; class_code "s"; tss_id "TSS1838";
NC_035077.1	64909988	64910120	.	.	+	Cufflinks	exon	.	gene_id "XLOC_001670"; transcript_id "OmyAS00004501"; exon_number "3"; gene_name "LOC110528038"; oId "CUFF.4361.1"; nearest_ref "rna2286"; class_code "s"; tss_id "TSS1838";
NC_035077.1	64910203	64910387	.	.	+	Cufflinks	exon	.	gene_id "XLOC_001670"; transcript_id "OmyAS00004500"; exon_number "4"; gene_name "LOC110528038"; oId "CUFF.4361.2"; nearest_ref "rna2286"; class_code "s"; tss_id "TSS1838";
NC_035077.1	64945199	64945304	.	.	+	Cufflinks	exon	.	gene_id "XLOC_001670"; transcript_id "OmyAS00004502"; exon_number "1"; gene_name "LOC110528038"; oId "CUFF.4361.3"; nearest_ref "rna2286"; class_code "x"; tss_id "TSS1839";
NC_035077.1	64952562	64953054	.	.	+	Cufflinks	exon	.	gene_id "XLOC_001670"; transcript_id "OmyAS00004501"; exon_number "4"; gene_name "LOC110528038"; oId "CUFF.4361.1"; nearest_ref "rna2286"; class_code "s"; tss_id "TSS1838";
NC_035077.1	64952562	64953054	.	.	+	Cufflinks	exon	.	gene_id "XLOC_001670"; transcript_id "OmyAS00004502"; exon_number "2"; gene_name "LOC110528038"; oId "CUFF.4361.3"; nearest_ref "rna2286"; class_code "x"; tss_id "TSS1839";
NC_035077.1	65547021	65547590	.	.	+	Cufflinks	exon	.	gene_id "XLOC_001682"; transcript_id "OmyAS00004526"; exon_number "1"; gene_name "exo1"; oId "CUFF.4387.3"; nearest_ref "rna2306"; class_code "x";
NC_035077.1	65652564	65652639	.	.	-	Cufflinks	exon	.	gene_id "XLOC_003922"; transcript_id "OmyAS00010633"; exon_number "1"; gene_name "LOC110528213"; oId "CUFF.4390.4"; nearest_ref "rna2308"; class_code "s"; tss_id "TSS4286";
NC_035077.1	65654430	65654639	.	.	-	Cufflinks	exon	.	gene_id "XLOC_003922"; transcript_id "OmyAS00010633"; exon_number "2"; gene_name "LOC110528213"; oId "CUFF.4390.4"; nearest_ref "rna2308"; class_code "s"; tss_id "TSS4286";
NC_035077.1	66026494	66026708	.	.	-	Cufflinks	exon	.	gene_id "XLOC_003926"; transcript_id "OmyAS00010641"; exon_number "1"; gene_name "LOC110528321"; oId "CUFF.4398.2"; nearest_ref "rna2335"; class_code "s"; tss_id "TSS4291";
NC_035077.1	66038207	66038228	.	.	-	Cufflinks	exon	.	gene_id "XLOC_003926"; transcript_id "OmyAS00010641"; exon_number "2"; gene_name "LOC110528321"; oId "CUFF.4398.2"; nearest_ref "rna2335"; class_code "s"; tss_id "TSS4291";
NC_035077.1	66102334	66104622	.	.	-	Cufflinks	exon	.	gene_id "XLOC_003929"; transcript_id "OmyAS00010648"; exon_number "1"; gene_name "nvl"; oId "CUFF.4407.2"; nearest_ref "rna2341"; class_code "x";
NC_035077.1	66275970	66276086	.	.	-	Cufflinks	exon	.	gene_id "XLOC_003938"; transcript_id "OmyAS00010661"; exon_number "1"; gene_name "LOC110528418"; oId "CUFF.4426.1"; nearest_ref "gene1310"; class_code "x"; tss_id "TSS4307";
NC_035077.1	66276971	66277140	.	.	-	Cufflinks	exon	.	gene_id "XLOC_003938"; transcript_id "OmyAS00010661"; exon_number "2"; gene_name "LOC110528418"; oId "CUFF.4426.1"; nearest_ref "gene1310"; class_code "x"; tss_id "TSS4307";
NC_035077.1	66277517	66277712	.	.	-	Cufflinks	exon	.	gene_id "XLOC_003939"; transcript_id "OmyAS00010662"; exon_number "1"; gene_name "LOC110528418"; oId "CUFF.4427.1"; nearest_ref "gene1310"; class_code "s"; tss_id "TSS4308";
NC_035077.1	66277888	66277926	.	.	-	Cufflinks	exon	.	gene_id "XLOC_003939"; transcript_id "OmyAS00010662"; exon_number "2"; gene_name "LOC110528418"; oId "CUFF.4427.1"; nearest_ref "gene1310"; class_code "s"; tss_id "TSS4308";
NC_035077.1	66873066	66873396	.	.	+	Cufflinks	exon	.	gene_id "XLOC_001728"; transcript_id "OmyAS00004694"; exon_number "1"; gene_name "LOC110528559"; oId "CUFF.4489.3"; nearest_ref "rna2374"; class_code "x";
NC_035077.1	67948667	67951480	.	.	+	Cufflinks	exon	.	gene_id "XLOC_001748"; transcript_id "OmyAS00004724"; exon_number "1"; gene_name "LOC110528651"; oId "CUFF.4532.1"; nearest_ref "rna2387"; class_code "x";
NC_035077.1	68284702	68285492	.	.	+	Cufflinks	exon	.	gene_id "XLOC_001760"; transcript_id "OmyAS00004764"; exon_number "1"; gene_name "LOC110528758"; oId "CUFF.4550.3"; nearest_ref "rna2408"; class_code "s"; tss_id "TSS1929";
NC_035077.1	68284702	68285495	.	.	+	Cufflinks	exon	.	gene_id "XLOC_001760"; transcript_id "OmyAS00004765"; exon_number "1"; gene_name "LOC110528758"; oId "CUFF.4550.4"; nearest_ref "rna2408"; class_code "s"; tss_id "TSS1929";
NC_035077.1	68285677	68285731	.	.	+	Cufflinks	exon	.	gene_id "XLOC_001760"; transcript_id "OmyAS00004765"; exon_number "2"; gene_name "LOC110528758"; oId "CUFF.4550.4"; nearest_ref "rna2408"; class_code "s"; tss_id "TSS1929";
NC_035077.1	68285677	68285731	.	.	+	Cufflinks	exon	.	gene_id "XLOC_001760"; transcript_id "OmyAS00004764"; exon_number "2"; gene_name "LOC110528758"; oId "CUFF.4550.3"; nearest_ref "rna2408"; class_code "s"; tss_id "TSS1929";
NC_035077.1	68285896	68285962	.	.	+	Cufflinks	exon	.	gene_id "XLOC_001760"; transcript_id "OmyAS00004765"; exon_number "3"; gene_name "LOC110528758"; oId "CUFF.4550.4"; nearest_ref "rna2408"; class_code "s"; tss_id "TSS1929";
NC_035077.1	68285896	68285962	.	.	+	Cufflinks	exon	.	gene_id "XLOC_001760"; transcript_id "OmyAS00004764"; exon_number "3"; gene_name "LOC110528758"; oId "CUFF.4550.3"; nearest_ref "rna2408"; class_code "s"; tss_id "TSS1929";
NC_035077.1	68286175	68286241	.	.	+	Cufflinks	exon	.	gene_id "XLOC_001760"; transcript_id "OmyAS00004764"; exon_number "4"; gene_name "LOC110528758"; oId "CUFF.4550.3"; nearest_ref "rna2408"; class_code "s"; tss_id "TSS1929";
NC_035077.1	68286575	68286641	.	.	+	Cufflinks	exon	.	gene_id "XLOC_001760"; transcript_id "OmyAS00004765"; exon_number "4"; gene_name "LOC110528758"; oId "CUFF.4550.4"; nearest_ref "rna2408"; class_code "s"; tss_id "TSS1929";
NC_035077.1	68288544	68288920	.	.	+	Cufflinks	exon	.	gene_id "XLOC_001760"; transcript_id "OmyAS00004765"; exon_number "5"; gene_name "LOC110528758"; oId "CUFF.4550.4"; nearest_ref "rna2408"; class_code "s"; tss_id "TSS1929";
NC_035077.1	68288544	68288920	.	.	+	Cufflinks	exon	.	gene_id "XLOC_001760"; transcript_id "OmyAS00004764"; exon_number "5"; gene_name "LOC110528758"; oId "CUFF.4550.3"; nearest_ref "rna2408"; class_code "s"; tss_id "TSS1929";
NC_035077.1	68400792	68401106	.	.	-	Cufflinks	exon	.	gene_id "XLOC_003980"; transcript_id "OmyAS00010824"; exon_number "1"; gene_name "LOC110528865"; oId "CUFF.4559.1"; nearest_ref "rna2413"; class_code "s"; tss_id "TSS4355";
NC_035077.1	68401355	68401514	.	.	-	Cufflinks	exon	.	gene_id "XLOC_003980"; transcript_id "OmyAS00010824"; exon_number "2"; gene_name "LOC110528865"; oId "CUFF.4559.1"; nearest_ref "rna2413"; class_code "s"; tss_id "TSS4355";
NC_035077.1	68401918	68402035	.	.	-	Cufflinks	exon	.	gene_id "XLOC_003980"; transcript_id "OmyAS00010824"; exon_number "3"; gene_name "LOC110528865"; oId "CUFF.4559.1"; nearest_ref "rna2413"; class_code "s"; tss_id "TSS4355";
NC_035077.1	68402204	68402392	.	.	-	Cufflinks	exon	.	gene_id "XLOC_003980"; transcript_id "OmyAS00010824"; exon_number "4"; gene_name "LOC110528865"; oId "CUFF.4559.1"; nearest_ref "rna2413"; class_code "s"; tss_id "TSS4355";
NC_035077.1	68506033	68508011	.	.	-	Cufflinks	exon	.	gene_id "XLOC_003981"; transcript_id "OmyAS00010827"; exon_number "1"; gene_name "LOC110528870"; oId "CUFF.4565.2"; nearest_ref "rna2414"; class_code "x";
NC_035077.1	68550288	68550608	.	.	+	Cufflinks	exon	.	gene_id "XLOC_001768"; transcript_id "OmyAS00004783"; exon_number "1"; gene_name "LOC110532653"; oId "CUFF.4564.1"; nearest_ref "rna2415"; class_code "x";
NC_035077.1	69382591	69382672	.	.	+	Cufflinks	exon	.	gene_id "XLOC_001777"; transcript_id "OmyAS00004805"; exon_number "1"; gene_name "LOC110528949"; oId "CUFF.4586.3"; nearest_ref "rna2427"; class_code "x"; tss_id "TSS1947";
NC_035077.1	69386062	69386272	.	.	+	Cufflinks	exon	.	gene_id "XLOC_001777"; transcript_id "OmyAS00004805"; exon_number "2"; gene_name "LOC110528949"; oId "CUFF.4586.3"; nearest_ref "rna2427"; class_code "x"; tss_id "TSS1947";
NC_035077.1	69548887	69549078	.	.	-	Cufflinks	exon	.	gene_id "XLOC_003994"; transcript_id "OmyAS00010861"; exon_number "1"; gene_name "LOC110529046"; oId "CUFF.4601.3"; nearest_ref "rna2438"; class_code "s"; tss_id "TSS4376";
NC_035077.1	69587636	69587714	.	.	-	Cufflinks	exon	.	gene_id "XLOC_003994"; transcript_id "OmyAS00010861"; exon_number "2"; gene_name "LOC110529046"; oId "CUFF.4601.3"; nearest_ref "rna2438"; class_code "s"; tss_id "TSS4376";
NC_035077.1	69650871	69652610	.	.	-	Cufflinks	exon	.	gene_id "XLOC_003997"; transcript_id "OmyAS00010871"; exon_number "1"; gene_name "col17a1"; oId "CUFF.4616.1"; nearest_ref "rna2443"; class_code "x"; tss_id "TSS4380";
NC_035077.1	69650871	69653937	.	.	-	Cufflinks	exon	.	gene_id "XLOC_003997"; transcript_id "OmyAS00010872"; exon_number "1"; gene_name "col17a1"; oId "CUFF.4616.2"; nearest_ref "rna2443"; class_code "x";
NC_035077.1	69653095	69653900	.	.	-	Cufflinks	exon	.	gene_id "XLOC_003997"; transcript_id "OmyAS00010871"; exon_number "2"; gene_name "col17a1"; oId "CUFF.4616.1"; nearest_ref "rna2443"; class_code "x"; tss_id "TSS4380";
NC_035077.1	69692962	69693337	.	.	-	Cufflinks	exon	.	gene_id "XLOC_003999"; transcript_id "OmyAS00010881"; exon_number "1"; gene_name "sh3pxd2a"; oId "CUFF.4619.1"; nearest_ref "rna2449"; class_code "s"; tss_id "TSS4384";
NC_035077.1	69697842	69698664	.	.	-	Cufflinks	exon	.	gene_id "XLOC_003999"; transcript_id "OmyAS00010881"; exon_number "2"; gene_name "sh3pxd2a"; oId "CUFF.4619.1"; nearest_ref "rna2449"; class_code "s"; tss_id "TSS4384";
NC_035077.1	69807569	69808400	.	.	+	Cufflinks	exon	.	gene_id "XLOC_001791"; transcript_id "OmyAS00004850"; exon_number "1"; gene_name "neurl1"; oId "CUFF.4623.1"; nearest_ref "rna2451"; class_code "x";
NC_035077.1	69817062	69817285	.	.	+	Cufflinks	exon	.	gene_id "XLOC_001793"; transcript_id "OmyAS00004852"; exon_number "1"; gene_name "neurl1"; oId "CUFF.4625.1"; nearest_ref "rna2451"; class_code "x";
NC_035077.1	69990986	69991305	.	.	-	Cufflinks	exon	.	gene_id "XLOC_004002"; transcript_id "OmyAS00010888"; exon_number "1"; gene_name "LOC110529121"; oId "CUFF.4630.1"; nearest_ref "rna2452"; class_code "x";
NC_035077.1	70071179	70071910	.	.	+	Cufflinks	exon	.	gene_id "XLOC_001797"; transcript_id "OmyAS00004861"; exon_number "1"; gene_name "LOC110529154"; oId "CUFF.4635.3"; nearest_ref "rna2456"; class_code "x"; tss_id "TSS1973";
NC_035077.1	70071179	70071910	.	.	+	Cufflinks	exon	.	gene_id "XLOC_001797"; transcript_id "OmyAS00004862"; exon_number "1"; gene_name "LOC110529154"; oId "CUFF.4635.4"; nearest_ref "rna2456"; class_code "x"; tss_id "TSS1973";
NC_035077.1	70071179	70071910	.	.	+	Cufflinks	exon	.	gene_id "XLOC_001797"; transcript_id "OmyAS00004860"; exon_number "1"; gene_name "LOC110529154"; oId "CUFF.4635.2"; nearest_ref "rna2456"; class_code "s"; tss_id "TSS1973";
NC_035077.1	70071179	70071922	.	.	+	Cufflinks	exon	.	gene_id "XLOC_001797"; transcript_id "OmyAS00004867"; exon_number "1"; gene_name "LOC110529154"; oId "CUFF.4635.9"; nearest_ref "rna2456"; class_code "s"; tss_id "TSS1973";
NC_035077.1	70071179	70072069	.	.	+	Cufflinks	exon	.	gene_id "XLOC_001797"; transcript_id "OmyAS00004863"; exon_number "1"; gene_name "LOC110529154"; oId "CUFF.4635.5"; nearest_ref "rna2456"; class_code "x"; tss_id "TSS1973";
NC_035077.1	70071179	70072069	.	.	+	Cufflinks	exon	.	gene_id "XLOC_001797"; transcript_id "OmyAS00004865"; exon_number "1"; gene_name "LOC110529154"; oId "CUFF.4635.7"; nearest_ref "rna2456"; class_code "x"; tss_id "TSS1973";
NC_035077.1	70071179	70072070	.	.	+	Cufflinks	exon	.	gene_id "XLOC_001797"; transcript_id "OmyAS00004864"; exon_number "1"; gene_name "LOC110529154"; oId "CUFF.4635.6"; nearest_ref "rna2456"; class_code "x"; tss_id "TSS1973";
NC_035077.1	70071179	70072071	.	.	+	Cufflinks	exon	.	gene_id "XLOC_001797"; transcript_id "OmyAS00004866"; exon_number "1"; gene_name "LOC110529154"; oId "CUFF.4635.8"; nearest_ref "rna2456"; class_code "x"; tss_id "TSS1973";
NC_035077.1	70071179	70072071	.	.	+	Cufflinks	exon	.	gene_id "XLOC_001797"; transcript_id "OmyAS00004859"; exon_number "1"; gene_name "LOC110529154"; oId "CUFF.4635.1"; nearest_ref "rna2456"; class_code "x"; tss_id "TSS1973";
NC_035077.1	70072077	70072133	.	.	+	Cufflinks	exon	.	gene_id "XLOC_001797"; transcript_id "OmyAS00004861"; exon_number "2"; gene_name "LOC110529154"; oId "CUFF.4635.3"; nearest_ref "rna2456"; class_code "x"; tss_id "TSS1973";
NC_035077.1	70072077	70072133	.	.	+	Cufflinks	exon	.	gene_id "XLOC_001797"; transcript_id "OmyAS00004862"; exon_number "2"; gene_name "LOC110529154"; oId "CUFF.4635.4"; nearest_ref "rna2456"; class_code "x"; tss_id "TSS1973";
NC_035077.1	70072077	70072200	.	.	+	Cufflinks	exon	.	gene_id "XLOC_001797"; transcript_id "OmyAS00004860"; exon_number "2"; gene_name "LOC110529154"; oId "CUFF.4635.2"; nearest_ref "rna2456"; class_code "s"; tss_id "TSS1973";
NC_035077.1	70072091	70072200	.	.	+	Cufflinks	exon	.	gene_id "XLOC_001797"; transcript_id "OmyAS00004867"; exon_number "2"; gene_name "LOC110529154"; oId "CUFF.4635.9"; nearest_ref "rna2456"; class_code "s"; tss_id "TSS1973";
NC_035077.1	70072229	70072954	.	.	+	Cufflinks	exon	.	gene_id "XLOC_001797"; transcript_id "OmyAS00004864"; exon_number "2"; gene_name "LOC110529154"; oId "CUFF.4635.6"; nearest_ref "rna2456"; class_code "x"; tss_id "TSS1973";
NC_035077.1	70072232	70072954	.	.	+	Cufflinks	exon	.	gene_id "XLOC_001797"; transcript_id "OmyAS00004865"; exon_number "2"; gene_name "LOC110529154"; oId "CUFF.4635.7"; nearest_ref "rna2456"; class_code "x"; tss_id "TSS1973";
NC_035077.1	70072234	70072954	.	.	+	Cufflinks	exon	.	gene_id "XLOC_001797"; transcript_id "OmyAS00004866"; exon_number "2"; gene_name "LOC110529154"; oId "CUFF.4635.8"; nearest_ref "rna2456"; class_code "x"; tss_id "TSS1973";
NC_035077.1	70072236	70072954	.	.	+	Cufflinks	exon	.	gene_id "XLOC_001797"; transcript_id "OmyAS00004863"; exon_number "2"; gene_name "LOC110529154"; oId "CUFF.4635.5"; nearest_ref "rna2456"; class_code "x"; tss_id "TSS1973";
NC_035077.1	70072238	70072954	.	.	+	Cufflinks	exon	.	gene_id "XLOC_001797"; transcript_id "OmyAS00004859"; exon_number "2"; gene_name "LOC110529154"; oId "CUFF.4635.1"; nearest_ref "rna2456"; class_code "x"; tss_id "TSS1973";
NC_035077.1	70072291	70072954	.	.	+	Cufflinks	exon	.	gene_id "XLOC_001797"; transcript_id "OmyAS00004861"; exon_number "3"; gene_name "LOC110529154"; oId "CUFF.4635.3"; nearest_ref "rna2456"; class_code "x"; tss_id "TSS1973";
NC_035077.1	70072361	70072954	.	.	+	Cufflinks	exon	.	gene_id "XLOC_001797"; transcript_id "OmyAS00004867"; exon_number "3"; gene_name "LOC110529154"; oId "CUFF.4635.9"; nearest_ref "rna2456"; class_code "s"; tss_id "TSS1973";
NC_035077.1	70072361	70072954	.	.	+	Cufflinks	exon	.	gene_id "XLOC_001797"; transcript_id "OmyAS00004862"; exon_number "3"; gene_name "LOC110529154"; oId "CUFF.4635.4"; nearest_ref "rna2456"; class_code "x"; tss_id "TSS1973";
NC_035077.1	70072361	70072954	.	.	+	Cufflinks	exon	.	gene_id "XLOC_001797"; transcript_id "OmyAS00004860"; exon_number "3"; gene_name "LOC110529154"; oId "CUFF.4635.2"; nearest_ref "rna2456"; class_code "s"; tss_id "TSS1973";
NC_035077.1	70460156	70460196	.	.	+	Cufflinks	exon	.	gene_id "XLOC_001808"; transcript_id "OmyAS00004900"; exon_number "1"; gene_name "LOC100135916"; oId "CUFF.4660.2"; nearest_ref "rna2478"; class_code "x"; tss_id "TSS1990";
NC_035077.1	70460786	70460892	.	.	+	Cufflinks	exon	.	gene_id "XLOC_001808"; transcript_id "OmyAS00004901"; exon_number "1"; gene_name "LOC100135916"; oId "CUFF.4660.3"; nearest_ref "rna2478"; class_code "x"; tss_id "TSS1991";
NC_035077.1	70465560	70465650	.	.	+	Cufflinks	exon	.	gene_id "XLOC_001808"; transcript_id "OmyAS00004900"; exon_number "2"; gene_name "LOC100135916"; oId "CUFF.4660.2"; nearest_ref "rna2478"; class_code "x"; tss_id "TSS1990";
NC_035077.1	70465943	70466239	.	.	+	Cufflinks	exon	.	gene_id "XLOC_001808"; transcript_id "OmyAS00004900"; exon_number "3"; gene_name "LOC100135916"; oId "CUFF.4660.2"; nearest_ref "rna2478"; class_code "x"; tss_id "TSS1990";
NC_035077.1	70465943	70466239	.	.	+	Cufflinks	exon	.	gene_id "XLOC_001808"; transcript_id "OmyAS00004901"; exon_number "2"; gene_name "LOC100135916"; oId "CUFF.4660.3"; nearest_ref "rna2478"; class_code "x"; tss_id "TSS1991";
NC_035077.1	70669052	70669392	.	.	-	Cufflinks	exon	.	gene_id "XLOC_004016"; transcript_id "OmyAS00010922"; exon_number "1"; gene_name "fam196a"; oId "CUFF.4665.1"; nearest_ref "rna2482"; class_code "x";
NC_035077.1	71165894	71166405	.	.	-	Cufflinks	exon	.	gene_id "XLOC_004029"; transcript_id "OmyAS00010953"; exon_number "1"; gene_name "LOC110529425"; oId "CUFF.4699.1"; nearest_ref "rna2501"; class_code "x";
NC_035077.1	72395041	72395366	.	.	-	Cufflinks	exon	.	gene_id "XLOC_004049"; transcript_id "OmyAS00010991"; exon_number "1"; gene_name "LOC110529556"; oId "CUFF.4798.3"; nearest_ref "rna2531"; class_code "s"; tss_id "TSS4445";
NC_035077.1	72396164	72396685	.	.	-	Cufflinks	exon	.	gene_id "XLOC_004049"; transcript_id "OmyAS00010991"; exon_number "2"; gene_name "LOC110529556"; oId "CUFF.4798.3"; nearest_ref "rna2531"; class_code "s"; tss_id "TSS4445";
NC_035077.1	72403984	72404126	.	.	-	Cufflinks	exon	.	gene_id "XLOC_004049"; transcript_id "OmyAS00010991"; exon_number "3"; gene_name "LOC110529556"; oId "CUFF.4798.3"; nearest_ref "rna2531"; class_code "s"; tss_id "TSS4445";
NC_035077.1	72421861	72421978	.	.	-	Cufflinks	exon	.	gene_id "XLOC_004051"; transcript_id "OmyAS00011000"; exon_number "1"; gene_name "LOC110529603"; oId "CUFF.4801.2"; nearest_ref "rna2541"; class_code "x"; tss_id "TSS4448";
NC_035077.1	72421861	72422510	.	.	-	Cufflinks	exon	.	gene_id "XLOC_004051"; transcript_id "OmyAS00010999"; exon_number "1"; gene_name "LOC110529603"; oId "CUFF.4801.1"; nearest_ref "rna2541"; class_code "x";
NC_035077.1	72422344	72422533	.	.	-	Cufflinks	exon	.	gene_id "XLOC_004051"; transcript_id "OmyAS00011000"; exon_number "2"; gene_name "LOC110529603"; oId "CUFF.4801.2"; nearest_ref "rna2541"; class_code "x"; tss_id "TSS4448";
NC_035077.1	72524699	72524926	.	.	-	Cufflinks	exon	.	gene_id "XLOC_004055"; transcript_id "OmyAS00011004"; exon_number "1"; gene_name "LOC110529657"; oId "CUFF.4814.1"; nearest_ref "rna2549"; class_code "x";
NC_035077.1	72792595	72792712	.	.	-	Cufflinks	exon	.	gene_id "XLOC_004057"; transcript_id "OmyAS00011006"; exon_number "1"; gene_name "LOC110532693"; oId "CUFF.4823.1"; nearest_ref "rna2555"; class_code "s"; tss_id "TSS4451";
NC_035077.1	72794292	72794464	.	.	-	Cufflinks	exon	.	gene_id "XLOC_004057"; transcript_id "OmyAS00011006"; exon_number "2"; gene_name "LOC110532693"; oId "CUFF.4823.1"; nearest_ref "rna2555"; class_code "s"; tss_id "TSS4451";
NC_035077.1	73173443	73173477	.	.	+	Cufflinks	exon	.	gene_id "XLOC_001892"; transcript_id "OmyAS00005103"; exon_number "1"; gene_name "LOC110529831"; oId "CUFF.4840.4"; nearest_ref "rna2593"; class_code "x"; tss_id "TSS2061";
NC_035077.1	73175306	73177256	.	.	+	Cufflinks	exon	.	gene_id "XLOC_001892"; transcript_id "OmyAS00005103"; exon_number "2"; gene_name "LOC110529831"; oId "CUFF.4840.4"; nearest_ref "rna2593"; class_code "x"; tss_id "TSS2061";
NC_035077.1	73456019	73456375	.	.	+	Cufflinks	exon	.	gene_id "XLOC_001900"; transcript_id "OmyAS00005122"; exon_number "1"; gene_name "LOC110529928"; oId "CUFF.4855.1"; nearest_ref "rna2608"; class_code "x";
NC_035077.1	73458024	73458301	.	.	+	Cufflinks	exon	.	gene_id "XLOC_001901"; transcript_id "OmyAS00005123"; exon_number "1"; gene_name "LOC110529928"; oId "CUFF.4856.1"; nearest_ref "rna2608"; class_code "x";
NC_035077.1	73710535	73710970	.	.	+	Cufflinks	exon	.	gene_id "XLOC_001911"; transcript_id "OmyAS00005135"; exon_number "1"; gene_name "LOC110529991"; oId "CUFF.4870.1"; nearest_ref "rna2617"; class_code "x";
NC_035077.1	73900010	73901547	.	.	+	Cufflinks	exon	.	gene_id "XLOC_001914"; transcript_id "OmyAS00005140"; exon_number "1"; gene_name "LOC110529998"; oId "CUFF.4875.1"; nearest_ref "rna2620"; class_code "x";
NC_035077.1	73901781	73902338	.	.	+	Cufflinks	exon	.	gene_id "XLOC_001915"; transcript_id "OmyAS00005141"; exon_number "1"; gene_name "LOC110529998"; oId "CUFF.4876.1"; nearest_ref "rna2620"; class_code "x";
NC_035077.1	75182578	75183544	.	.	-	Cufflinks	exon	.	gene_id "XLOC_004095"; transcript_id "OmyAS00011171"; exon_number "1"; gene_name "clhc1"; oId "CUFF.4919.7"; nearest_ref "rna2637"; class_code "x"; tss_id "TSS4507";
NC_035077.1	75182578	75183544	.	.	-	Cufflinks	exon	.	gene_id "XLOC_004095"; transcript_id "OmyAS00011170"; exon_number "1"; gene_name "clhc1"; oId "CUFF.4919.6"; nearest_ref "rna2637"; class_code "x"; tss_id "TSS4507";
NC_035077.1	75187317	75187415	.	.	-	Cufflinks	exon	.	gene_id "XLOC_004095"; transcript_id "OmyAS00011171"; exon_number "2"; gene_name "clhc1"; oId "CUFF.4919.7"; nearest_ref "rna2637"; class_code "x"; tss_id "TSS4507";
NC_035077.1	75187534	75187746	.	.	-	Cufflinks	exon	.	gene_id "XLOC_004095"; transcript_id "OmyAS00011171"; exon_number "3"; gene_name "clhc1"; oId "CUFF.4919.7"; nearest_ref "rna2637"; class_code "x"; tss_id "TSS4507";
NC_035077.1	75187534	75187746	.	.	-	Cufflinks	exon	.	gene_id "XLOC_004095"; transcript_id "OmyAS00011170"; exon_number "2"; gene_name "clhc1"; oId "CUFF.4919.6"; nearest_ref "rna2637"; class_code "x"; tss_id "TSS4507";
NC_035077.1	75718451	75718534	.	.	-	Cufflinks	exon	.	gene_id "XLOC_004104"; transcript_id "OmyAS00011198"; exon_number "1"; gene_name "acoxl"; oId "CUFF.4939.1"; nearest_ref "rna2652"; class_code "s"; tss_id "TSS4519";
NC_035077.1	75722863	75724538	.	.	-	Cufflinks	exon	.	gene_id "XLOC_004104"; transcript_id "OmyAS00011198"; exon_number "2"; gene_name "acoxl"; oId "CUFF.4939.1"; nearest_ref "rna2652"; class_code "s"; tss_id "TSS4519";
NC_035077.1	75725284	75725709	.	.	-	Cufflinks	exon	.	gene_id "XLOC_004105"; transcript_id "OmyAS00011199"; exon_number "1"; gene_name "LOC110530180"; oId "CUFF.4940.1"; nearest_ref "rna2653"; class_code "x"; tss_id "TSS4520";
NC_035077.1	75727463	75727495	.	.	-	Cufflinks	exon	.	gene_id "XLOC_004105"; transcript_id "OmyAS00011199"; exon_number "2"; gene_name "LOC110530180"; oId "CUFF.4940.1"; nearest_ref "rna2653"; class_code "x"; tss_id "TSS4520";
NC_035077.1	75768684	75768984	.	.	+	Cufflinks	exon	.	gene_id "XLOC_001936"; transcript_id "OmyAS00005206"; exon_number "1"; gene_name "LOC110530190"; oId "CUFF.4956.2"; nearest_ref "rna2654"; class_code "s"; tss_id "TSS2114";
NC_035077.1	75769505	75769988	.	.	+	Cufflinks	exon	.	gene_id "XLOC_001936"; transcript_id "OmyAS00005206"; exon_number "2"; gene_name "LOC110530190"; oId "CUFF.4956.2"; nearest_ref "rna2654"; class_code "s"; tss_id "TSS2114";
NC_035077.1	75809041	75809247	.	.	+	Cufflinks	exon	.	gene_id "XLOC_001936"; transcript_id "OmyAS00005206"; exon_number "3"; gene_name "LOC110530190"; oId "CUFF.4956.2"; nearest_ref "rna2654"; class_code "s"; tss_id "TSS2114";
NC_035077.1	75861532	75862337	.	.	+	Cufflinks	exon	.	gene_id "XLOC_001938"; transcript_id "OmyAS00005208"; exon_number "1"; gene_name "LOC110530200"; oId "CUFF.4964.1"; nearest_ref "rna2657"; class_code "s"; tss_id "TSS2116";
NC_035077.1	75862157	75862337	.	.	+	Cufflinks	exon	.	gene_id "XLOC_001938"; transcript_id "OmyAS00005209"; exon_number "1"; gene_name "LOC110530200"; oId "CUFF.4964.2"; nearest_ref "rna2657"; class_code "s"; tss_id "TSS2117";
NC_035077.1	75862436	75863426	.	.	+	Cufflinks	exon	.	gene_id "XLOC_001938"; transcript_id "OmyAS00005209"; exon_number "2"; gene_name "LOC110530200"; oId "CUFF.4964.2"; nearest_ref "rna2657"; class_code "s"; tss_id "TSS2117";
NC_035077.1	75862442	75863426	.	.	+	Cufflinks	exon	.	gene_id "XLOC_001938"; transcript_id "OmyAS00005208"; exon_number "2"; gene_name "LOC110530200"; oId "CUFF.4964.1"; nearest_ref "rna2657"; class_code "s"; tss_id "TSS2116";
NC_035077.1	75873147	75874355	.	.	-	Cufflinks	exon	.	gene_id "XLOC_004118"; transcript_id "OmyAS00011237"; exon_number "1"; gene_name "LOC110530219"; oId "CUFF.4966.1"; nearest_ref "rna2661"; class_code "x";
NC_035077.1	76174326	76174602	.	.	+	Cufflinks	exon	.	gene_id "XLOC_001954"; transcript_id "OmyAS00005234"; exon_number "1"; gene_name "dhx57"; oId "CUFF.5009.1"; nearest_ref "rna2668"; class_code "x";
NC_035077.1	76176759	76176868	.	.	+	Cufflinks	exon	.	gene_id "XLOC_001955"; transcript_id "OmyAS00005236"; exon_number "1"; gene_name "dhx57"; oId "CUFF.5010.2"; nearest_ref "rna2668"; class_code "s"; tss_id "TSS2128";
NC_035077.1	76176759	76176868	.	.	+	Cufflinks	exon	.	gene_id "XLOC_001955"; transcript_id "OmyAS00005235"; exon_number "1"; gene_name "dhx57"; oId "CUFF.5010.1"; nearest_ref "rna2668"; class_code "s"; tss_id "TSS2128";
NC_035077.1	76177020	76177089	.	.	+	Cufflinks	exon	.	gene_id "XLOC_001955"; transcript_id "OmyAS00005236"; exon_number "2"; gene_name "dhx57"; oId "CUFF.5010.2"; nearest_ref "rna2668"; class_code "s"; tss_id "TSS2128";
NC_035077.1	76177020	76177089	.	.	+	Cufflinks	exon	.	gene_id "XLOC_001955"; transcript_id "OmyAS00005235"; exon_number "2"; gene_name "dhx57"; oId "CUFF.5010.1"; nearest_ref "rna2668"; class_code "s"; tss_id "TSS2128";
NC_035077.1	76177200	76177761	.	.	+	Cufflinks	exon	.	gene_id "XLOC_001955"; transcript_id "OmyAS00005235"; exon_number "3"; gene_name "dhx57"; oId "CUFF.5010.1"; nearest_ref "rna2668"; class_code "s"; tss_id "TSS2128";
NC_035077.1	76177711	76177761	.	.	+	Cufflinks	exon	.	gene_id "XLOC_001955"; transcript_id "OmyAS00005236"; exon_number "3"; gene_name "dhx57"; oId "CUFF.5010.2"; nearest_ref "rna2668"; class_code "s"; tss_id "TSS2128";
NC_035077.1	76295171	76296046	.	.	+	Cufflinks	exon	.	gene_id "XLOC_001959"; transcript_id "OmyAS00005243"; exon_number "1"; gene_name "thumpd2"; oId "CUFF.5016.4"; nearest_ref "rna2684"; class_code "x";
NC_035077.1	76908404	76908877	.	.	-	Cufflinks	exon	.	gene_id "XLOC_004139"; transcript_id "OmyAS00011337"; exon_number "1"; gene_name "LOC110530408"; oId "CUFF.5039.1"; nearest_ref "rna2697"; class_code "x";
NC_035077.1	77019359	77019863	.	.	-	Cufflinks	exon	.	gene_id "XLOC_004145"; transcript_id "OmyAS00011346"; exon_number "1"; gene_name "LOC110530415"; oId "CUFF.5050.1"; nearest_ref "rna2699"; class_code "x";
NC_035077.1	77518195	77518441	.	.	+	Cufflinks	exon	.	gene_id "XLOC_001988"; transcript_id "OmyAS00005299"; exon_number "1"; gene_name "spock2"; oId "CUFF.5124.1"; nearest_ref "rna2711"; class_code "x";
NC_035077.1	77768351	77769901	.	.	-	Cufflinks	exon	.	gene_id "XLOC_004181"; transcript_id "OmyAS00011445"; exon_number "1"; gene_name "LOC110530536"; oId "CUFF.5139.1"; nearest_ref "rna2724"; class_code "x";
NC_035077.1	77950822	77951041	.	.	+	Cufflinks	exon	.	gene_id "XLOC_002001"; transcript_id "OmyAS00005360"; exon_number "1"; gene_name "LOC110530594"; oId "CUFF.5150.1"; nearest_ref "rna2734"; class_code "x";
NC_035077.1	77951430	77951641	.	.	+	Cufflinks	exon	.	gene_id "XLOC_002002"; transcript_id "OmyAS00005361"; exon_number "1"; gene_name "LOC110530594"; oId "CUFF.5151.1"; nearest_ref "rna2734"; class_code "x";
NC_035077.1	78690843	78690920	.	.	+	Cufflinks	exon	.	gene_id "XLOC_002012"; transcript_id "OmyAS00005375"; exon_number "1"; gene_name "LOC100301648"; oId "CUFF.5186.1"; nearest_ref "rna2742"; class_code "s"; tss_id "TSS2187";
NC_035077.1	78691187	78691274	.	.	+	Cufflinks	exon	.	gene_id "XLOC_002012"; transcript_id "OmyAS00005375"; exon_number "2"; gene_name "LOC100301648"; oId "CUFF.5186.1"; nearest_ref "rna2742"; class_code "s"; tss_id "TSS2187";
NC_035077.1	78697937	78697990	.	.	+	Cufflinks	exon	.	gene_id "XLOC_002012"; transcript_id "OmyAS00005375"; exon_number "3"; gene_name "LOC100301648"; oId "CUFF.5186.1"; nearest_ref "rna2742"; class_code "s"; tss_id "TSS2187";
NC_035077.1	78926446	78928801	.	.	+	Cufflinks	exon	.	gene_id "XLOC_002016"; transcript_id "OmyAS00005379"; exon_number "1"; gene_name "LOC110530666"; oId "CUFF.5191.1"; nearest_ref "rna2743"; class_code "s"; tss_id "TSS2188";
NC_035077.1	78928944	78929359	.	.	+	Cufflinks	exon	.	gene_id "XLOC_002016"; transcript_id "OmyAS00005379"; exon_number "2"; gene_name "LOC110530666"; oId "CUFF.5191.1"; nearest_ref "rna2743"; class_code "s"; tss_id "TSS2188";
NC_035077.1	79159170	79159273	.	.	-	Cufflinks	exon	.	gene_id "XLOC_004210"; transcript_id "OmyAS00011517"; exon_number "1"; gene_name "LOC110530763"; oId "CUFF.5205.1"; nearest_ref "rna2762"; class_code "x"; tss_id "TSS4615";
NC_035077.1	79184817	79185282	.	.	-	Cufflinks	exon	.	gene_id "XLOC_004210"; transcript_id "OmyAS00011517"; exon_number "2"; gene_name "LOC110530763"; oId "CUFF.5205.1"; nearest_ref "rna2762"; class_code "x"; tss_id "TSS4615";
NC_035077.1	79330803	79331221	.	.	+	Cufflinks	exon	.	gene_id "XLOC_002025"; transcript_id "OmyAS00005435"; exon_number "1"; gene_name "LOC110532793"; oId "CUFF.5209.1"; nearest_ref "rna2763"; class_code "x";
NC_035077.1	79342893	79343969	.	.	+	Cufflinks	exon	.	gene_id "XLOC_002026"; transcript_id "OmyAS00005437"; exon_number "1"; gene_name "LOC110530770"; oId "CUFF.5210.2"; nearest_ref "rna2766"; class_code "x"; tss_id "TSS2205";
NC_035077.1	79343031	79345201	.	.	+	Cufflinks	exon	.	gene_id "XLOC_002026"; transcript_id "OmyAS00005439"; exon_number "1"; gene_name "LOC110530770"; oId "CUFF.5210.4"; nearest_ref "rna2766"; class_code "x"; tss_id "TSS2206";
NC_035077.1	79343989	79345201	.	.	+	Cufflinks	exon	.	gene_id "XLOC_002026"; transcript_id "OmyAS00005437"; exon_number "2"; gene_name "LOC110530770"; oId "CUFF.5210.2"; nearest_ref "rna2766"; class_code "x"; tss_id "TSS2205";
NC_035077.1	79345465	79345942	.	.	+	Cufflinks	exon	.	gene_id "XLOC_002026"; transcript_id "OmyAS00005439"; exon_number "2"; gene_name "LOC110530770"; oId "CUFF.5210.4"; nearest_ref "rna2766"; class_code "x"; tss_id "TSS2206";
NC_035077.1	79345498	79345942	.	.	+	Cufflinks	exon	.	gene_id "XLOC_002026"; transcript_id "OmyAS00005437"; exon_number "3"; gene_name "LOC110530770"; oId "CUFF.5210.2"; nearest_ref "rna2766"; class_code "x"; tss_id "TSS2205";
NC_035077.1	79724782	79724954	.	.	-	Cufflinks	exon	.	gene_id "XLOC_004226"; transcript_id "OmyAS00011589"; exon_number "1"; gene_name "LOC110531025"; oId "CUFF.5241.1"; nearest_ref "rna2798"; class_code "x"; tss_id "TSS4640";
NC_035077.1	79725302	79725396	.	.	-	Cufflinks	exon	.	gene_id "XLOC_004226"; transcript_id "OmyAS00011589"; exon_number "2"; gene_name "LOC110531025"; oId "CUFF.5241.1"; nearest_ref "rna2798"; class_code "x"; tss_id "TSS4640";
NC_035077.1	79733174	79733349	.	.	-	Cufflinks	exon	.	gene_id "XLOC_004226"; transcript_id "OmyAS00011589"; exon_number "3"; gene_name "LOC110531025"; oId "CUFF.5241.1"; nearest_ref "rna2798"; class_code "x"; tss_id "TSS4640";
NC_035077.1	79740072	79740777	.	.	-	Cufflinks	exon	.	gene_id "XLOC_004226"; transcript_id "OmyAS00011589"; exon_number "4"; gene_name "LOC110531025"; oId "CUFF.5241.1"; nearest_ref "rna2798"; class_code "x"; tss_id "TSS4640";
NC_035077.1	80199057	80199262	.	.	-	Cufflinks	exon	.	gene_id "XLOC_004238"; transcript_id "OmyAS00011619"; exon_number "1"; gene_name "LOC110532845"; oId "CUFF.5271.1"; nearest_ref "rna2827"; class_code "x";
NC_035077.1	80295972	80296074	.	.	+	Cufflinks	exon	.	gene_id "XLOC_002052"; transcript_id "OmyAS00005532"; exon_number "1"; gene_name "LOC110522386"; oId "CUFF.5285.1"; nearest_ref "rna2830"; class_code "s"; tss_id "TSS2247";
NC_035077.1	80302038	80302145	.	.	+	Cufflinks	exon	.	gene_id "XLOC_002052"; transcript_id "OmyAS00005532"; exon_number "2"; gene_name "LOC110522386"; oId "CUFF.5285.1"; nearest_ref "rna2830"; class_code "s"; tss_id "TSS2247";
NC_035077.1	80484846	80485059	.	.	+	Cufflinks	exon	.	gene_id "XLOC_002055"; transcript_id "OmyAS00005540"; exon_number "1"; gene_name "LOC110531234"; oId "CUFF.5294.1"; nearest_ref "gene1572"; class_code "s"; tss_id "TSS2252";
NC_035077.1	80484905	80485059	.	.	+	Cufflinks	exon	.	gene_id "XLOC_002055"; transcript_id "OmyAS00005541"; exon_number "1"; gene_name "LOC110531234"; oId "CUFF.5294.2"; nearest_ref "gene1572"; class_code "x"; tss_id "TSS2252";
NC_035077.1	80520040	80520338	.	.	+	Cufflinks	exon	.	gene_id "XLOC_002055"; transcript_id "OmyAS00005540"; exon_number "2"; gene_name "LOC110531234"; oId "CUFF.5294.1"; nearest_ref "gene1572"; class_code "s"; tss_id "TSS2252";
NC_035077.1	80526725	80526879	.	.	+	Cufflinks	exon	.	gene_id "XLOC_002055"; transcript_id "OmyAS00005541"; exon_number "2"; gene_name "LOC110531234"; oId "CUFF.5294.2"; nearest_ref "gene1572"; class_code "x"; tss_id "TSS2252";
NC_035077.1	80585496	80585652	.	.	+	Cufflinks	exon	.	gene_id "XLOC_002057"; transcript_id "OmyAS00005544"; exon_number "1"; gene_name "LOC110531245"; oId "CUFF.5302.1"; nearest_ref "rna2832"; class_code "s"; tss_id "TSS2256";
NC_035077.1	80588521	80588655	.	.	+	Cufflinks	exon	.	gene_id "XLOC_002057"; transcript_id "OmyAS00005544"; exon_number "2"; gene_name "LOC110531245"; oId "CUFF.5302.1"; nearest_ref "rna2832"; class_code "s"; tss_id "TSS2256";
NC_035077.1	80732167	80732451	.	.	-	Cufflinks	exon	.	gene_id "XLOC_004260"; transcript_id "OmyAS00011662"; exon_number "1"; gene_name "LOC110531274"; oId "CUFF.5327.1"; nearest_ref "rna2838"; class_code "x"; tss_id "TSS4677";
NC_035077.1	80732547	80733440	.	.	-	Cufflinks	exon	.	gene_id "XLOC_004260"; transcript_id "OmyAS00011662"; exon_number "2"; gene_name "LOC110531274"; oId "CUFF.5327.1"; nearest_ref "rna2838"; class_code "x"; tss_id "TSS4677";
NC_035077.1	80736554	80737842	.	.	-	Cufflinks	exon	.	gene_id "XLOC_004261"; transcript_id "OmyAS00011663"; exon_number "1"; gene_name "LOC110531274"; oId "CUFF.5328.1"; nearest_ref "rna2838"; class_code "x";
NC_035077.1	80765245	80766794	.	.	+	Cufflinks	exon	.	gene_id "XLOC_002072"; transcript_id "OmyAS00005581"; exon_number "1"; gene_name "LOC110531285"; oId "CUFF.5335.1"; nearest_ref "rna2839"; class_code "x";
NC_035077.1	80798609	80798662	.	.	+	Cufflinks	exon	.	gene_id "XLOC_002077"; transcript_id "OmyAS00005617"; exon_number "1"; gene_name "LOC110531317"; oId "CUFF.5350.2"; nearest_ref "rna2843"; class_code "x"; tss_id "TSS2276";
NC_035077.1	80798700	80799957	.	.	+	Cufflinks	exon	.	gene_id "XLOC_002077"; transcript_id "OmyAS00005617"; exon_number "2"; gene_name "LOC110531317"; oId "CUFF.5350.2"; nearest_ref "rna2843"; class_code "x"; tss_id "TSS2276";
NC_035077.1	80898916	80899212	.	.	+	Cufflinks	exon	.	gene_id "XLOC_002081"; transcript_id "OmyAS00005645"; exon_number "1"; gene_name "LOC110531346"; oId "CUFF.5357.17"; nearest_ref "rna2846"; class_code "x"; tss_id "TSS2281";
NC_035077.1	80898916	80899263	.	.	+	Cufflinks	exon	.	gene_id "XLOC_002081"; transcript_id "OmyAS00005646"; exon_number "1"; gene_name "LOC110531346"; oId "CUFF.5357.18"; nearest_ref "rna2846"; class_code "x"; tss_id "TSS2281";
NC_035077.1	80898938	80899212	.	.	+	Cufflinks	exon	.	gene_id "XLOC_002081"; transcript_id "OmyAS00005647"; exon_number "1"; gene_name "LOC110531346"; oId "CUFF.5357.19"; nearest_ref "rna2846"; class_code "x"; tss_id "TSS2281";
NC_035077.1	80898942	80899263	.	.	+	Cufflinks	exon	.	gene_id "XLOC_002081"; transcript_id "OmyAS00005648"; exon_number "1"; gene_name "LOC110531346"; oId "CUFF.5357.20"; nearest_ref "rna2846"; class_code "x"; tss_id "TSS2281";
NC_035077.1	80898942	80899620	.	.	+	Cufflinks	exon	.	gene_id "XLOC_002081"; transcript_id "OmyAS00005649"; exon_number "1"; gene_name "LOC110531346"; oId "CUFF.5357.21"; nearest_ref "rna2846"; class_code "x"; tss_id "TSS2281";
NC_035077.1	80899365	80899744	.	.	+	Cufflinks	exon	.	gene_id "XLOC_002081"; transcript_id "OmyAS00005646"; exon_number "2"; gene_name "LOC110531346"; oId "CUFF.5357.18"; nearest_ref "rna2846"; class_code "x"; tss_id "TSS2281";
NC_035077.1	80899365	80900386	.	.	+	Cufflinks	exon	.	gene_id "XLOC_002081"; transcript_id "OmyAS00005648"; exon_number "2"; gene_name "LOC110531346"; oId "CUFF.5357.20"; nearest_ref "rna2846"; class_code "x"; tss_id "TSS2281";
NC_035077.1	80899467	80899744	.	.	+	Cufflinks	exon	.	gene_id "XLOC_002081"; transcript_id "OmyAS00005645"; exon_number "2"; gene_name "LOC110531346"; oId "CUFF.5357.17"; nearest_ref "rna2846"; class_code "x"; tss_id "TSS2281";
NC_035077.1	80899467	80900386	.	.	+	Cufflinks	exon	.	gene_id "XLOC_002081"; transcript_id "OmyAS00005647"; exon_number "2"; gene_name "LOC110531346"; oId "CUFF.5357.19"; nearest_ref "rna2846"; class_code "x"; tss_id "TSS2281";
NC_035077.1	80900742	80900948	.	.	+	Cufflinks	exon	.	gene_id "XLOC_002081"; transcript_id "OmyAS00005649"; exon_number "2"; gene_name "LOC110531346"; oId "CUFF.5357.21"; nearest_ref "rna2846"; class_code "x"; tss_id "TSS2281";
NC_035077.1	80900866	80900948	.	.	+	Cufflinks	exon	.	gene_id "XLOC_002081"; transcript_id "OmyAS00005646"; exon_number "3"; gene_name "LOC110531346"; oId "CUFF.5357.18"; nearest_ref "rna2846"; class_code "x"; tss_id "TSS2281";
NC_035077.1	80900866	80900948	.	.	+	Cufflinks	exon	.	gene_id "XLOC_002081"; transcript_id "OmyAS00005645"; exon_number "3"; gene_name "LOC110531346"; oId "CUFF.5357.17"; nearest_ref "rna2846"; class_code "x"; tss_id "TSS2281";
NC_035077.1	80903128	80903209	.	.	+	Cufflinks	exon	.	gene_id "XLOC_002082"; transcript_id "OmyAS00005650"; exon_number "1"; gene_name "LOC110531346"; oId "CUFF.5358.7"; nearest_ref "rna2846"; class_code "x"; tss_id "TSS2284";
NC_035077.1	80911496	80911675	.	.	+	Cufflinks	exon	.	gene_id "XLOC_002082"; transcript_id "OmyAS00005650"; exon_number "2"; gene_name "LOC110531346"; oId "CUFF.5358.7"; nearest_ref "rna2846"; class_code "x"; tss_id "TSS2284";
NC_035077.1	80932908	80932983	.	.	+	Cufflinks	exon	.	gene_id "XLOC_002087"; transcript_id "OmyAS00005662"; exon_number "1"; gene_name "LOC110532884"; oId "CUFF.5360.7"; nearest_ref "rna2848"; class_code "s"; tss_id "TSS2290";
NC_035077.1	80932908	80932983	.	.	+	Cufflinks	exon	.	gene_id "XLOC_002087"; transcript_id "OmyAS00005661"; exon_number "1"; gene_name "LOC110532884"; oId "CUFF.5360.6"; nearest_ref "rna2848"; class_code "x"; tss_id "TSS2290";
NC_035077.1	80932908	80932983	.	.	+	Cufflinks	exon	.	gene_id "XLOC_002087"; transcript_id "OmyAS00005660"; exon_number "1"; gene_name "LOC110532884"; oId "CUFF.5360.5"; nearest_ref "rna2848"; class_code "x"; tss_id "TSS2290";
NC_035077.1	80944325	80944371	.	.	+	Cufflinks	exon	.	gene_id "XLOC_002087"; transcript_id "OmyAS00005660"; exon_number "2"; gene_name "LOC110532884"; oId "CUFF.5360.5"; nearest_ref "rna2848"; class_code "x"; tss_id "TSS2290";
NC_035077.1	80944857	80944903	.	.	+	Cufflinks	exon	.	gene_id "XLOC_002087"; transcript_id "OmyAS00005661"; exon_number "2"; gene_name "LOC110532884"; oId "CUFF.5360.6"; nearest_ref "rna2848"; class_code "x"; tss_id "TSS2290";
NC_035077.1	80945792	80945838	.	.	+	Cufflinks	exon	.	gene_id "XLOC_002087"; transcript_id "OmyAS00005662"; exon_number "2"; gene_name "LOC110532884"; oId "CUFF.5360.7"; nearest_ref "rna2848"; class_code "s"; tss_id "TSS2290";
NC_035077.1	80947982	80948110	.	.	+	Cufflinks	exon	.	gene_id "XLOC_002087"; transcript_id "OmyAS00005662"; exon_number "3"; gene_name "LOC110532884"; oId "CUFF.5360.7"; nearest_ref "rna2848"; class_code "s"; tss_id "TSS2290";
NC_035077.1	80947982	80948110	.	.	+	Cufflinks	exon	.	gene_id "XLOC_002087"; transcript_id "OmyAS00005661"; exon_number "3"; gene_name "LOC110532884"; oId "CUFF.5360.6"; nearest_ref "rna2848"; class_code "x"; tss_id "TSS2290";
NC_035077.1	80947982	80948110	.	.	+	Cufflinks	exon	.	gene_id "XLOC_002087"; transcript_id "OmyAS00005660"; exon_number "3"; gene_name "LOC110532884"; oId "CUFF.5360.5"; nearest_ref "rna2848"; class_code "x"; tss_id "TSS2290";
NC_035077.1	81561436	81562307	.	.	-	Cufflinks	exon	.	gene_id "XLOC_004277"; transcript_id "OmyAS00011783"; exon_number "1"; gene_name "LOC110531385"; oId "CUFF.5373.1"; nearest_ref "rna2853"; class_code "x";
NC_035077.1	81776843	81777156	.	.	+	Cufflinks	exon	.	gene_id "XLOC_002094"; transcript_id "OmyAS00005672"; exon_number "1"; gene_name "LOC110531398"; oId "CUFF.5379.1"; nearest_ref "rna2854"; class_code "x"; tss_id "TSS2295";
NC_035077.1	81777190	81777315	.	.	+	Cufflinks	exon	.	gene_id "XLOC_002094"; transcript_id "OmyAS00005672"; exon_number "2"; gene_name "LOC110531398"; oId "CUFF.5379.1"; nearest_ref "rna2854"; class_code "x"; tss_id "TSS2295";
NC_035077.1	81956072	81956372	.	.	+	Cufflinks	exon	.	gene_id "XLOC_002101"; transcript_id "OmyAS00005694"; exon_number "1"; gene_name "LOC110531439"; oId "CUFF.5395.2"; nearest_ref "rna2856"; class_code "s"; tss_id "TSS2303";
NC_035077.1	81958237	81958378	.	.	+	Cufflinks	exon	.	gene_id "XLOC_002101"; transcript_id "OmyAS00005694"; exon_number "2"; gene_name "LOC110531439"; oId "CUFF.5395.2"; nearest_ref "rna2856"; class_code "s"; tss_id "TSS2303";
NC_035077.1	81964687	81964955	.	.	+	Cufflinks	exon	.	gene_id "XLOC_002101"; transcript_id "OmyAS00005694"; exon_number "3"; gene_name "LOC110531439"; oId "CUFF.5395.2"; nearest_ref "rna2856"; class_code "s"; tss_id "TSS2303";
NC_035077.1	81965041	81965256	.	.	+	Cufflinks	exon	.	gene_id "XLOC_002101"; transcript_id "OmyAS00005694"; exon_number "4"; gene_name "LOC110531439"; oId "CUFF.5395.2"; nearest_ref "rna2856"; class_code "s"; tss_id "TSS2303";
NC_035077.1	81965299	81965654	.	.	+	Cufflinks	exon	.	gene_id "XLOC_002101"; transcript_id "OmyAS00005694"; exon_number "5"; gene_name "LOC110531439"; oId "CUFF.5395.2"; nearest_ref "rna2856"; class_code "s"; tss_id "TSS2303";
NC_035077.1	81984404	81984680	.	.	+	Cufflinks	exon	.	gene_id "XLOC_002102"; transcript_id "OmyAS00005695"; exon_number "1"; gene_name "LOC100136344"; oId "CUFF.5398.1"; nearest_ref "rna2857"; class_code "x"; tss_id "TSS2304";
NC_035077.1	81984423	81984646	.	.	+	Cufflinks	exon	.	gene_id "XLOC_002102"; transcript_id "OmyAS00005696"; exon_number "1"; gene_name "LOC100136344"; oId "CUFF.5398.2"; nearest_ref "rna2857"; class_code "x"; tss_id "TSS2304";
NC_035077.1	81984477	81984748	.	.	+	Cufflinks	exon	.	gene_id "XLOC_002102"; transcript_id "OmyAS00005701"; exon_number "1"; gene_name "LOC100136344"; oId "CUFF.5398.5"; nearest_ref "rna2857"; class_code "x"; tss_id "TSS2304";
NC_035077.1	81984477	81984748	.	.	+	Cufflinks	exon	.	gene_id "XLOC_002102"; transcript_id "OmyAS00005703"; exon_number "1"; gene_name "LOC100136344"; oId "CUFF.5398.7"; nearest_ref "rna2857"; class_code "x"; tss_id "TSS2304";
NC_035077.1	81984477	81984748	.	.	+	Cufflinks	exon	.	gene_id "XLOC_002102"; transcript_id "OmyAS00005704"; exon_number "1"; gene_name "LOC100136344"; oId "CUFF.5398.8"; nearest_ref "rna2857"; class_code "x"; tss_id "TSS2304";
NC_035077.1	81984477	81984748	.	.	+	Cufflinks	exon	.	gene_id "XLOC_002102"; transcript_id "OmyAS00005702"; exon_number "1"; gene_name "LOC100136344"; oId "CUFF.5398.6"; nearest_ref "rna2857"; class_code "x"; tss_id "TSS2304";
NC_035077.1	81984477	81984748	.	.	+	Cufflinks	exon	.	gene_id "XLOC_002102"; transcript_id "OmyAS00005697"; exon_number "1"; gene_name "LOC100136344"; oId "CUFF.5398.10"; nearest_ref "rna2857"; class_code "x"; tss_id "TSS2304";
NC_035077.1	81984477	81984782	.	.	+	Cufflinks	exon	.	gene_id "XLOC_002102"; transcript_id "OmyAS00005705"; exon_number "1"; gene_name "LOC100136344"; oId "CUFF.5398.9"; nearest_ref "rna2857"; class_code "x"; tss_id "TSS2304";
NC_035077.1	81984477	81984782	.	.	+	Cufflinks	exon	.	gene_id "XLOC_002102"; transcript_id "OmyAS00005700"; exon_number "1"; gene_name "LOC100136344"; oId "CUFF.5398.4"; nearest_ref "rna2857"; class_code "x"; tss_id "TSS2304";
NC_035077.1	81984477	81984782	.	.	+	Cufflinks	exon	.	gene_id "XLOC_002102"; transcript_id "OmyAS00005699"; exon_number "1"; gene_name "LOC100136344"; oId "CUFF.5398.3"; nearest_ref "rna2857"; class_code "x"; tss_id "TSS2304";
NC_035077.1	81984477	81984782	.	.	+	Cufflinks	exon	.	gene_id "XLOC_002102"; transcript_id "OmyAS00005698"; exon_number "1"; gene_name "LOC100136344"; oId "CUFF.5398.11"; nearest_ref "rna2857"; class_code "x"; tss_id "TSS2304";
NC_035077.1	81984509	81984782	.	.	+	Cufflinks	exon	.	gene_id "XLOC_002102"; transcript_id "OmyAS00005707"; exon_number "1"; gene_name "LOC100136344"; oId "CUFF.5398.13"; nearest_ref "rna2857"; class_code "x"; tss_id "TSS2305";
NC_035077.1	81984509	81984782	.	.	+	Cufflinks	exon	.	gene_id "XLOC_002102"; transcript_id "OmyAS00005706"; exon_number "1"; gene_name "LOC100136344"; oId "CUFF.5398.12"; nearest_ref "rna2857"; class_code "x"; tss_id "TSS2305";
NC_035077.1	81984816	81985225	.	.	+	Cufflinks	exon	.	gene_id "XLOC_002102"; transcript_id "OmyAS00005700"; exon_number "2"; gene_name "LOC100136344"; oId "CUFF.5398.4"; nearest_ref "rna2857"; class_code "x"; tss_id "TSS2304";
NC_035077.1	81984816	81985225	.	.	+	Cufflinks	exon	.	gene_id "XLOC_002102"; transcript_id "OmyAS00005699"; exon_number "2"; gene_name "LOC100136344"; oId "CUFF.5398.3"; nearest_ref "rna2857"; class_code "x"; tss_id "TSS2304";
NC_035077.1	81984816	81985225	.	.	+	Cufflinks	exon	.	gene_id "XLOC_002102"; transcript_id "OmyAS00005698"; exon_number "2"; gene_name "LOC100136344"; oId "CUFF.5398.11"; nearest_ref "rna2857"; class_code "x"; tss_id "TSS2304";
NC_035077.1	81984816	81985225	.	.	+	Cufflinks	exon	.	gene_id "XLOC_002102"; transcript_id "OmyAS00005707"; exon_number "2"; gene_name "LOC100136344"; oId "CUFF.5398.13"; nearest_ref "rna2857"; class_code "x"; tss_id "TSS2305";
NC_035077.1	81984816	81985317	.	.	+	Cufflinks	exon	.	gene_id "XLOC_002102"; transcript_id "OmyAS00005701"; exon_number "2"; gene_name "LOC100136344"; oId "CUFF.5398.5"; nearest_ref "rna2857"; class_code "x"; tss_id "TSS2304";
NC_035077.1	81984816	81985363	.	.	+	Cufflinks	exon	.	gene_id "XLOC_002102"; transcript_id "OmyAS00005705"; exon_number "2"; gene_name "LOC100136344"; oId "CUFF.5398.9"; nearest_ref "rna2857"; class_code "x"; tss_id "TSS2304";
NC_035077.1	81984816	81985363	.	.	+	Cufflinks	exon	.	gene_id "XLOC_002102"; transcript_id "OmyAS00005706"; exon_number "2"; gene_name "LOC100136344"; oId "CUFF.5398.12"; nearest_ref "rna2857"; class_code "x"; tss_id "TSS2305";
NC_035077.1	81984816	81985407	.	.	+	Cufflinks	exon	.	gene_id "XLOC_002102"; transcript_id "OmyAS00005704"; exon_number "2"; gene_name "LOC100136344"; oId "CUFF.5398.8"; nearest_ref "rna2857"; class_code "x"; tss_id "TSS2304";
NC_035077.1	81984816	81985499	.	.	+	Cufflinks	exon	.	gene_id "XLOC_002102"; transcript_id "OmyAS00005703"; exon_number "2"; gene_name "LOC100136344"; oId "CUFF.5398.7"; nearest_ref "rna2857"; class_code "x"; tss_id "TSS2304";
NC_035077.1	81984816	81985499	.	.	+	Cufflinks	exon	.	gene_id "XLOC_002102"; transcript_id "OmyAS00005702"; exon_number "2"; gene_name "LOC100136344"; oId "CUFF.5398.6"; nearest_ref "rna2857"; class_code "x"; tss_id "TSS2304";
NC_035077.1	81984816	81985499	.	.	+	Cufflinks	exon	.	gene_id "XLOC_002102"; transcript_id "OmyAS00005697"; exon_number "2"; gene_name "LOC100136344"; oId "CUFF.5398.10"; nearest_ref "rna2857"; class_code "x"; tss_id "TSS2304";
NC_035077.1	81984850	81985158	.	.	+	Cufflinks	exon	.	gene_id "XLOC_002102"; transcript_id "OmyAS00005695"; exon_number "2"; gene_name "LOC100136344"; oId "CUFF.5398.1"; nearest_ref "rna2857"; class_code "x"; tss_id "TSS2304";
NC_035077.1	81984884	81985158	.	.	+	Cufflinks	exon	.	gene_id "XLOC_002102"; transcript_id "OmyAS00005696"; exon_number "2"; gene_name "LOC100136344"; oId "CUFF.5398.2"; nearest_ref "rna2857"; class_code "x"; tss_id "TSS2304";
NC_035077.1	81985271	81985499	.	.	+	Cufflinks	exon	.	gene_id "XLOC_002102"; transcript_id "OmyAS00005700"; exon_number "3"; gene_name "LOC100136344"; oId "CUFF.5398.4"; nearest_ref "rna2857"; class_code "x"; tss_id "TSS2304";
NC_035077.1	81985271	81985499	.	.	+	Cufflinks	exon	.	gene_id "XLOC_002102"; transcript_id "OmyAS00005699"; exon_number "3"; gene_name "LOC100136344"; oId "CUFF.5398.3"; nearest_ref "rna2857"; class_code "x"; tss_id "TSS2304";
NC_035077.1	81985271	81985499	.	.	+	Cufflinks	exon	.	gene_id "XLOC_002102"; transcript_id "OmyAS00005698"; exon_number "3"; gene_name "LOC100136344"; oId "CUFF.5398.11"; nearest_ref "rna2857"; class_code "x"; tss_id "TSS2304";
NC_035077.1	81985543	81985565	.	.	+	Cufflinks	exon	.	gene_id "XLOC_002102"; transcript_id "OmyAS00005697"; exon_number "3"; gene_name "LOC100136344"; oId "CUFF.5398.10"; nearest_ref "rna2857"; class_code "x"; tss_id "TSS2304";
NC_035077.1	81985543	81985861	.	.	+	Cufflinks	exon	.	gene_id "XLOC_002102"; transcript_id "OmyAS00005705"; exon_number "3"; gene_name "LOC100136344"; oId "CUFF.5398.9"; nearest_ref "rna2857"; class_code "x"; tss_id "TSS2304";
NC_035077.1	81985543	81986011	.	.	+	Cufflinks	exon	.	gene_id "XLOC_002102"; transcript_id "OmyAS00005704"; exon_number "3"; gene_name "LOC100136344"; oId "CUFF.5398.8"; nearest_ref "rna2857"; class_code "x"; tss_id "TSS2304";
NC_035077.1	81985589	81985679	.	.	+	Cufflinks	exon	.	gene_id "XLOC_002102"; transcript_id "OmyAS00005701"; exon_number "3"; gene_name "LOC100136344"; oId "CUFF.5398.5"; nearest_ref "rna2857"; class_code "x"; tss_id "TSS2304";
NC_035077.1	81985589	81985679	.	.	+	Cufflinks	exon	.	gene_id "XLOC_002102"; transcript_id "OmyAS00005706"; exon_number "3"; gene_name "LOC100136344"; oId "CUFF.5398.12"; nearest_ref "rna2857"; class_code "x"; tss_id "TSS2305";
NC_035077.1	81985589	81986011	.	.	+	Cufflinks	exon	.	gene_id "XLOC_002102"; transcript_id "OmyAS00005700"; exon_number "4"; gene_name "LOC100136344"; oId "CUFF.5398.4"; nearest_ref "rna2857"; class_code "x"; tss_id "TSS2304";
NC_035077.1	81985613	81985679	.	.	+	Cufflinks	exon	.	gene_id "XLOC_002102"; transcript_id "OmyAS00005697"; exon_number "4"; gene_name "LOC100136344"; oId "CUFF.5398.10"; nearest_ref "rna2857"; class_code "x"; tss_id "TSS2304";
NC_035077.1	81985635	81986011	.	.	+	Cufflinks	exon	.	gene_id "XLOC_002102"; transcript_id "OmyAS00005703"; exon_number "3"; gene_name "LOC100136344"; oId "CUFF.5398.7"; nearest_ref "rna2857"; class_code "x"; tss_id "TSS2304";
NC_035077.1	81985635	81986011	.	.	+	Cufflinks	exon	.	gene_id "XLOC_002102"; transcript_id "OmyAS00005699"; exon_number "4"; gene_name "LOC100136344"; oId "CUFF.5398.3"; nearest_ref "rna2857"; class_code "x"; tss_id "TSS2304";
NC_035077.1	81985725	81986011	.	.	+	Cufflinks	exon	.	gene_id "XLOC_002102"; transcript_id "OmyAS00005702"; exon_number "3"; gene_name "LOC100136344"; oId "CUFF.5398.6"; nearest_ref "rna2857"; class_code "x"; tss_id "TSS2304";
NC_035077.1	81985725	81986011	.	.	+	Cufflinks	exon	.	gene_id "XLOC_002102"; transcript_id "OmyAS00005698"; exon_number "4"; gene_name "LOC100136344"; oId "CUFF.5398.11"; nearest_ref "rna2857"; class_code "x"; tss_id "TSS2304";
NC_035077.1	81985861	81986011	.	.	+	Cufflinks	exon	.	gene_id "XLOC_002102"; transcript_id "OmyAS00005706"; exon_number "4"; gene_name "LOC100136344"; oId "CUFF.5398.12"; nearest_ref "rna2857"; class_code "x"; tss_id "TSS2305";
NC_035077.1	81985863	81986011	.	.	+	Cufflinks	exon	.	gene_id "XLOC_002102"; transcript_id "OmyAS00005701"; exon_number "4"; gene_name "LOC100136344"; oId "CUFF.5398.5"; nearest_ref "rna2857"; class_code "x"; tss_id "TSS2304";
NC_035077.1	81985863	81986011	.	.	+	Cufflinks	exon	.	gene_id "XLOC_002102"; transcript_id "OmyAS00005697"; exon_number "5"; gene_name "LOC100136344"; oId "CUFF.5398.10"; nearest_ref "rna2857"; class_code "x"; tss_id "TSS2304";
NC_035077.1	81985905	81986011	.	.	+	Cufflinks	exon	.	gene_id "XLOC_002102"; transcript_id "OmyAS00005705"; exon_number "4"; gene_name "LOC100136344"; oId "CUFF.5398.9"; nearest_ref "rna2857"; class_code "x"; tss_id "TSS2304";
NC_035077.1	81985905	81986011	.	.	+	Cufflinks	exon	.	gene_id "XLOC_002102"; transcript_id "OmyAS00005707"; exon_number "3"; gene_name "LOC100136344"; oId "CUFF.5398.13"; nearest_ref "rna2857"; class_code "x"; tss_id "TSS2305";
NC_035077.1	82155614	82155834	.	.	-	Cufflinks	exon	.	gene_id "XLOC_004305"; transcript_id "OmyAS00012026"; exon_number "1"; gene_name "LOC110531505"; oId "CUFF.5430.1"; nearest_ref "rna2866"; class_code "x";
NC_035077.1	82168173	82169188	.	.	+	Cufflinks	exon	.	gene_id "XLOC_002117"; transcript_id "OmyAS00005767"; exon_number "1"; gene_name "LOC110531524"; oId "CUFF.5431.1"; nearest_ref "rna2867"; class_code "x"; tss_id "TSS2326";
NC_035077.1	82171376	82171428	.	.	+	Cufflinks	exon	.	gene_id "XLOC_002117"; transcript_id "OmyAS00005767"; exon_number "2"; gene_name "LOC110531524"; oId "CUFF.5431.1"; nearest_ref "rna2867"; class_code "x"; tss_id "TSS2326";
NC_035077.1	82523645	82523756	.	.	-	Cufflinks	exon	.	gene_id "XLOC_004324"; transcript_id "OmyAS00012073"; exon_number "1"; gene_name "LOC110531595"; oId "CUFF.5468.1"; nearest_ref "rna2878"; class_code "x"; tss_id "TSS4742";
NC_035077.1	82525710	82525836	.	.	-	Cufflinks	exon	.	gene_id "XLOC_004324"; transcript_id "OmyAS00012073"; exon_number "2"; gene_name "LOC110531595"; oId "CUFF.5468.1"; nearest_ref "rna2878"; class_code "x"; tss_id "TSS4742";
NC_035077.1	82527001	82528302	.	.	+	Cufflinks	exon	.	gene_id "XLOC_002134"; transcript_id "OmyAS00005850"; exon_number "1"; gene_name "LOC110531588"; oId "CUFF.5473.1"; nearest_ref "rna2879"; class_code "x"; tss_id "TSS2342";
NC_035077.1	82527048	82528302	.	.	+	Cufflinks	exon	.	gene_id "XLOC_002134"; transcript_id "OmyAS00005852"; exon_number "1"; gene_name "LOC110531588"; oId "CUFF.5473.3"; nearest_ref "rna2879"; class_code "s"; tss_id "TSS2342";
NC_035077.1	82529232	82529374	.	.	+	Cufflinks	exon	.	gene_id "XLOC_002134"; transcript_id "OmyAS00005850"; exon_number "2"; gene_name "LOC110531588"; oId "CUFF.5473.1"; nearest_ref "rna2879"; class_code "x"; tss_id "TSS2342";
NC_035077.1	82529232	82529882	.	.	+	Cufflinks	exon	.	gene_id "XLOC_002134"; transcript_id "OmyAS00005852"; exon_number "2"; gene_name "LOC110531588"; oId "CUFF.5473.3"; nearest_ref "rna2879"; class_code "s"; tss_id "TSS2342";
NC_035077.1	82532161	82532263	.	.	+	Cufflinks	exon	.	gene_id "XLOC_002134"; transcript_id "OmyAS00005850"; exon_number "3"; gene_name "LOC110531588"; oId "CUFF.5473.1"; nearest_ref "rna2879"; class_code "x"; tss_id "TSS2342";
NC_035077.1	82537708	82537994	.	.	+	Cufflinks	exon	.	gene_id "XLOC_002134"; transcript_id "OmyAS00005852"; exon_number "3"; gene_name "LOC110531588"; oId "CUFF.5473.3"; nearest_ref "rna2879"; class_code "s"; tss_id "TSS2342";
NC_035077.1	82587154	82587879	.	.	+	Cufflinks	exon	.	gene_id "XLOC_002137"; transcript_id "OmyAS00005857"; exon_number "1"; gene_name "LOC110531613"; oId "CUFF.5482.1"; nearest_ref "rna2881"; class_code "x";
NC_035077.1	82613431	82613568	.	.	+	Cufflinks	exon	.	gene_id "XLOC_002139"; transcript_id "OmyAS00005859"; exon_number "1"; gene_name "LOC110531618"; oId "CUFF.5489.1"; nearest_ref "rna2882"; class_code "x"; tss_id "TSS2345";
NC_035077.1	82614411	82614764	.	.	+	Cufflinks	exon	.	gene_id "XLOC_002139"; transcript_id "OmyAS00005859"; exon_number "2"; gene_name "LOC110531618"; oId "CUFF.5489.1"; nearest_ref "rna2882"; class_code "x"; tss_id "TSS2345";
NC_035077.1	82740661	82741235	.	.	+	Cufflinks	exon	.	gene_id "XLOC_002142"; transcript_id "OmyAS00005863"; exon_number "1"; gene_name "LOC110531625"; oId "CUFF.5494.1"; nearest_ref "rna2885"; class_code "x";
NC_035077.1	82893582	82894073	.	.	-	Cufflinks	exon	.	gene_id "XLOC_004339"; transcript_id "OmyAS00012115"; exon_number "1"; gene_name "LOC110531647"; oId "CUFF.5513.1"; nearest_ref "rna2890"; class_code "s"; tss_id "TSS4765";
NC_035077.1	82895577	82895700	.	.	-	Cufflinks	exon	.	gene_id "XLOC_004339"; transcript_id "OmyAS00012115"; exon_number "2"; gene_name "LOC110531647"; oId "CUFF.5513.1"; nearest_ref "rna2890"; class_code "s"; tss_id "TSS4765";
NC_035077.1	82895804	82895868	.	.	-	Cufflinks	exon	.	gene_id "XLOC_004339"; transcript_id "OmyAS00012115"; exon_number "3"; gene_name "LOC110531647"; oId "CUFF.5513.1"; nearest_ref "rna2890"; class_code "s"; tss_id "TSS4765";
NC_035077.1	82896470	82896750	.	.	-	Cufflinks	exon	.	gene_id "XLOC_004339"; transcript_id "OmyAS00012115"; exon_number "4"; gene_name "LOC110531647"; oId "CUFF.5513.1"; nearest_ref "rna2890"; class_code "s"; tss_id "TSS4765";
NC_035077.1	82896890	82896923	.	.	-	Cufflinks	exon	.	gene_id "XLOC_004339"; transcript_id "OmyAS00012115"; exon_number "5"; gene_name "LOC110531647"; oId "CUFF.5513.1"; nearest_ref "rna2890"; class_code "s"; tss_id "TSS4765";
NC_035077.1	82897282	82897304	.	.	-	Cufflinks	exon	.	gene_id "XLOC_004339"; transcript_id "OmyAS00012115"; exon_number "6"; gene_name "LOC110531647"; oId "CUFF.5513.1"; nearest_ref "rna2890"; class_code "s"; tss_id "TSS4765";
NC_035077.1	82902748	82902775	.	.	-	Cufflinks	exon	.	gene_id "XLOC_004339"; transcript_id "OmyAS00012115"; exon_number "7"; gene_name "LOC110531647"; oId "CUFF.5513.1"; nearest_ref "rna2890"; class_code "s"; tss_id "TSS4765";
NC_035077.1	82905789	82905959	.	.	-	Cufflinks	exon	.	gene_id "XLOC_004339"; transcript_id "OmyAS00012115"; exon_number "8"; gene_name "LOC110531647"; oId "CUFF.5513.1"; nearest_ref "rna2890"; class_code "s"; tss_id "TSS4765";
NC_035077.1	82905982	82906498	.	.	-	Cufflinks	exon	.	gene_id "XLOC_004339"; transcript_id "OmyAS00012115"; exon_number "9"; gene_name "LOC110531647"; oId "CUFF.5513.1"; nearest_ref "rna2890"; class_code "s"; tss_id "TSS4765";
NC_035077.1	83040252	83040293	.	.	+	Cufflinks	exon	.	gene_id "XLOC_002154"; transcript_id "OmyAS00005900"; exon_number "1"; gene_name "LOC110522569"; oId "CUFF.5527.1"; nearest_ref "rna2897"; class_code "s"; tss_id "TSS2358";
NC_035077.1	83045112	83045278	.	.	+	Cufflinks	exon	.	gene_id "XLOC_002154"; transcript_id "OmyAS00005900"; exon_number "2"; gene_name "LOC110522569"; oId "CUFF.5527.1"; nearest_ref "rna2897"; class_code "s"; tss_id "TSS2358";
NC_035077.1	83048389	83048457	.	.	+	Cufflinks	exon	.	gene_id "XLOC_002154"; transcript_id "OmyAS00005900"; exon_number "3"; gene_name "LOC110522569"; oId "CUFF.5527.1"; nearest_ref "rna2897"; class_code "s"; tss_id "TSS2358";
NC_035077.1	83113462	83113481	.	.	+	Cufflinks	exon	.	gene_id "XLOC_002159"; transcript_id "OmyAS00005908"; exon_number "1"; gene_name "LOC110531701"; oId "CUFF.5538.1"; nearest_ref "rna2903"; class_code "x"; tss_id "TSS2362";
NC_035077.1	83123619	83123730	.	.	+	Cufflinks	exon	.	gene_id "XLOC_002160"; transcript_id "OmyAS00005912"; exon_number "1"; gene_name "LOC110531701"; oId "CUFF.5539.4"; nearest_ref "rna2903"; class_code "s"; tss_id "TSS2364";
NC_035077.1	83125330	83125458	.	.	+	Cufflinks	exon	.	gene_id "XLOC_002160"; transcript_id "OmyAS00005912"; exon_number "2"; gene_name "LOC110531701"; oId "CUFF.5539.4"; nearest_ref "rna2903"; class_code "s"; tss_id "TSS2364";
NC_035077.1	83125614	83125671	.	.	+	Cufflinks	exon	.	gene_id "XLOC_002160"; transcript_id "OmyAS00005912"; exon_number "3"; gene_name "LOC110531701"; oId "CUFF.5539.4"; nearest_ref "rna2903"; class_code "s"; tss_id "TSS2364";
NC_035077.1	83131037	83131290	.	.	+	Cufflinks	exon	.	gene_id "XLOC_002159"; transcript_id "OmyAS00005908"; exon_number "2"; gene_name "LOC110531701"; oId "CUFF.5538.1"; nearest_ref "rna2903"; class_code "x"; tss_id "TSS2362";
NC_035077.1	83194756	83194869	.	.	+	Cufflinks	exon	.	gene_id "XLOC_002164"; transcript_id "OmyAS00005933"; exon_number "1"; gene_name "LOC110531721"; oId "CUFF.5543.1"; nearest_ref "rna2910"; class_code "s"; tss_id "TSS2370";
NC_035077.1	83195518	83195557	.	.	+	Cufflinks	exon	.	gene_id "XLOC_002164"; transcript_id "OmyAS00005933"; exon_number "2"; gene_name "LOC110531721"; oId "CUFF.5543.1"; nearest_ref "rna2910"; class_code "s"; tss_id "TSS2370";
NC_035077.1	83209552	83209645	.	.	+	Cufflinks	exon	.	gene_id "XLOC_002164"; transcript_id "OmyAS00005933"; exon_number "3"; gene_name "LOC110531721"; oId "CUFF.5543.1"; nearest_ref "rna2910"; class_code "s"; tss_id "TSS2370";
NC_035077.1	83210094	83210193	.	.	+	Cufflinks	exon	.	gene_id "XLOC_002164"; transcript_id "OmyAS00005933"; exon_number "4"; gene_name "LOC110531721"; oId "CUFF.5543.1"; nearest_ref "rna2910"; class_code "s"; tss_id "TSS2370";
NC_035077.1	83235089	83235267	.	.	-	Cufflinks	exon	.	gene_id "XLOC_004352"; transcript_id "OmyAS00012185"; exon_number "1"; gene_name "polr3a"; oId "CUFF.5553.6"; nearest_ref "rna2915"; class_code "x"; tss_id "TSS4792";
NC_035077.1	83235089	83235337	.	.	-	Cufflinks	exon	.	gene_id "XLOC_004352"; transcript_id "OmyAS00012186"; exon_number "1"; gene_name "polr3a"; oId "CUFF.5553.1"; nearest_ref "rna2915"; class_code "x"; tss_id "TSS4793";
NC_035077.1	83240802	83240854	.	.	-	Cufflinks	exon	.	gene_id "XLOC_004352"; transcript_id "OmyAS00012185"; exon_number "2"; gene_name "polr3a"; oId "CUFF.5553.6"; nearest_ref "rna2915"; class_code "x"; tss_id "TSS4792";
NC_035077.1	83241432	83241542	.	.	-	Cufflinks	exon	.	gene_id "XLOC_004352"; transcript_id "OmyAS00012186"; exon_number "2"; gene_name "polr3a"; oId "CUFF.5553.1"; nearest_ref "rna2915"; class_code "x"; tss_id "TSS4793";
NC_035077.1	83268967	83269081	.	.	-	Cufflinks	exon	.	gene_id "XLOC_004355"; transcript_id "OmyAS00012193"; exon_number "1"; gene_name "polr3a"; oId "CUFF.5556.1"; nearest_ref "rna2915"; class_code "s"; tss_id "TSS4797";
NC_035077.1	83270477	83270615	.	.	-	Cufflinks	exon	.	gene_id "XLOC_004355"; transcript_id "OmyAS00012193"; exon_number "2"; gene_name "polr3a"; oId "CUFF.5556.1"; nearest_ref "rna2915"; class_code "s"; tss_id "TSS4797";
NC_035077.1	83483824	83483883	.	.	-	Cufflinks	exon	.	gene_id "XLOC_004363"; transcript_id "OmyAS00012203"; exon_number "1"; gene_name "LOC110531764"; oId "CUFF.5570.1"; nearest_ref "rna2917"; class_code "s"; tss_id "TSS4802";
NC_035077.1	83485116	83485218	.	.	-	Cufflinks	exon	.	gene_id "XLOC_004363"; transcript_id "OmyAS00012203"; exon_number "2"; gene_name "LOC110531764"; oId "CUFF.5570.1"; nearest_ref "rna2917"; class_code "s"; tss_id "TSS4802";
NC_035077.1	83485915	83486012	.	.	-	Cufflinks	exon	.	gene_id "XLOC_004363"; transcript_id "OmyAS00012203"; exon_number "3"; gene_name "LOC110531764"; oId "CUFF.5570.1"; nearest_ref "rna2917"; class_code "s"; tss_id "TSS4802";
NC_035077.1	83501856	83502401	.	.	-	Cufflinks	exon	.	gene_id "XLOC_004364"; transcript_id "OmyAS00012212"; exon_number "1"; gene_name "LOC110531757"; oId "CUFF.5571.9"; nearest_ref "rna2918"; class_code "x"; tss_id "TSS4804";
NC_035077.1	83506738	83506868	.	.	-	Cufflinks	exon	.	gene_id "XLOC_004364"; transcript_id "OmyAS00012212"; exon_number "2"; gene_name "LOC110531757"; oId "CUFF.5571.9"; nearest_ref "rna2918"; class_code "x"; tss_id "TSS4804";
NC_035077.1	83535262	83535647	.	.	-	Cufflinks	exon	.	gene_id "XLOC_004365"; transcript_id "OmyAS00012215"; exon_number "1"; gene_name "LOC110531757"; oId "CUFF.5572.3"; nearest_ref "rna2918"; class_code "x"; tss_id "TSS4807";
NC_035077.1	83535927	83536102	.	.	-	Cufflinks	exon	.	gene_id "XLOC_004365"; transcript_id "OmyAS00012215"; exon_number "2"; gene_name "LOC110531757"; oId "CUFF.5572.3"; nearest_ref "rna2918"; class_code "x"; tss_id "TSS4807";
NC_035077.1	83815002	83815223	.	.	-	Cufflinks	exon	.	gene_id "XLOC_004374"; transcript_id "OmyAS00012252"; exon_number "1"; gene_name "LOC110531791"; oId "CUFF.5593.1"; nearest_ref "rna2921"; class_code "s"; tss_id "TSS4820";
NC_035077.1	83815443	83815617	.	.	-	Cufflinks	exon	.	gene_id "XLOC_004374"; transcript_id "OmyAS00012252"; exon_number "2"; gene_name "LOC110531791"; oId "CUFF.5593.1"; nearest_ref "rna2921"; class_code "s"; tss_id "TSS4820";
NC_035077.1	83815760	83815828	.	.	-	Cufflinks	exon	.	gene_id "XLOC_004374"; transcript_id "OmyAS00012252"; exon_number "3"; gene_name "LOC110531791"; oId "CUFF.5593.1"; nearest_ref "rna2921"; class_code "s"; tss_id "TSS4820";
NC_035077.1	83945551	83945647	.	.	-	Cufflinks	exon	.	gene_id "XLOC_004387"; transcript_id "OmyAS00012275"; exon_number "1"; gene_name "LOC110533005"; oId "CUFF.5621.6"; nearest_ref "rna2925"; class_code "x"; tss_id "TSS4829";
NC_035077.1	83947422	83948648	.	.	-	Cufflinks	exon	.	gene_id "XLOC_004387"; transcript_id "OmyAS00012275"; exon_number "2"; gene_name "LOC110533005"; oId "CUFF.5621.6"; nearest_ref "rna2925"; class_code "x"; tss_id "TSS4829";
NC_035077.1	83948710	83948788	.	.	-	Cufflinks	exon	.	gene_id "XLOC_004387"; transcript_id "OmyAS00012275"; exon_number "3"; gene_name "LOC110533005"; oId "CUFF.5621.6"; nearest_ref "rna2925"; class_code "x"; tss_id "TSS4829";
NC_035077.1	83954212	83954454	.	.	-	Cufflinks	exon	.	gene_id "XLOC_004387"; transcript_id "OmyAS00012275"; exon_number "4"; gene_name "LOC110533005"; oId "CUFF.5621.6"; nearest_ref "rna2925"; class_code "x"; tss_id "TSS4829";
NC_035077.1	84082987	84083100	.	.	+	Cufflinks	exon	.	gene_id "XLOC_002199"; transcript_id "OmyAS00006067"; exon_number "1"; gene_name "LOC110531859"; oId "CUFF.5640.1"; nearest_ref "rna2934"; class_code "x"; tss_id "TSS2414";
NC_035077.1	84082996	84083100	.	.	+	Cufflinks	exon	.	gene_id "XLOC_002199"; transcript_id "OmyAS00006068"; exon_number "1"; gene_name "LOC110531859"; oId "CUFF.5640.2"; nearest_ref "rna2934"; class_code "s"; tss_id "TSS2414";
NC_035077.1	84083264	84083404	.	.	+	Cufflinks	exon	.	gene_id "XLOC_002199"; transcript_id "OmyAS00006068"; exon_number "2"; gene_name "LOC110531859"; oId "CUFF.5640.2"; nearest_ref "rna2934"; class_code "s"; tss_id "TSS2414";
NC_035077.1	84083508	84083581	.	.	+	Cufflinks	exon	.	gene_id "XLOC_002199"; transcript_id "OmyAS00006068"; exon_number "3"; gene_name "LOC110531859"; oId "CUFF.5640.2"; nearest_ref "rna2934"; class_code "s"; tss_id "TSS2414";
NC_035077.1	84089668	84089683	.	.	+	Cufflinks	exon	.	gene_id "XLOC_002199"; transcript_id "OmyAS00006067"; exon_number "2"; gene_name "LOC110531859"; oId "CUFF.5640.1"; nearest_ref "rna2934"; class_code "x"; tss_id "TSS2414";
NC_035077.1	84089866	84089953	.	.	+	Cufflinks	exon	.	gene_id "XLOC_002199"; transcript_id "OmyAS00006067"; exon_number "3"; gene_name "LOC110531859"; oId "CUFF.5640.1"; nearest_ref "rna2934"; class_code "x"; tss_id "TSS2414";
NC_035077.1	84090011	84090078	.	.	+	Cufflinks	exon	.	gene_id "XLOC_002199"; transcript_id "OmyAS00006067"; exon_number "4"; gene_name "LOC110531859"; oId "CUFF.5640.1"; nearest_ref "rna2934"; class_code "x"; tss_id "TSS2414";
NC_035077.1	84146718	84146876	.	.	+	Cufflinks	exon	.	gene_id "XLOC_002203"; transcript_id "OmyAS00006084"; exon_number "1"; gene_name "LOC110531859"; oId "CUFF.5642.1"; nearest_ref "rna2935"; class_code "x"; tss_id "TSS2421";
NC_035077.1	84148624	84148796	.	.	+	Cufflinks	exon	.	gene_id "XLOC_002203"; transcript_id "OmyAS00006084"; exon_number "2"; gene_name "LOC110531859"; oId "CUFF.5642.1"; nearest_ref "rna2935"; class_code "x"; tss_id "TSS2421";
NC_035077.1	84536673	84536835	.	.	+	Cufflinks	exon	.	gene_id "XLOC_002222"; transcript_id "OmyAS00006119"; exon_number "1"; gene_name "adgrb3"; oId "CUFF.5676.1"; nearest_ref "rna2951"; class_code "s"; tss_id "TSS2442";
NC_035077.1	84540923	84541035	.	.	+	Cufflinks	exon	.	gene_id "XLOC_002222"; transcript_id "OmyAS00006119"; exon_number "2"; gene_name "adgrb3"; oId "CUFF.5676.1"; nearest_ref "rna2951"; class_code "s"; tss_id "TSS2442";
NC_035078.1	185749	185799	.	.	-	Cufflinks	exon	.	gene_id "XLOC_007022"; transcript_id "OmyAS00019948"; exon_number "1"; gene_name "LOC110535156"; oId "CUFF.5701.1"; nearest_ref "rna2962"; class_code "s"; tss_id "TSS7997";
NC_035078.1	186163	186346	.	.	-	Cufflinks	exon	.	gene_id "XLOC_007022"; transcript_id "OmyAS00019948"; exon_number "2"; gene_name "LOC110535156"; oId "CUFF.5701.1"; nearest_ref "rna2962"; class_code "s"; tss_id "TSS7997";
NC_035078.1	209663	210151	.	.	+	Cufflinks	exon	.	gene_id "XLOC_004434"; transcript_id "OmyAS00012485"; exon_number "1"; gene_name "LOC110535163"; oId "CUFF.5706.1"; nearest_ref "rna2964"; class_code "x";
NC_035078.1	246644	248134	.	.	-	Cufflinks	exon	.	gene_id "XLOC_007027"; transcript_id "OmyAS00019958"; exon_number "1"; gene_name "LOC110535127"; oId "CUFF.5712.2"; nearest_ref "rna2970"; class_code "x";
NC_035078.1	276223	276340	.	.	-	Cufflinks	exon	.	gene_id "XLOC_007029"; transcript_id "OmyAS00019961"; exon_number "1"; gene_name "LOC110535003"; oId "CUFF.5716.4"; nearest_ref "rna2971"; class_code "s"; tss_id "TSS8005";
NC_035078.1	276223	276340	.	.	-	Cufflinks	exon	.	gene_id "XLOC_007029"; transcript_id "OmyAS00019960"; exon_number "1"; gene_name "LOC110535003"; oId "CUFF.5716.3"; nearest_ref "rna2971"; class_code "s"; tss_id "TSS8005";
NC_035078.1	276564	276693	.	.	-	Cufflinks	exon	.	gene_id "XLOC_007029"; transcript_id "OmyAS00019961"; exon_number "2"; gene_name "LOC110535003"; oId "CUFF.5716.4"; nearest_ref "rna2971"; class_code "s"; tss_id "TSS8005";
NC_035078.1	276564	276756	.	.	-	Cufflinks	exon	.	gene_id "XLOC_007029"; transcript_id "OmyAS00019960"; exon_number "2"; gene_name "LOC110535003"; oId "CUFF.5716.3"; nearest_ref "rna2971"; class_code "s"; tss_id "TSS8005";
NC_035078.1	279853	280016	.	.	-	Cufflinks	exon	.	gene_id "XLOC_007029"; transcript_id "OmyAS00019961"; exon_number "3"; gene_name "LOC110535003"; oId "CUFF.5716.4"; nearest_ref "rna2971"; class_code "s"; tss_id "TSS8005";
NC_035078.1	279916	280016	.	.	-	Cufflinks	exon	.	gene_id "XLOC_007029"; transcript_id "OmyAS00019960"; exon_number "3"; gene_name "LOC110535003"; oId "CUFF.5716.3"; nearest_ref "rna2971"; class_code "s"; tss_id "TSS8005";
NC_035078.1	358089	358215	.	.	-	Cufflinks	exon	.	gene_id "XLOC_007033"; transcript_id "OmyAS00019987"; exon_number "1"; gene_name "LOC110534991"; oId "CUFF.5726.1"; nearest_ref "rna2980"; class_code "s"; tss_id "TSS8013";
NC_035078.1	359098	359344	.	.	-	Cufflinks	exon	.	gene_id "XLOC_007033"; transcript_id "OmyAS00019987"; exon_number "2"; gene_name "LOC110534991"; oId "CUFF.5726.1"; nearest_ref "rna2980"; class_code "s"; tss_id "TSS8013";
NC_035078.1	407931	408119	.	.	-	Cufflinks	exon	.	gene_id "XLOC_007034"; transcript_id "OmyAS00019992"; exon_number "1"; gene_name "LOC110535004"; oId "CUFF.5728.2"; nearest_ref "rna2984"; class_code "s"; tss_id "TSS8014";
NC_035078.1	407931	408119	.	.	-	Cufflinks	exon	.	gene_id "XLOC_007034"; transcript_id "OmyAS00019991"; exon_number "1"; gene_name "LOC110535004"; oId "CUFF.5728.1"; nearest_ref "rna2984"; class_code "s"; tss_id "TSS8014";
NC_035078.1	408343	408472	.	.	-	Cufflinks	exon	.	gene_id "XLOC_007034"; transcript_id "OmyAS00019991"; exon_number "2"; gene_name "LOC110535004"; oId "CUFF.5728.1"; nearest_ref "rna2984"; class_code "s"; tss_id "TSS8014";
NC_035078.1	408343	408535	.	.	-	Cufflinks	exon	.	gene_id "XLOC_007034"; transcript_id "OmyAS00019992"; exon_number "2"; gene_name "LOC110535004"; oId "CUFF.5728.2"; nearest_ref "rna2984"; class_code "s"; tss_id "TSS8014";
NC_035078.1	412108	412271	.	.	-	Cufflinks	exon	.	gene_id "XLOC_007034"; transcript_id "OmyAS00019991"; exon_number "3"; gene_name "LOC110535004"; oId "CUFF.5728.1"; nearest_ref "rna2984"; class_code "s"; tss_id "TSS8014";
NC_035078.1	412171	412271	.	.	-	Cufflinks	exon	.	gene_id "XLOC_007034"; transcript_id "OmyAS00019992"; exon_number "3"; gene_name "LOC110535004"; oId "CUFF.5728.2"; nearest_ref "rna2984"; class_code "s"; tss_id "TSS8014";
NC_035078.1	419894	420315	.	.	-	Cufflinks	exon	.	gene_id "XLOC_007035"; transcript_id "OmyAS00019998"; exon_number "1"; gene_name "LOC110535004"; oId "CUFF.5729.1"; nearest_ref "rna2984"; class_code "x";
NC_035078.1	493758	494105	.	.	-	Cufflinks	exon	.	gene_id "XLOC_007037"; transcript_id "OmyAS00020003"; exon_number "1"; gene_name "LOC110535184"; oId "CUFF.5742.2"; nearest_ref "rna2987"; class_code "x"; tss_id "TSS8018";
NC_035078.1	493758	494153	.	.	-	Cufflinks	exon	.	gene_id "XLOC_007037"; transcript_id "OmyAS00020000"; exon_number "1"; gene_name "LOC110535184"; oId "CUFF.5742.3"; nearest_ref "rna2987"; class_code "x"; tss_id "TSS8017";
NC_035078.1	493758	494153	.	.	-	Cufflinks	exon	.	gene_id "XLOC_007037"; transcript_id "OmyAS00020002"; exon_number "1"; gene_name "LOC110535184"; oId "CUFF.5742.4"; nearest_ref "rna2987"; class_code "x"; tss_id "TSS8018";
NC_035078.1	493758	494195	.	.	-	Cufflinks	exon	.	gene_id "XLOC_007037"; transcript_id "OmyAS00020001"; exon_number "1"; gene_name "LOC110535184"; oId "CUFF.5742.1"; nearest_ref "rna2987"; class_code "x"; tss_id "TSS8018";
NC_035078.1	494249	494255	.	.	-	Cufflinks	exon	.	gene_id "XLOC_007037"; transcript_id "OmyAS00020001"; exon_number "2"; gene_name "LOC110535184"; oId "CUFF.5742.1"; nearest_ref "rna2987"; class_code "x"; tss_id "TSS8018";
NC_035078.1	494318	494345	.	.	-	Cufflinks	exon	.	gene_id "XLOC_007037"; transcript_id "OmyAS00020001"; exon_number "3"; gene_name "LOC110535184"; oId "CUFF.5742.1"; nearest_ref "rna2987"; class_code "x"; tss_id "TSS8018";
NC_035078.1	494414	494443	.	.	-	Cufflinks	exon	.	gene_id "XLOC_007037"; transcript_id "OmyAS00020000"; exon_number "2"; gene_name "LOC110535184"; oId "CUFF.5742.3"; nearest_ref "rna2987"; class_code "x"; tss_id "TSS8017";
NC_035078.1	494504	494525	.	.	-	Cufflinks	exon	.	gene_id "XLOC_007037"; transcript_id "OmyAS00020002"; exon_number "2"; gene_name "LOC110535184"; oId "CUFF.5742.4"; nearest_ref "rna2987"; class_code "x"; tss_id "TSS8018";
NC_035078.1	494594	495039	.	.	-	Cufflinks	exon	.	gene_id "XLOC_007037"; transcript_id "OmyAS00020001"; exon_number "4"; gene_name "LOC110535184"; oId "CUFF.5742.1"; nearest_ref "rna2987"; class_code "x"; tss_id "TSS8018";
NC_035078.1	494594	495051	.	.	-	Cufflinks	exon	.	gene_id "XLOC_007037"; transcript_id "OmyAS00020002"; exon_number "3"; gene_name "LOC110535184"; oId "CUFF.5742.4"; nearest_ref "rna2987"; class_code "x"; tss_id "TSS8018";
NC_035078.1	494615	495064	.	.	-	Cufflinks	exon	.	gene_id "XLOC_007037"; transcript_id "OmyAS00020003"; exon_number "2"; gene_name "LOC110535184"; oId "CUFF.5742.2"; nearest_ref "rna2987"; class_code "x"; tss_id "TSS8018";
NC_035078.1	511476	511529	.	.	-	Cufflinks	exon	.	gene_id "XLOC_007038"; transcript_id "OmyAS00020004"; exon_number "1"; gene_name "LOC110535184"; oId "CUFF.5743.1"; nearest_ref "rna2987"; class_code "s"; tss_id "TSS8019";
NC_035078.1	511951	512039	.	.	-	Cufflinks	exon	.	gene_id "XLOC_007038"; transcript_id "OmyAS00020004"; exon_number "2"; gene_name "LOC110535184"; oId "CUFF.5743.1"; nearest_ref "rna2987"; class_code "s"; tss_id "TSS8019";
NC_035078.1	513226	513291	.	.	-	Cufflinks	exon	.	gene_id "XLOC_007038"; transcript_id "OmyAS00020004"; exon_number "3"; gene_name "LOC110535184"; oId "CUFF.5743.1"; nearest_ref "rna2987"; class_code "s"; tss_id "TSS8019";
NC_035078.1	513442	513498	.	.	-	Cufflinks	exon	.	gene_id "XLOC_007038"; transcript_id "OmyAS00020004"; exon_number "4"; gene_name "LOC110535184"; oId "CUFF.5743.1"; nearest_ref "rna2987"; class_code "s"; tss_id "TSS8019";
NC_035078.1	521114	521409	.	.	-	Cufflinks	exon	.	gene_id "XLOC_007040"; transcript_id "OmyAS00020006"; exon_number "1"; gene_name "LOC110535184"; oId "CUFF.5744.1"; nearest_ref "rna2987"; class_code "x";
NC_035078.1	556836	556950	.	.	-	Cufflinks	exon	.	gene_id "XLOC_007043"; transcript_id "OmyAS00020009"; exon_number "1"; gene_name "LOC110534026"; oId "CUFF.5750.1"; nearest_ref "rna2989"; class_code "s"; tss_id "TSS8023";
NC_035078.1	557461	557595	.	.	-	Cufflinks	exon	.	gene_id "XLOC_007043"; transcript_id "OmyAS00020009"; exon_number "2"; gene_name "LOC110534026"; oId "CUFF.5750.1"; nearest_ref "rna2989"; class_code "s"; tss_id "TSS8023";
NC_035078.1	592476	592686	.	.	-	Cufflinks	exon	.	gene_id "XLOC_007045"; transcript_id "OmyAS00020011"; exon_number "1"; gene_name "LOC110535199"; oId "CUFF.5753.1"; nearest_ref "rna2990"; class_code "s"; tss_id "TSS8025";
NC_035078.1	593437	593551	.	.	-	Cufflinks	exon	.	gene_id "XLOC_007045"; transcript_id "OmyAS00020011"; exon_number "2"; gene_name "LOC110535199"; oId "CUFF.5753.1"; nearest_ref "rna2990"; class_code "s"; tss_id "TSS8025";
NC_035078.1	598088	598155	.	.	-	Cufflinks	exon	.	gene_id "XLOC_007045"; transcript_id "OmyAS00020011"; exon_number "3"; gene_name "LOC110535199"; oId "CUFF.5753.1"; nearest_ref "rna2990"; class_code "s"; tss_id "TSS8025";
NC_035078.1	690792	690904	.	.	-	Cufflinks	exon	.	gene_id "XLOC_007054"; transcript_id "OmyAS00020047"; exon_number "1"; gene_name "ctnnb1"; oId "CUFF.5766.5"; nearest_ref "rna2999"; class_code "s"; tss_id "TSS8037";
NC_035078.1	691242	691303	.	.	-	Cufflinks	exon	.	gene_id "XLOC_007054"; transcript_id "OmyAS00020047"; exon_number "2"; gene_name "ctnnb1"; oId "CUFF.5766.5"; nearest_ref "rna2999"; class_code "s"; tss_id "TSS8037";
NC_035078.1	692036	692950	.	.	-	Cufflinks	exon	.	gene_id "XLOC_007054"; transcript_id "OmyAS00020047"; exon_number "3"; gene_name "ctnnb1"; oId "CUFF.5766.5"; nearest_ref "rna2999"; class_code "s"; tss_id "TSS8037";
NC_035078.1	814460	814588	.	.	-	Cufflinks	exon	.	gene_id "XLOC_007060"; transcript_id "OmyAS00020063"; exon_number "1"; gene_name "LOC110535261"; oId "CUFF.5779.4"; nearest_ref "rna3004"; class_code "x"; tss_id "TSS8044";
NC_035078.1	814460	814588	.	.	-	Cufflinks	exon	.	gene_id "XLOC_007060"; transcript_id "OmyAS00020062"; exon_number "1"; gene_name "LOC110535261"; oId "CUFF.5779.3"; nearest_ref "rna3004"; class_code "x"; tss_id "TSS8044";
NC_035078.1	814460	814588	.	.	-	Cufflinks	exon	.	gene_id "XLOC_007060"; transcript_id "OmyAS00020061"; exon_number "1"; gene_name "LOC110535261"; oId "CUFF.5779.2"; nearest_ref "rna3004"; class_code "x"; tss_id "TSS8044";
NC_035078.1	814460	814588	.	.	-	Cufflinks	exon	.	gene_id "XLOC_007060"; transcript_id "OmyAS00020064"; exon_number "1"; gene_name "LOC110535261"; oId "CUFF.5779.5"; nearest_ref "rna3004"; class_code "x"; tss_id "TSS8044";
NC_035078.1	815247	815342	.	.	-	Cufflinks	exon	.	gene_id "XLOC_007060"; transcript_id "OmyAS00020063"; exon_number "2"; gene_name "LOC110535261"; oId "CUFF.5779.4"; nearest_ref "rna3004"; class_code "x"; tss_id "TSS8044";
NC_035078.1	815247	815774	.	.	-	Cufflinks	exon	.	gene_id "XLOC_007060"; transcript_id "OmyAS00020061"; exon_number "2"; gene_name "LOC110535261"; oId "CUFF.5779.2"; nearest_ref "rna3004"; class_code "x"; tss_id "TSS8044";
NC_035078.1	815630	815774	.	.	-	Cufflinks	exon	.	gene_id "XLOC_007060"; transcript_id "OmyAS00020062"; exon_number "2"; gene_name "LOC110535261"; oId "CUFF.5779.3"; nearest_ref "rna3004"; class_code "x"; tss_id "TSS8044";
NC_035078.1	815658	815774	.	.	-	Cufflinks	exon	.	gene_id "XLOC_007060"; transcript_id "OmyAS00020063"; exon_number "3"; gene_name "LOC110535261"; oId "CUFF.5779.4"; nearest_ref "rna3004"; class_code "x"; tss_id "TSS8044";
NC_035078.1	815658	815821	.	.	-	Cufflinks	exon	.	gene_id "XLOC_007060"; transcript_id "OmyAS00020064"; exon_number "2"; gene_name "LOC110535261"; oId "CUFF.5779.5"; nearest_ref "rna3004"; class_code "x"; tss_id "TSS8044";
NC_035078.1	822931	825343	.	.	-	Cufflinks	exon	.	gene_id "XLOC_007061"; transcript_id "OmyAS00020065"; exon_number "1"; gene_name "LOC110535261"; oId "CUFF.5780.1"; nearest_ref "rna3004"; class_code "x";
NC_035078.1	943117	943363	.	.	+	Cufflinks	exon	.	gene_id "XLOC_004468"; transcript_id "OmyAS00012625"; exon_number "1"; gene_name "LOC110534068"; oId "CUFF.5784.1"; nearest_ref "rna3007"; class_code "x"; tss_id "TSS4931";
NC_035078.1	944950	945207	.	.	+	Cufflinks	exon	.	gene_id "XLOC_004468"; transcript_id "OmyAS00012625"; exon_number "2"; gene_name "LOC110534068"; oId "CUFF.5784.1"; nearest_ref "rna3007"; class_code "x"; tss_id "TSS4931";
NC_035078.1	1231062	1231419	.	.	+	Cufflinks	exon	.	gene_id "XLOC_004485"; transcript_id "OmyAS00012659"; exon_number "1"; gene_name "LOC110535340"; oId "CUFF.5819.1"; nearest_ref "rna3028"; class_code "x";
NC_035078.1	1317602	1318911	.	.	+	Cufflinks	exon	.	gene_id "XLOC_004490"; transcript_id "OmyAS00012672"; exon_number "1"; gene_name "LOC110535417"; oId "CUFF.5829.1"; nearest_ref "rna3033"; class_code "s"; tss_id "TSS4957";
NC_035078.1	1317633	1318384	.	.	+	Cufflinks	exon	.	gene_id "XLOC_004490"; transcript_id "OmyAS00012674"; exon_number "1"; gene_name "LOC110535417"; oId "CUFF.5829.4"; nearest_ref "rna3033"; class_code "s"; tss_id "TSS4957";
NC_035078.1	1318662	1318911	.	.	+	Cufflinks	exon	.	gene_id "XLOC_004490"; transcript_id "OmyAS00012674"; exon_number "2"; gene_name "LOC110535417"; oId "CUFF.5829.4"; nearest_ref "rna3033"; class_code "s"; tss_id "TSS4957";
NC_035078.1	1320515	1320563	.	.	+	Cufflinks	exon	.	gene_id "XLOC_004490"; transcript_id "OmyAS00012672"; exon_number "2"; gene_name "LOC110535417"; oId "CUFF.5829.1"; nearest_ref "rna3033"; class_code "s"; tss_id "TSS4957";
NC_035078.1	1320515	1320563	.	.	+	Cufflinks	exon	.	gene_id "XLOC_004490"; transcript_id "OmyAS00012674"; exon_number "3"; gene_name "LOC110535417"; oId "CUFF.5829.4"; nearest_ref "rna3033"; class_code "s"; tss_id "TSS4957";
NC_035078.1	1321649	1321701	.	.	+	Cufflinks	exon	.	gene_id "XLOC_004490"; transcript_id "OmyAS00012672"; exon_number "3"; gene_name "LOC110535417"; oId "CUFF.5829.1"; nearest_ref "rna3033"; class_code "s"; tss_id "TSS4957";
NC_035078.1	1321649	1321701	.	.	+	Cufflinks	exon	.	gene_id "XLOC_004490"; transcript_id "OmyAS00012674"; exon_number "4"; gene_name "LOC110535417"; oId "CUFF.5829.4"; nearest_ref "rna3033"; class_code "s"; tss_id "TSS4957";
NC_035078.1	1381226	1381343	.	.	-	Cufflinks	exon	.	gene_id "XLOC_007089"; transcript_id "OmyAS00020133"; exon_number "1"; gene_name "LOC110535435"; oId "CUFF.5834.1"; nearest_ref "rna3034"; class_code "x"; tss_id "TSS8077";
NC_035078.1	1396131	1396251	.	.	-	Cufflinks	exon	.	gene_id "XLOC_007089"; transcript_id "OmyAS00020133"; exon_number "2"; gene_name "LOC110535435"; oId "CUFF.5834.1"; nearest_ref "rna3034"; class_code "x"; tss_id "TSS8077";
NC_035078.1	1396295	1396349	.	.	-	Cufflinks	exon	.	gene_id "XLOC_007089"; transcript_id "OmyAS00020133"; exon_number "3"; gene_name "LOC110535435"; oId "CUFF.5834.1"; nearest_ref "rna3034"; class_code "x"; tss_id "TSS8077";
NC_035078.1	1503908	1504502	.	.	-	Cufflinks	exon	.	gene_id "XLOC_007095"; transcript_id "OmyAS00020160"; exon_number "1"; gene_name "LOC110535529"; oId "CUFF.5854.1"; nearest_ref "rna3039"; class_code "x";
NC_035078.1	1521181	1521294	.	.	+	Cufflinks	exon	.	gene_id "XLOC_004503"; transcript_id "OmyAS00012705"; exon_number "1"; gene_name "LOC110534105"; oId "CUFF.5857.2"; nearest_ref "rna3040"; class_code "x"; tss_id "TSS4973";
NC_035078.1	1521181	1521294	.	.	+	Cufflinks	exon	.	gene_id "XLOC_004503"; transcript_id "OmyAS00012704"; exon_number "1"; gene_name "LOC110534105"; oId "CUFF.5857.1"; nearest_ref "rna3040"; class_code "s"; tss_id "TSS4973";
NC_035078.1	1521567	1521672	.	.	+	Cufflinks	exon	.	gene_id "XLOC_004503"; transcript_id "OmyAS00012705"; exon_number "2"; gene_name "LOC110534105"; oId "CUFF.5857.2"; nearest_ref "rna3040"; class_code "x"; tss_id "TSS4973";
NC_035078.1	1522614	1522719	.	.	+	Cufflinks	exon	.	gene_id "XLOC_004503"; transcript_id "OmyAS00012704"; exon_number "2"; gene_name "LOC110534105"; oId "CUFF.5857.1"; nearest_ref "rna3040"; class_code "s"; tss_id "TSS4973";
NC_035078.1	1539334	1539374	.	.	+	Cufflinks	exon	.	gene_id "XLOC_004503"; transcript_id "OmyAS00012705"; exon_number "3"; gene_name "LOC110534105"; oId "CUFF.5857.2"; nearest_ref "rna3040"; class_code "x"; tss_id "TSS4973";
NC_035078.1	1539334	1539374	.	.	+	Cufflinks	exon	.	gene_id "XLOC_004503"; transcript_id "OmyAS00012704"; exon_number "3"; gene_name "LOC110534105"; oId "CUFF.5857.1"; nearest_ref "rna3040"; class_code "s"; tss_id "TSS4973";
NC_035078.1	1612674	1612832	.	.	-	Cufflinks	exon	.	gene_id "XLOC_007099"; transcript_id "OmyAS00020177"; exon_number "1"; gene_name "LOC110535453"; oId "CUFF.5863.2"; nearest_ref "rna3045"; class_code "x"; tss_id "TSS8096";
NC_035078.1	1613383	1613541	.	.	-	Cufflinks	exon	.	gene_id "XLOC_007099"; transcript_id "OmyAS00020177"; exon_number "2"; gene_name "LOC110535453"; oId "CUFF.5863.2"; nearest_ref "rna3045"; class_code "x"; tss_id "TSS8096";
NC_035078.1	1630939	1631232	.	.	-	Cufflinks	exon	.	gene_id "XLOC_007100"; transcript_id "OmyAS00020178"; exon_number "1"; gene_name "LOC110535460"; oId "CUFF.5869.1"; nearest_ref "rna3047"; class_code "x";
NC_035078.1	1750206	1750319	.	.	-	Cufflinks	exon	.	gene_id "XLOC_007106"; transcript_id "OmyAS00020186"; exon_number "1"; gene_name "LOC110535541"; oId "CUFF.5884.3"; nearest_ref "rna3051"; class_code "x"; tss_id "TSS8100";
NC_035078.1	1750784	1751238	.	.	-	Cufflinks	exon	.	gene_id "XLOC_007106"; transcript_id "OmyAS00020186"; exon_number "2"; gene_name "LOC110535541"; oId "CUFF.5884.3"; nearest_ref "rna3051"; class_code "x"; tss_id "TSS8100";
NC_035078.1	1833640	1835055	.	.	-	Cufflinks	exon	.	gene_id "XLOC_007111"; transcript_id "OmyAS00020195"; exon_number "1"; gene_name "LOC110534121"; oId "CUFF.5889.1"; nearest_ref "rna3053"; class_code "x"; tss_id "TSS8105";
NC_035078.1	1835795	1836022	.	.	-	Cufflinks	exon	.	gene_id "XLOC_007111"; transcript_id "OmyAS00020195"; exon_number "2"; gene_name "LOC110534121"; oId "CUFF.5889.1"; nearest_ref "rna3053"; class_code "x"; tss_id "TSS8105";
NC_035078.1	1870785	1871058	.	.	-	Cufflinks	exon	.	gene_id "XLOC_007113"; transcript_id "OmyAS00020202"; exon_number "1"; gene_name "LOC110535554"; oId "CUFF.5892.2"; nearest_ref "rna3056"; class_code "s"; tss_id "TSS8109";
NC_035078.1	1871147	1871246	.	.	-	Cufflinks	exon	.	gene_id "XLOC_007113"; transcript_id "OmyAS00020202"; exon_number "2"; gene_name "LOC110535554"; oId "CUFF.5892.2"; nearest_ref "rna3056"; class_code "s"; tss_id "TSS8109";
NC_035078.1	1871353	1871392	.	.	-	Cufflinks	exon	.	gene_id "XLOC_007113"; transcript_id "OmyAS00020202"; exon_number "3"; gene_name "LOC110535554"; oId "CUFF.5892.2"; nearest_ref "rna3056"; class_code "s"; tss_id "TSS8109";
NC_035078.1	1871555	1871862	.	.	-	Cufflinks	exon	.	gene_id "XLOC_007113"; transcript_id "OmyAS00020202"; exon_number "4"; gene_name "LOC110535554"; oId "CUFF.5892.2"; nearest_ref "rna3056"; class_code "s"; tss_id "TSS8109";
NC_035078.1	1895275	1895537	.	.	+	Cufflinks	exon	.	gene_id "XLOC_004523"; transcript_id "OmyAS00012764"; exon_number "1"; gene_name "LOC110535565"; oId "CUFF.5897.1"; nearest_ref "rna3060"; class_code "s"; tss_id "TSS4995";
NC_035078.1	1895578	1895715	.	.	+	Cufflinks	exon	.	gene_id "XLOC_004523"; transcript_id "OmyAS00012764"; exon_number "2"; gene_name "LOC110535565"; oId "CUFF.5897.1"; nearest_ref "rna3060"; class_code "s"; tss_id "TSS4995";
NC_035078.1	1895799	1896320	.	.	+	Cufflinks	exon	.	gene_id "XLOC_004523"; transcript_id "OmyAS00012764"; exon_number "3"; gene_name "LOC110535565"; oId "CUFF.5897.1"; nearest_ref "rna3060"; class_code "s"; tss_id "TSS4995";
NC_035078.1	1896510	1896620	.	.	+	Cufflinks	exon	.	gene_id "XLOC_004523"; transcript_id "OmyAS00012764"; exon_number "4"; gene_name "LOC110535565"; oId "CUFF.5897.1"; nearest_ref "rna3060"; class_code "s"; tss_id "TSS4995";
NC_035078.1	1939697	1939823	.	.	+	Cufflinks	exon	.	gene_id "XLOC_004525"; transcript_id "OmyAS00012768"; exon_number "1"; gene_name "LOC110535585"; oId "CUFF.5899.2"; nearest_ref "rna3065"; class_code "x"; tss_id "TSS4998";
NC_035078.1	1942110	1942311	.	.	+	Cufflinks	exon	.	gene_id "XLOC_004525"; transcript_id "OmyAS00012768"; exon_number "2"; gene_name "LOC110535585"; oId "CUFF.5899.2"; nearest_ref "rna3065"; class_code "x"; tss_id "TSS4998";
NC_035078.1	1942564	1942849	.	.	+	Cufflinks	exon	.	gene_id "XLOC_004526"; transcript_id "OmyAS00012769"; exon_number "1"; gene_name "LOC110535585"; oId "CUFF.5900.1"; nearest_ref "rna3065"; class_code "x";
NC_035078.1	1943774	1943791	.	.	+	Cufflinks	exon	.	gene_id "XLOC_004525"; transcript_id "OmyAS00012768"; exon_number "3"; gene_name "LOC110535585"; oId "CUFF.5899.2"; nearest_ref "rna3065"; class_code "x"; tss_id "TSS4998";
NC_035078.1	1952862	1953650	.	.	+	Cufflinks	exon	.	gene_id "XLOC_004529"; transcript_id "OmyAS00012774"; exon_number "1"; gene_name "LOC110535605"; oId "CUFF.5905.3"; nearest_ref "rna3069"; class_code "s"; tss_id "TSS5001";
NC_035078.1	1953836	1953904	.	.	+	Cufflinks	exon	.	gene_id "XLOC_004529"; transcript_id "OmyAS00012774"; exon_number "2"; gene_name "LOC110535605"; oId "CUFF.5905.3"; nearest_ref "rna3069"; class_code "s"; tss_id "TSS5001";
NC_035078.1	1954117	1954229	.	.	+	Cufflinks	exon	.	gene_id "XLOC_004529"; transcript_id "OmyAS00012774"; exon_number "3"; gene_name "LOC110535605"; oId "CUFF.5905.3"; nearest_ref "rna3069"; class_code "s"; tss_id "TSS5001";
NC_035078.1	1954338	1954878	.	.	+	Cufflinks	exon	.	gene_id "XLOC_004529"; transcript_id "OmyAS00012774"; exon_number "4"; gene_name "LOC110535605"; oId "CUFF.5905.3"; nearest_ref "rna3069"; class_code "s"; tss_id "TSS5001";
NC_035078.1	2000642	2001022	.	.	-	Cufflinks	exon	.	gene_id "XLOC_007122"; transcript_id "OmyAS00020253"; exon_number "1"; gene_name "LOC110535678"; oId "CUFF.5914.1"; nearest_ref "rna3070"; class_code "x";
NC_035078.1	2199343	2200349	.	.	+	Cufflinks	exon	.	gene_id "XLOC_004542"; transcript_id "OmyAS00012799"; exon_number "1"; gene_name "LOC110534158"; oId "CUFF.5931.1"; nearest_ref "rna3085"; class_code "x";
NC_035078.1	2303684	2304339	.	.	-	Cufflinks	exon	.	gene_id "XLOC_007138"; transcript_id "OmyAS00020314"; exon_number "1"; gene_name "LOC110535734"; oId "CUFF.5957.1"; nearest_ref "rna3088"; class_code "x";
NC_035078.1	2307497	2307581	.	.	-	Cufflinks	exon	.	gene_id "XLOC_007139"; transcript_id "OmyAS00020315"; exon_number "1"; gene_name "LOC110534175"; oId "CUFF.5959.1"; nearest_ref "rna3089"; class_code "s"; tss_id "TSS8149";
NC_035078.1	2313093	2313166	.	.	-	Cufflinks	exon	.	gene_id "XLOC_007139"; transcript_id "OmyAS00020315"; exon_number "2"; gene_name "LOC110534175"; oId "CUFF.5959.1"; nearest_ref "rna3089"; class_code "s"; tss_id "TSS8149";
NC_035078.1	2313551	2313626	.	.	-	Cufflinks	exon	.	gene_id "XLOC_007139"; transcript_id "OmyAS00020315"; exon_number "3"; gene_name "LOC110534175"; oId "CUFF.5959.1"; nearest_ref "rna3089"; class_code "s"; tss_id "TSS8149";
NC_035078.1	2325780	2327198	.	.	-	Cufflinks	exon	.	gene_id "XLOC_007140"; transcript_id "OmyAS00020321"; exon_number "1"; gene_name "LOC110534175"; oId "CUFF.5960.6"; nearest_ref "rna3089"; class_code "x";
NC_035078.1	2896612	2896878	.	.	-	Cufflinks	exon	.	gene_id "XLOC_007172"; transcript_id "OmyAS00020415"; exon_number "1"; gene_name "LOC110534191"; oId "CUFF.6021.1"; nearest_ref "gene1817"; class_code "x";
NC_035078.1	2926446	2927437	.	.	-	Cufflinks	exon	.	gene_id "XLOC_007174"; transcript_id "OmyAS00020417"; exon_number "1"; gene_name "LOC110535950"; oId "CUFF.6024.1"; nearest_ref "rna3141"; class_code "x";
NC_035078.1	3032448	3032600	.	.	+	Cufflinks	exon	.	gene_id "XLOC_004599"; transcript_id "OmyAS00012977"; exon_number "1"; gene_name "LOC110536013"; oId "CUFF.6041.3"; nearest_ref "rna3155"; class_code "s"; tss_id "TSS5078";
NC_035078.1	3032739	3032818	.	.	+	Cufflinks	exon	.	gene_id "XLOC_004599"; transcript_id "OmyAS00012977"; exon_number "2"; gene_name "LOC110536013"; oId "CUFF.6041.3"; nearest_ref "rna3155"; class_code "s"; tss_id "TSS5078";
NC_035078.1	3038162	3038575	.	.	+	Cufflinks	exon	.	gene_id "XLOC_004599"; transcript_id "OmyAS00012977"; exon_number "3"; gene_name "LOC110536013"; oId "CUFF.6041.3"; nearest_ref "rna3155"; class_code "s"; tss_id "TSS5078";
NC_035078.1	3238510	3238612	.	.	-	Cufflinks	exon	.	gene_id "XLOC_007193"; transcript_id "OmyAS00020478"; exon_number "1"; gene_name "LOC110536080"; oId "CUFF.6064.1"; nearest_ref "rna3170"; class_code "s"; tss_id "TSS8217";
NC_035078.1	3238720	3239001	.	.	-	Cufflinks	exon	.	gene_id "XLOC_007193"; transcript_id "OmyAS00020478"; exon_number "2"; gene_name "LOC110536080"; oId "CUFF.6064.1"; nearest_ref "rna3170"; class_code "s"; tss_id "TSS8217";
NC_035078.1	3241776	3242343	.	.	-	Cufflinks	exon	.	gene_id "XLOC_007193"; transcript_id "OmyAS00020480"; exon_number "1"; gene_name "LOC110536080"; oId "CUFF.6064.3"; nearest_ref "rna3170"; class_code "s"; tss_id "TSS8218";
NC_035078.1	3242440	3244020	.	.	-	Cufflinks	exon	.	gene_id "XLOC_007193"; transcript_id "OmyAS00020480"; exon_number "2"; gene_name "LOC110536080"; oId "CUFF.6064.3"; nearest_ref "rna3170"; class_code "s"; tss_id "TSS8218";
NC_035078.1	3304395	3304685	.	.	+	Cufflinks	exon	.	gene_id "XLOC_004613"; transcript_id "OmyAS00013014"; exon_number "1"; gene_name "LOC110534226"; oId "CUFF.6078.1"; nearest_ref "rna3173"; class_code "x"; tss_id "TSS5098";
NC_035078.1	3313646	3313861	.	.	+	Cufflinks	exon	.	gene_id "XLOC_004613"; transcript_id "OmyAS00013014"; exon_number "2"; gene_name "LOC110534226"; oId "CUFF.6078.1"; nearest_ref "rna3173"; class_code "x"; tss_id "TSS5098";
NC_035078.1	3370955	3371089	.	.	-	Cufflinks	exon	.	gene_id "XLOC_007202"; transcript_id "OmyAS00020503"; exon_number "1"; gene_name "LOC110536096"; oId "CUFF.6084.1"; nearest_ref "rna3175"; class_code "s"; tss_id "TSS8227";
NC_035078.1	3373880	3375811	.	.	-	Cufflinks	exon	.	gene_id "XLOC_007202"; transcript_id "OmyAS00020503"; exon_number "2"; gene_name "LOC110536096"; oId "CUFF.6084.1"; nearest_ref "rna3175"; class_code "s"; tss_id "TSS8227";
NC_035078.1	3393086	3394101	.	.	+	Cufflinks	exon	.	gene_id "XLOC_004618"; transcript_id "OmyAS00013024"; exon_number "1"; gene_name "LOC110536103"; oId "CUFF.6088.1"; nearest_ref "rna3177"; class_code "s"; tss_id "TSS5104";
NC_035078.1	3394903	3395144	.	.	+	Cufflinks	exon	.	gene_id "XLOC_004618"; transcript_id "OmyAS00013025"; exon_number "1"; gene_name "LOC110536103"; oId "CUFF.6088.2"; nearest_ref "rna3177"; class_code "x"; tss_id "TSS5105";
NC_035078.1	3398423	3398681	.	.	+	Cufflinks	exon	.	gene_id "XLOC_004618"; transcript_id "OmyAS00013024"; exon_number "2"; gene_name "LOC110536103"; oId "CUFF.6088.1"; nearest_ref "rna3177"; class_code "s"; tss_id "TSS5104";
NC_035078.1	3398423	3398681	.	.	+	Cufflinks	exon	.	gene_id "XLOC_004618"; transcript_id "OmyAS00013025"; exon_number "2"; gene_name "LOC110536103"; oId "CUFF.6088.2"; nearest_ref "rna3177"; class_code "x"; tss_id "TSS5105";
NC_035078.1	3405709	3406424	.	.	+	Cufflinks	exon	.	gene_id "XLOC_004620"; transcript_id "OmyAS00013028"; exon_number "1"; gene_name "LOC110536122"; oId "CUFF.6092.1"; nearest_ref "rna3181"; class_code "s"; tss_id "TSS5107";
NC_035078.1	3406629	3406747	.	.	+	Cufflinks	exon	.	gene_id "XLOC_004620"; transcript_id "OmyAS00013028"; exon_number "2"; gene_name "LOC110536122"; oId "CUFF.6092.1"; nearest_ref "rna3181"; class_code "s"; tss_id "TSS5107";
NC_035078.1	3406860	3406930	.	.	+	Cufflinks	exon	.	gene_id "XLOC_004620"; transcript_id "OmyAS00013028"; exon_number "3"; gene_name "LOC110536122"; oId "CUFF.6092.1"; nearest_ref "rna3181"; class_code "s"; tss_id "TSS5107";
NC_035078.1	3412240	3413020	.	.	+	Cufflinks	exon	.	gene_id "XLOC_004621"; transcript_id "OmyAS00013031"; exon_number "1"; gene_name "LOC110536130"; oId "CUFF.6094.2"; nearest_ref "gene1843"; class_code "x"; tss_id "TSS5109";
NC_035078.1	3413066	3413119	.	.	+	Cufflinks	exon	.	gene_id "XLOC_004621"; transcript_id "OmyAS00013031"; exon_number "2"; gene_name "LOC110536130"; oId "CUFF.6094.2"; nearest_ref "gene1843"; class_code "x"; tss_id "TSS5109";
NC_035078.1	3413257	3413363	.	.	+	Cufflinks	exon	.	gene_id "XLOC_004621"; transcript_id "OmyAS00013031"; exon_number "3"; gene_name "LOC110536130"; oId "CUFF.6094.2"; nearest_ref "gene1843"; class_code "x"; tss_id "TSS5109";
NC_035078.1	3460246	3460338	.	.	+	Cufflinks	exon	.	gene_id "XLOC_004627"; transcript_id "OmyAS00013043"; exon_number "1"; gene_name "shc1"; oId "CUFF.6101.2"; nearest_ref "rna3187"; class_code "x"; tss_id "TSS5116";
NC_035078.1	3460681	3460812	.	.	+	Cufflinks	exon	.	gene_id "XLOC_004627"; transcript_id "OmyAS00013044"; exon_number "1"; gene_name "shc1"; oId "CUFF.6101.3"; nearest_ref "rna3187"; class_code "x"; tss_id "TSS5117";
NC_035078.1	3474340	3474388	.	.	+	Cufflinks	exon	.	gene_id "XLOC_004627"; transcript_id "OmyAS00013045"; exon_number "1"; gene_name "shc1"; oId "CUFF.6101.4"; nearest_ref "rna3187"; class_code "x"; tss_id "TSS5118";
NC_035078.1	3480225	3480525	.	.	+	Cufflinks	exon	.	gene_id "XLOC_004627"; transcript_id "OmyAS00013043"; exon_number "2"; gene_name "shc1"; oId "CUFF.6101.2"; nearest_ref "rna3187"; class_code "x"; tss_id "TSS5116";
NC_035078.1	3480225	3480525	.	.	+	Cufflinks	exon	.	gene_id "XLOC_004627"; transcript_id "OmyAS00013044"; exon_number "2"; gene_name "shc1"; oId "CUFF.6101.3"; nearest_ref "rna3187"; class_code "x"; tss_id "TSS5117";
NC_035078.1	3480225	3480525	.	.	+	Cufflinks	exon	.	gene_id "XLOC_004627"; transcript_id "OmyAS00013045"; exon_number "2"; gene_name "shc1"; oId "CUFF.6101.4"; nearest_ref "rna3187"; class_code "x"; tss_id "TSS5118";
NC_035078.1	3583810	3584100	.	.	-	Cufflinks	exon	.	gene_id "XLOC_007214"; transcript_id "OmyAS00020557"; exon_number "1"; gene_name "LOC110536210"; oId "CUFF.6109.1"; nearest_ref "rna3195"; class_code "s"; tss_id "TSS8245";
NC_035078.1	3584292	3584562	.	.	-	Cufflinks	exon	.	gene_id "XLOC_007214"; transcript_id "OmyAS00020557"; exon_number "2"; gene_name "LOC110536210"; oId "CUFF.6109.1"; nearest_ref "rna3195"; class_code "s"; tss_id "TSS8245";
NC_035078.1	3618327	3618433	.	.	-	Cufflinks	exon	.	gene_id "XLOC_007218"; transcript_id "OmyAS00020563"; exon_number "1"; gene_name "LOC110536234"; oId "CUFF.6115.1"; nearest_ref "rna3201"; class_code "s"; tss_id "TSS8249";
NC_035078.1	3619236	3619396	.	.	-	Cufflinks	exon	.	gene_id "XLOC_007218"; transcript_id "OmyAS00020563"; exon_number "2"; gene_name "LOC110536234"; oId "CUFF.6115.1"; nearest_ref "rna3201"; class_code "s"; tss_id "TSS8249";
NC_035078.1	3625942	3626050	.	.	-	Cufflinks	exon	.	gene_id "XLOC_007219"; transcript_id "OmyAS00020564"; exon_number "1"; gene_name "LOC110536282"; oId "CUFF.6116.1"; nearest_ref "rna3202"; class_code "s"; tss_id "TSS8250";
NC_035078.1	3626845	3626993	.	.	-	Cufflinks	exon	.	gene_id "XLOC_007219"; transcript_id "OmyAS00020564"; exon_number "2"; gene_name "LOC110536282"; oId "CUFF.6116.1"; nearest_ref "rna3202"; class_code "s"; tss_id "TSS8250";
NC_035078.1	3739765	3740106	.	.	-	Cufflinks	exon	.	gene_id "XLOC_007227"; transcript_id "OmyAS00020579"; exon_number "1"; gene_name "LOC110534239"; oId "CUFF.6131.1"; nearest_ref "rna3211"; class_code "x";
NC_035078.1	3795395	3796132	.	.	+	Cufflinks	exon	.	gene_id "XLOC_004643"; transcript_id "OmyAS00013091"; exon_number "1"; gene_name "LOC110534246"; oId "CUFF.6138.1"; nearest_ref "rna3213"; class_code "x";
NC_035078.1	3847837	3847964	.	.	-	Cufflinks	exon	.	gene_id "XLOC_007232"; transcript_id "OmyAS00020591"; exon_number "1"; gene_name "LOC110534250"; oId "CUFF.6145.5"; nearest_ref "rna3214"; class_code "x"; tss_id "TSS8262";
NC_035078.1	3847837	3848030	.	.	-	Cufflinks	exon	.	gene_id "XLOC_007232"; transcript_id "OmyAS00020592"; exon_number "1"; gene_name "LOC110534250"; oId "CUFF.6145.6"; nearest_ref "rna3214"; class_code "x"; tss_id "TSS8262";
NC_035078.1	3849788	3850638	.	.	-	Cufflinks	exon	.	gene_id "XLOC_007232"; transcript_id "OmyAS00020591"; exon_number "2"; gene_name "LOC110534250"; oId "CUFF.6145.5"; nearest_ref "rna3214"; class_code "x"; tss_id "TSS8262";
NC_035078.1	3849854	3850638	.	.	-	Cufflinks	exon	.	gene_id "XLOC_007232"; transcript_id "OmyAS00020592"; exon_number "2"; gene_name "LOC110534250"; oId "CUFF.6145.6"; nearest_ref "rna3214"; class_code "x"; tss_id "TSS8262";
NC_035078.1	4016567	4016768	.	.	+	Cufflinks	exon	.	gene_id "XLOC_004657"; transcript_id "OmyAS00013128"; exon_number "1"; gene_name "LOC110536330"; oId "CUFF.6171.1"; nearest_ref "rna3222"; class_code "s"; tss_id "TSS5156";
NC_035078.1	4017091	4017119	.	.	+	Cufflinks	exon	.	gene_id "XLOC_004657"; transcript_id "OmyAS00013128"; exon_number "2"; gene_name "LOC110536330"; oId "CUFF.6171.1"; nearest_ref "rna3222"; class_code "s"; tss_id "TSS5156";
NC_035078.1	4017339	4017917	.	.	+	Cufflinks	exon	.	gene_id "XLOC_004657"; transcript_id "OmyAS00013128"; exon_number "3"; gene_name "LOC110536330"; oId "CUFF.6171.1"; nearest_ref "rna3222"; class_code "s"; tss_id "TSS5156";
NC_035078.1	4101819	4102161	.	.	+	Cufflinks	exon	.	gene_id "XLOC_004661"; transcript_id "OmyAS00013134"; exon_number "1"; gene_name "LOC110533679"; oId "CUFF.6196.1"; nearest_ref "rna3223"; class_code "s"; tss_id "TSS5159";
NC_035078.1	4102591	4102651	.	.	+	Cufflinks	exon	.	gene_id "XLOC_004661"; transcript_id "OmyAS00013134"; exon_number "2"; gene_name "LOC110533679"; oId "CUFF.6196.1"; nearest_ref "rna3223"; class_code "s"; tss_id "TSS5159";
NC_035078.1	4237948	4238032	.	.	-	Cufflinks	exon	.	gene_id "XLOC_007259"; transcript_id "OmyAS00020675"; exon_number "1"; gene_name "LOC110536431"; oId "CUFF.6219.2"; nearest_ref "rna3240"; class_code "x"; tss_id "TSS8294";
NC_035078.1	4239464	4239609	.	.	-	Cufflinks	exon	.	gene_id "XLOC_007259"; transcript_id "OmyAS00020675"; exon_number "2"; gene_name "LOC110536431"; oId "CUFF.6219.2"; nearest_ref "rna3240"; class_code "x"; tss_id "TSS8294";
NC_035078.1	4323267	4324809	.	.	+	Cufflinks	exon	.	gene_id "XLOC_004673"; transcript_id "OmyAS00013171"; exon_number "1"; gene_name "LOC110534274"; oId "CUFF.6227.1"; nearest_ref "rna3249"; class_code "x";
NC_035078.1	4712391	4712672	.	.	-	Cufflinks	exon	.	gene_id "XLOC_007284"; transcript_id "OmyAS00020767"; exon_number "1"; gene_name "LOC110534321"; oId "CUFF.6273.1"; nearest_ref "rna3273"; class_code "s"; tss_id "TSS8326";
NC_035078.1	4719771	4720143	.	.	-	Cufflinks	exon	.	gene_id "XLOC_007284"; transcript_id "OmyAS00020767"; exon_number "2"; gene_name "LOC110534321"; oId "CUFF.6273.1"; nearest_ref "rna3273"; class_code "s"; tss_id "TSS8326";
NC_035078.1	4720239	4720401	.	.	-	Cufflinks	exon	.	gene_id "XLOC_007284"; transcript_id "OmyAS00020767"; exon_number "3"; gene_name "LOC110534321"; oId "CUFF.6273.1"; nearest_ref "rna3273"; class_code "s"; tss_id "TSS8326";
NC_035078.1	4743425	4743442	.	.	-	Cufflinks	exon	.	gene_id "XLOC_007288"; transcript_id "OmyAS00020775"; exon_number "1"; gene_name "LOC110534330"; oId "CUFF.6278.1"; nearest_ref "rna3274"; class_code "x"; tss_id "TSS8331";
NC_035078.1	4743442	4743582	.	.	-	Cufflinks	exon	.	gene_id "XLOC_007288"; transcript_id "OmyAS00020776"; exon_number "1"; gene_name "LOC110534330"; oId "CUFF.6278.2"; nearest_ref "rna3274"; class_code "x"; tss_id "TSS8332";
NC_035078.1	4743610	4746632	.	.	-	Cufflinks	exon	.	gene_id "XLOC_007288"; transcript_id "OmyAS00020775"; exon_number "2"; gene_name "LOC110534330"; oId "CUFF.6278.1"; nearest_ref "rna3274"; class_code "x"; tss_id "TSS8331";
NC_035078.1	4743610	4746704	.	.	-	Cufflinks	exon	.	gene_id "XLOC_007288"; transcript_id "OmyAS00020776"; exon_number "2"; gene_name "LOC110534330"; oId "CUFF.6278.2"; nearest_ref "rna3274"; class_code "x"; tss_id "TSS8332";
NC_035078.1	4748714	4748778	.	.	-	Cufflinks	exon	.	gene_id "XLOC_007288"; transcript_id "OmyAS00020775"; exon_number "3"; gene_name "LOC110534330"; oId "CUFF.6278.1"; nearest_ref "rna3274"; class_code "x"; tss_id "TSS8331";
NC_035078.1	4748831	4748842	.	.	-	Cufflinks	exon	.	gene_id "XLOC_007288"; transcript_id "OmyAS00020775"; exon_number "4"; gene_name "LOC110534330"; oId "CUFF.6278.1"; nearest_ref "rna3274"; class_code "x"; tss_id "TSS8331";
NC_035078.1	4748895	4749791	.	.	-	Cufflinks	exon	.	gene_id "XLOC_007288"; transcript_id "OmyAS00020775"; exon_number "5"; gene_name "LOC110534330"; oId "CUFF.6278.1"; nearest_ref "rna3274"; class_code "x"; tss_id "TSS8331";
NC_035078.1	4837384	4837943	.	.	-	Cufflinks	exon	.	gene_id "XLOC_007293"; transcript_id "OmyAS00020790"; exon_number "1"; gene_name "LOC110536732"; oId "CUFF.6290.1"; nearest_ref "rna3285"; class_code "s"; tss_id "TSS8341";
NC_035078.1	4841434	4841564	.	.	-	Cufflinks	exon	.	gene_id "XLOC_007293"; transcript_id "OmyAS00020790"; exon_number "2"; gene_name "LOC110536732"; oId "CUFF.6290.1"; nearest_ref "rna3285"; class_code "s"; tss_id "TSS8341";
NC_035078.1	4841752	4841828	.	.	-	Cufflinks	exon	.	gene_id "XLOC_007293"; transcript_id "OmyAS00020790"; exon_number "3"; gene_name "LOC110536732"; oId "CUFF.6290.1"; nearest_ref "rna3285"; class_code "s"; tss_id "TSS8341";
NC_035078.1	4842044	4842131	.	.	-	Cufflinks	exon	.	gene_id "XLOC_007293"; transcript_id "OmyAS00020790"; exon_number "4"; gene_name "LOC110536732"; oId "CUFF.6290.1"; nearest_ref "rna3285"; class_code "s"; tss_id "TSS8341";
NC_035078.1	4907353	4907767	.	.	+	Cufflinks	exon	.	gene_id "XLOC_004703"; transcript_id "OmyAS00013292"; exon_number "1"; gene_name "LOC110536773"; oId "CUFF.6297.1"; nearest_ref "rna3301"; class_code "s"; tss_id "TSS5222";
NC_035078.1	4908249	4908469	.	.	+	Cufflinks	exon	.	gene_id "XLOC_004703"; transcript_id "OmyAS00013292"; exon_number "2"; gene_name "LOC110536773"; oId "CUFF.6297.1"; nearest_ref "rna3301"; class_code "s"; tss_id "TSS5222";
NC_035078.1	4908686	4909183	.	.	+	Cufflinks	exon	.	gene_id "XLOC_004703"; transcript_id "OmyAS00013292"; exon_number "3"; gene_name "LOC110536773"; oId "CUFF.6297.1"; nearest_ref "rna3301"; class_code "s"; tss_id "TSS5222";
NC_035078.1	4945261	4951313	.	.	+	Cufflinks	exon	.	gene_id "XLOC_004707"; transcript_id "OmyAS00013319"; exon_number "1"; gene_name "LOC110534340"; oId "CUFF.6306.2"; nearest_ref "rna3317"; class_code "x"; tss_id "TSS5228";
NC_035078.1	4954602	4954810	.	.	+	Cufflinks	exon	.	gene_id "XLOC_004707"; transcript_id "OmyAS00013319"; exon_number "2"; gene_name "LOC110534340"; oId "CUFF.6306.2"; nearest_ref "rna3317"; class_code "x"; tss_id "TSS5228";
NC_035078.1	5112316	5112629	.	.	-	Cufflinks	exon	.	gene_id "XLOC_007309"; transcript_id "OmyAS00020854"; exon_number "1"; gene_name "LOC110534346"; oId "CUFF.6331.1"; nearest_ref "rna3333"; class_code "x";
NC_035078.1	5141885	5142392	.	.	-	Cufflinks	exon	.	gene_id "XLOC_007313"; transcript_id "OmyAS00020865"; exon_number "1"; gene_name "LOC110537011"; oId "CUFF.6340.2"; nearest_ref "rna3336"; class_code "x";
NC_035078.1	5230335	5230648	.	.	-	Cufflinks	exon	.	gene_id "XLOC_007315"; transcript_id "OmyAS00020868"; exon_number "1"; gene_name "LOC110534362"; oId "CUFF.6352.1"; nearest_ref "rna3339"; class_code "x";
NC_035078.1	5279573	5280817	.	.	-	Cufflinks	exon	.	gene_id "XLOC_007317"; transcript_id "OmyAS00020871"; exon_number "1"; gene_name "LOC110537022"; oId "CUFF.6355.2"; nearest_ref "rna3340"; class_code "x"; tss_id "TSS8382";
NC_035078.1	5281706	5282914	.	.	-	Cufflinks	exon	.	gene_id "XLOC_007317"; transcript_id "OmyAS00020871"; exon_number "2"; gene_name "LOC110537022"; oId "CUFF.6355.2"; nearest_ref "rna3340"; class_code "x"; tss_id "TSS8382";
NC_035078.1	5288152	5288397	.	.	+	Cufflinks	exon	.	gene_id "XLOC_004728"; transcript_id "OmyAS00013405"; exon_number "1"; gene_name "LOC110537034"; oId "CUFF.6356.2"; nearest_ref "rna3342"; class_code "x";
NC_035078.1	5306325	5306552	.	.	-	Cufflinks	exon	.	gene_id "XLOC_007320"; transcript_id "OmyAS00020880"; exon_number "1"; gene_name "LOC110537045"; oId "CUFF.6359.5"; nearest_ref "rna3343"; class_code "s"; tss_id "TSS8385";
NC_035078.1	5306325	5306629	.	.	-	Cufflinks	exon	.	gene_id "XLOC_007320"; transcript_id "OmyAS00020881"; exon_number "1"; gene_name "LOC110537045"; oId "CUFF.6359.6"; nearest_ref "rna3343"; class_code "x"; tss_id "TSS8385";
NC_035078.1	5306325	5306681	.	.	-	Cufflinks	exon	.	gene_id "XLOC_007320"; transcript_id "OmyAS00020877"; exon_number "1"; gene_name "LOC110537045"; oId "CUFF.6359.2"; nearest_ref "rna3343"; class_code "x"; tss_id "TSS8385";
NC_035078.1	5306325	5306732	.	.	-	Cufflinks	exon	.	gene_id "XLOC_007320"; transcript_id "OmyAS00020878"; exon_number "1"; gene_name "LOC110537045"; oId "CUFF.6359.3"; nearest_ref "rna3343"; class_code "x"; tss_id "TSS8385";
NC_035078.1	5306325	5306781	.	.	-	Cufflinks	exon	.	gene_id "XLOC_007320"; transcript_id "OmyAS00020875"; exon_number "1"; gene_name "LOC110537045"; oId "CUFF.6359.8"; nearest_ref "rna3343"; class_code "x"; tss_id "TSS8385";
NC_035078.1	5306325	5306831	.	.	-	Cufflinks	exon	.	gene_id "XLOC_007320"; transcript_id "OmyAS00020874"; exon_number "1"; gene_name "LOC110537045"; oId "CUFF.6359.7"; nearest_ref "rna3343"; class_code "x"; tss_id "TSS8385";
NC_035078.1	5306325	5306853	.	.	-	Cufflinks	exon	.	gene_id "XLOC_007320"; transcript_id "OmyAS00020879"; exon_number "1"; gene_name "LOC110537045"; oId "CUFF.6359.4"; nearest_ref "rna3343"; class_code "x"; tss_id "TSS8385";
NC_035078.1	5306325	5307690	.	.	-	Cufflinks	exon	.	gene_id "XLOC_007320"; transcript_id "OmyAS00020876"; exon_number "1"; gene_name "LOC110537045"; oId "CUFF.6359.1"; nearest_ref "rna3343"; class_code "x";
NC_035078.1	5307355	5307692	.	.	-	Cufflinks	exon	.	gene_id "XLOC_007320"; transcript_id "OmyAS00020880"; exon_number "2"; gene_name "LOC110537045"; oId "CUFF.6359.5"; nearest_ref "rna3343"; class_code "s"; tss_id "TSS8385";
NC_035078.1	5307432	5307692	.	.	-	Cufflinks	exon	.	gene_id "XLOC_007320"; transcript_id "OmyAS00020881"; exon_number "2"; gene_name "LOC110537045"; oId "CUFF.6359.6"; nearest_ref "rna3343"; class_code "x"; tss_id "TSS8385";
NC_035078.1	5307484	5307692	.	.	-	Cufflinks	exon	.	gene_id "XLOC_007320"; transcript_id "OmyAS00020877"; exon_number "2"; gene_name "LOC110537045"; oId "CUFF.6359.2"; nearest_ref "rna3343"; class_code "x"; tss_id "TSS8385";
NC_035078.1	5307535	5307692	.	.	-	Cufflinks	exon	.	gene_id "XLOC_007320"; transcript_id "OmyAS00020878"; exon_number "2"; gene_name "LOC110537045"; oId "CUFF.6359.3"; nearest_ref "rna3343"; class_code "x"; tss_id "TSS8385";
NC_035078.1	5307590	5307689	.	.	-	Cufflinks	exon	.	gene_id "XLOC_007320"; transcript_id "OmyAS00020875"; exon_number "2"; gene_name "LOC110537045"; oId "CUFF.6359.8"; nearest_ref "rna3343"; class_code "x"; tss_id "TSS8385";
NC_035078.1	5307634	5307688	.	.	-	Cufflinks	exon	.	gene_id "XLOC_007320"; transcript_id "OmyAS00020874"; exon_number "2"; gene_name "LOC110537045"; oId "CUFF.6359.7"; nearest_ref "rna3343"; class_code "x"; tss_id "TSS8385";
NC_035078.1	5307656	5307692	.	.	-	Cufflinks	exon	.	gene_id "XLOC_007320"; transcript_id "OmyAS00020879"; exon_number "2"; gene_name "LOC110537045"; oId "CUFF.6359.4"; nearest_ref "rna3343"; class_code "x"; tss_id "TSS8385";
NC_035078.1	5312952	5313217	.	.	+	Cufflinks	exon	.	gene_id "XLOC_004731"; transcript_id "OmyAS00013417"; exon_number "1"; gene_name "LOC110537051"; oId "CUFF.6362.7"; nearest_ref "rna3344"; class_code "s"; tss_id "TSS5259";
NC_035078.1	5313853	5313995	.	.	+	Cufflinks	exon	.	gene_id "XLOC_004731"; transcript_id "OmyAS00013417"; exon_number "2"; gene_name "LOC110537051"; oId "CUFF.6362.7"; nearest_ref "rna3344"; class_code "s"; tss_id "TSS5259";
NC_035078.1	5314194	5314257	.	.	+	Cufflinks	exon	.	gene_id "XLOC_004731"; transcript_id "OmyAS00013417"; exon_number "3"; gene_name "LOC110537051"; oId "CUFF.6362.7"; nearest_ref "rna3344"; class_code "s"; tss_id "TSS5259";
NC_035078.1	5314669	5315253	.	.	+	Cufflinks	exon	.	gene_id "XLOC_004731"; transcript_id "OmyAS00013417"; exon_number "4"; gene_name "LOC110537051"; oId "CUFF.6362.7"; nearest_ref "rna3344"; class_code "s"; tss_id "TSS5259";
NC_035078.1	5315582	5317518	.	.	+	Cufflinks	exon	.	gene_id "XLOC_004732"; transcript_id "OmyAS00013418"; exon_number "1"; gene_name "LOC110534365"; oId "CUFF.6363.1"; nearest_ref "rna3352"; class_code "x";
NC_035078.1	5350181	5350489	.	.	+	Cufflinks	exon	.	gene_id "XLOC_004734"; transcript_id "OmyAS00013423"; exon_number "1"; gene_name "LOC110537080"; oId "CUFF.6366.1"; nearest_ref "rna3354"; class_code "x"; tss_id "TSS5263";
NC_035078.1	5353747	5353932	.	.	+	Cufflinks	exon	.	gene_id "XLOC_004734"; transcript_id "OmyAS00013423"; exon_number "2"; gene_name "LOC110537080"; oId "CUFF.6366.1"; nearest_ref "rna3354"; class_code "x"; tss_id "TSS5263";
NC_035078.1	5392205	5392401	.	.	+	Cufflinks	exon	.	gene_id "XLOC_004739"; transcript_id "OmyAS00013432"; exon_number "1"; gene_name "atg12"; oId "CUFF.6373.2"; nearest_ref "rna3359"; class_code "x"; tss_id "TSS5268";
NC_035078.1	5393159	5393227	.	.	+	Cufflinks	exon	.	gene_id "XLOC_004739"; transcript_id "OmyAS00013432"; exon_number "2"; gene_name "atg12"; oId "CUFF.6373.2"; nearest_ref "rna3359"; class_code "x"; tss_id "TSS5268";
NC_035078.1	5516877	5517665	.	.	-	Cufflinks	exon	.	gene_id "XLOC_007337"; transcript_id "OmyAS00020966"; exon_number "1"; gene_name "LOC110537134"; oId "CUFF.6394.1"; nearest_ref "rna3372"; class_code "x"; tss_id "TSS8407";
NC_035078.1	5523175	5524154	.	.	-	Cufflinks	exon	.	gene_id "XLOC_007337"; transcript_id "OmyAS00020966"; exon_number "2"; gene_name "LOC110537134"; oId "CUFF.6394.1"; nearest_ref "rna3372"; class_code "x"; tss_id "TSS8407";
NC_035078.1	5553714	5553870	.	.	-	Cufflinks	exon	.	gene_id "XLOC_007340"; transcript_id "OmyAS00020970"; exon_number "1"; gene_name "LOC110537226"; oId "CUFF.6403.1"; nearest_ref "rna3373"; class_code "s"; tss_id "TSS8410";
NC_035078.1	5554019	5555251	.	.	-	Cufflinks	exon	.	gene_id "XLOC_007340"; transcript_id "OmyAS00020970"; exon_number "2"; gene_name "LOC110537226"; oId "CUFF.6403.1"; nearest_ref "rna3373"; class_code "s"; tss_id "TSS8410";
NC_035078.1	5625038	5625469	.	.	+	Cufflinks	exon	.	gene_id "XLOC_004757"; transcript_id "OmyAS00013472"; exon_number "1"; gene_name "LOC110537231"; oId "CUFF.6414.1"; nearest_ref "rna3379"; class_code "x"; tss_id "TSS5288";
NC_035078.1	5625387	5625488	.	.	+	Cufflinks	exon	.	gene_id "XLOC_004757"; transcript_id "OmyAS00013475"; exon_number "1"; gene_name "LOC110537231"; oId "CUFF.6414.4"; nearest_ref "rna3379"; class_code "x"; tss_id "TSS5289";
NC_035078.1	5625956	5625975	.	.	+	Cufflinks	exon	.	gene_id "XLOC_004757"; transcript_id "OmyAS00013472"; exon_number "2"; gene_name "LOC110537231"; oId "CUFF.6414.1"; nearest_ref "rna3379"; class_code "x"; tss_id "TSS5288";
NC_035078.1	5625956	5626801	.	.	+	Cufflinks	exon	.	gene_id "XLOC_004757"; transcript_id "OmyAS00013475"; exon_number "2"; gene_name "LOC110537231"; oId "CUFF.6414.4"; nearest_ref "rna3379"; class_code "x"; tss_id "TSS5289";
NC_035078.1	5626013	5626801	.	.	+	Cufflinks	exon	.	gene_id "XLOC_004757"; transcript_id "OmyAS00013472"; exon_number "3"; gene_name "LOC110537231"; oId "CUFF.6414.1"; nearest_ref "rna3379"; class_code "x"; tss_id "TSS5288";
NC_035078.1	5655329	5655671	.	.	-	Cufflinks	exon	.	gene_id "XLOC_007347"; transcript_id "OmyAS00020987"; exon_number "1"; gene_name "LOC110537251"; oId "CUFF.6417.1"; nearest_ref "rna3381"; class_code "x"; tss_id "TSS8420";
NC_035078.1	5656082	5656263	.	.	-	Cufflinks	exon	.	gene_id "XLOC_007347"; transcript_id "OmyAS00020987"; exon_number "2"; gene_name "LOC110537251"; oId "CUFF.6417.1"; nearest_ref "rna3381"; class_code "x"; tss_id "TSS8420";
NC_035078.1	5790727	5791209	.	.	-	Cufflinks	exon	.	gene_id "XLOC_007355"; transcript_id "OmyAS00021007"; exon_number "1"; gene_name "LOC110537290"; oId "CUFF.6431.1"; nearest_ref "rna3390"; class_code "x"; tss_id "TSS8430";
NC_035078.1	5797778	5797869	.	.	-	Cufflinks	exon	.	gene_id "XLOC_007355"; transcript_id "OmyAS00021007"; exon_number "2"; gene_name "LOC110537290"; oId "CUFF.6431.1"; nearest_ref "rna3390"; class_code "x"; tss_id "TSS8430";
NC_035078.1	5813046	5813223	.	.	-	Cufflinks	exon	.	gene_id "XLOC_007356"; transcript_id "OmyAS00021008"; exon_number "1"; gene_name "LOC110537299"; oId "CUFF.6432.1"; nearest_ref "rna3391"; class_code "s"; tss_id "TSS8431";
NC_035078.1	5813840	5813963	.	.	-	Cufflinks	exon	.	gene_id "XLOC_007356"; transcript_id "OmyAS00021008"; exon_number "2"; gene_name "LOC110537299"; oId "CUFF.6432.1"; nearest_ref "rna3391"; class_code "s"; tss_id "TSS8431";
NC_035078.1	5984257	5984442	.	.	-	Cufflinks	exon	.	gene_id "XLOC_007364"; transcript_id "OmyAS00021026"; exon_number "1"; gene_name "LOC110537340"; oId "CUFF.6447.1"; nearest_ref "rna3401"; class_code "x"; tss_id "TSS8441";
NC_035078.1	5984478	5984665	.	.	-	Cufflinks	exon	.	gene_id "XLOC_007364"; transcript_id "OmyAS00021027"; exon_number "1"; gene_name "LOC110537340"; oId "CUFF.6447.2"; nearest_ref "rna3401"; class_code "x"; tss_id "TSS8441";
NC_035078.1	5984527	5984665	.	.	-	Cufflinks	exon	.	gene_id "XLOC_007364"; transcript_id "OmyAS00021026"; exon_number "2"; gene_name "LOC110537340"; oId "CUFF.6447.1"; nearest_ref "rna3401"; class_code "x"; tss_id "TSS8441";
NC_035078.1	5984780	5985270	.	.	-	Cufflinks	exon	.	gene_id "XLOC_007365"; transcript_id "OmyAS00021028"; exon_number "1"; gene_name "LOC110537340"; oId "CUFF.6448.1"; nearest_ref "rna3401"; class_code "x";
NC_035078.1	5992722	5992789	.	.	-	Cufflinks	exon	.	gene_id "XLOC_007364"; transcript_id "OmyAS00021027"; exon_number "2"; gene_name "LOC110537340"; oId "CUFF.6447.2"; nearest_ref "rna3401"; class_code "x"; tss_id "TSS8441";
NC_035078.1	5995464	5995766	.	.	-	Cufflinks	exon	.	gene_id "XLOC_007364"; transcript_id "OmyAS00021026"; exon_number "3"; gene_name "LOC110537340"; oId "CUFF.6447.1"; nearest_ref "rna3401"; class_code "x"; tss_id "TSS8441";
NC_035078.1	5995531	5995766	.	.	-	Cufflinks	exon	.	gene_id "XLOC_007364"; transcript_id "OmyAS00021027"; exon_number "3"; gene_name "LOC110537340"; oId "CUFF.6447.2"; nearest_ref "rna3401"; class_code "x"; tss_id "TSS8441";
NC_035078.1	6002501	6002698	.	.	-	Cufflinks	exon	.	gene_id "XLOC_007367"; transcript_id "OmyAS00021031"; exon_number "1"; gene_name "LOC110537340"; oId "CUFF.6450.2"; nearest_ref "rna3401"; class_code "x"; tss_id "TSS8443";
NC_035078.1	6004806	6005950	.	.	-	Cufflinks	exon	.	gene_id "XLOC_007367"; transcript_id "OmyAS00021031"; exon_number "2"; gene_name "LOC110537340"; oId "CUFF.6450.2"; nearest_ref "rna3401"; class_code "x"; tss_id "TSS8443";
NC_035078.1	6053141	6054101	.	.	-	Cufflinks	exon	.	gene_id "XLOC_007370"; transcript_id "OmyAS00021037"; exon_number "1"; gene_name "LOC110534400"; oId "CUFF.6458.4"; nearest_ref "gene1987"; class_code "x"; tss_id "TSS8448";
NC_035078.1	6053141	6054106	.	.	-	Cufflinks	exon	.	gene_id "XLOC_007370"; transcript_id "OmyAS00021038"; exon_number "1"; gene_name "LOC110534400"; oId "CUFF.6458.3"; nearest_ref "gene1987"; class_code "x"; tss_id "TSS8448";
NC_035078.1	6055760	6057046	.	.	-	Cufflinks	exon	.	gene_id "XLOC_007371"; transcript_id "OmyAS00021041"; exon_number "1"; gene_name "LOC110534400"; oId "CUFF.6459.3"; nearest_ref "gene1987"; class_code "x"; tss_id "TSS8451";
NC_035078.1	6055760	6057351	.	.	-	Cufflinks	exon	.	gene_id "XLOC_007371"; transcript_id "OmyAS00021039"; exon_number "1"; gene_name "LOC110534400"; oId "CUFF.6459.1"; nearest_ref "gene1987"; class_code "x"; tss_id "TSS8450";
NC_035078.1	6055760	6057351	.	.	-	Cufflinks	exon	.	gene_id "XLOC_007371"; transcript_id "OmyAS00021040"; exon_number "1"; gene_name "LOC110534400"; oId "CUFF.6459.2"; nearest_ref "gene1987"; class_code "x"; tss_id "TSS8451";
NC_035078.1	6057187	6057351	.	.	-	Cufflinks	exon	.	gene_id "XLOC_007371"; transcript_id "OmyAS00021041"; exon_number "2"; gene_name "LOC110534400"; oId "CUFF.6459.3"; nearest_ref "gene1987"; class_code "x"; tss_id "TSS8451";
NC_035078.1	6061115	6061196	.	.	-	Cufflinks	exon	.	gene_id "XLOC_007371"; transcript_id "OmyAS00021039"; exon_number "2"; gene_name "LOC110534400"; oId "CUFF.6459.1"; nearest_ref "gene1987"; class_code "x"; tss_id "TSS8450";
NC_035078.1	6061115	6061196	.	.	-	Cufflinks	exon	.	gene_id "XLOC_007371"; transcript_id "OmyAS00021041"; exon_number "3"; gene_name "LOC110534400"; oId "CUFF.6459.3"; nearest_ref "gene1987"; class_code "x"; tss_id "TSS8451";
NC_035078.1	6061115	6061196	.	.	-	Cufflinks	exon	.	gene_id "XLOC_007371"; transcript_id "OmyAS00021040"; exon_number "2"; gene_name "LOC110534400"; oId "CUFF.6459.2"; nearest_ref "gene1987"; class_code "x"; tss_id "TSS8451";
NC_035078.1	6061393	6061561	.	.	-	Cufflinks	exon	.	gene_id "XLOC_007371"; transcript_id "OmyAS00021039"; exon_number "3"; gene_name "LOC110534400"; oId "CUFF.6459.1"; nearest_ref "gene1987"; class_code "x"; tss_id "TSS8450";
NC_035078.1	6061393	6061561	.	.	-	Cufflinks	exon	.	gene_id "XLOC_007371"; transcript_id "OmyAS00021041"; exon_number "4"; gene_name "LOC110534400"; oId "CUFF.6459.3"; nearest_ref "gene1987"; class_code "x"; tss_id "TSS8451";
NC_035078.1	6061393	6061561	.	.	-	Cufflinks	exon	.	gene_id "XLOC_007371"; transcript_id "OmyAS00021040"; exon_number "3"; gene_name "LOC110534400"; oId "CUFF.6459.2"; nearest_ref "gene1987"; class_code "x"; tss_id "TSS8451";
NC_035078.1	6064200	6064793	.	.	-	Cufflinks	exon	.	gene_id "XLOC_007371"; transcript_id "OmyAS00021039"; exon_number "4"; gene_name "LOC110534400"; oId "CUFF.6459.1"; nearest_ref "gene1987"; class_code "x"; tss_id "TSS8450";
NC_035078.1	6067845	6068435	.	.	-	Cufflinks	exon	.	gene_id "XLOC_007371"; transcript_id "OmyAS00021043"; exon_number "1"; gene_name "cnp-1-2"; oId "CUFF.6459.4"; nearest_ref "rna3406"; class_code "s"; tss_id "TSS8451";
NC_035078.1	6067996	6069264	.	.	-	Cufflinks	exon	.	gene_id "XLOC_007371"; transcript_id "OmyAS00021040"; exon_number "4"; gene_name "LOC110534400"; oId "CUFF.6459.2"; nearest_ref "gene1987"; class_code "x"; tss_id "TSS8451";
NC_035078.1	6069096	6069264	.	.	-	Cufflinks	exon	.	gene_id "XLOC_007371"; transcript_id "OmyAS00021041"; exon_number "5"; gene_name "LOC110534400"; oId "CUFF.6459.3"; nearest_ref "gene1987"; class_code "x"; tss_id "TSS8451";
NC_035078.1	6069096	6069269	.	.	-	Cufflinks	exon	.	gene_id "XLOC_007371"; transcript_id "OmyAS00021043"; exon_number "2"; gene_name "cnp-1-2"; oId "CUFF.6459.4"; nearest_ref "rna3406"; class_code "s"; tss_id "TSS8451";
NC_035078.1	6071176	6072221	.	.	-	Cufflinks	exon	.	gene_id "XLOC_007373"; transcript_id "OmyAS00021044"; exon_number "1"; gene_name "cnp-1-2"; oId "CUFF.6460.1"; nearest_ref "rna3407"; class_code "x";
NC_035078.1	6084155	6084359	.	.	-	Cufflinks	exon	.	gene_id "XLOC_007370"; transcript_id "OmyAS00021038"; exon_number "2"; gene_name "LOC110534400"; oId "CUFF.6458.3"; nearest_ref "gene1987"; class_code "x"; tss_id "TSS8448";
NC_035078.1	6084155	6084693	.	.	-	Cufflinks	exon	.	gene_id "XLOC_007370"; transcript_id "OmyAS00021037"; exon_number "2"; gene_name "LOC110534400"; oId "CUFF.6458.4"; nearest_ref "gene1987"; class_code "x"; tss_id "TSS8448";
NC_035078.1	6084458	6084770	.	.	-	Cufflinks	exon	.	gene_id "XLOC_007370"; transcript_id "OmyAS00021038"; exon_number "3"; gene_name "LOC110534400"; oId "CUFF.6458.3"; nearest_ref "gene1987"; class_code "x"; tss_id "TSS8448";
NC_035078.1	6095384	6095650	.	.	-	Cufflinks	exon	.	gene_id "XLOC_007376"; transcript_id "OmyAS00021048"; exon_number "1"; gene_name "LOC110537377"; oId "CUFF.6462.1"; nearest_ref "rna3410"; class_code "x";
NC_035078.1	6122630	6122718	.	.	-	Cufflinks	exon	.	gene_id "XLOC_007378"; transcript_id "OmyAS00021051"; exon_number "1"; gene_name "LOC110537383"; oId "CUFF.6479.1"; nearest_ref "rna3413"; class_code "s"; tss_id "TSS8454";
NC_035078.1	6124296	6124391	.	.	-	Cufflinks	exon	.	gene_id "XLOC_007378"; transcript_id "OmyAS00021051"; exon_number "2"; gene_name "LOC110537383"; oId "CUFF.6479.1"; nearest_ref "rna3413"; class_code "s"; tss_id "TSS8454";
NC_035078.1	6125725	6127197	.	.	-	Cufflinks	exon	.	gene_id "XLOC_007378"; transcript_id "OmyAS00021051"; exon_number "3"; gene_name "LOC110537383"; oId "CUFF.6479.1"; nearest_ref "rna3413"; class_code "s"; tss_id "TSS8454";
NC_035078.1	6280732	6281074	.	.	+	Cufflinks	exon	.	gene_id "XLOC_004802"; transcript_id "OmyAS00013602"; exon_number "1"; gene_name "LOC110537462"; oId "CUFF.6513.1"; nearest_ref "rna3425"; class_code "x";
NC_035078.1	6474411	6476858	.	.	-	Cufflinks	exon	.	gene_id "XLOC_007406"; transcript_id "OmyAS00021101"; exon_number "1"; gene_name "LOC110534406"; oId "CUFF.6543.1"; nearest_ref "rna3438"; class_code "x";
NC_035078.1	6948061	6948253	.	.	+	Cufflinks	exon	.	gene_id "XLOC_004830"; transcript_id "OmyAS00013691"; exon_number "1"; gene_name "LOC110534443"; oId "CUFF.6581.1"; nearest_ref "rna3458"; class_code "x"; tss_id "TSS5380";
NC_035078.1	6950426	6950477	.	.	+	Cufflinks	exon	.	gene_id "XLOC_004830"; transcript_id "OmyAS00013691"; exon_number "2"; gene_name "LOC110534443"; oId "CUFF.6581.1"; nearest_ref "rna3458"; class_code "x"; tss_id "TSS5380";
NC_035078.1	7007435	7007759	.	.	+	Cufflinks	exon	.	gene_id "XLOC_004834"; transcript_id "OmyAS00013695"; exon_number "1"; gene_name "LOC110537615"; oId "CUFF.6587.1"; nearest_ref "rna3459"; class_code "s"; tss_id "TSS5382";
NC_035078.1	7008523	7008577	.	.	+	Cufflinks	exon	.	gene_id "XLOC_004834"; transcript_id "OmyAS00013695"; exon_number "2"; gene_name "LOC110537615"; oId "CUFF.6587.1"; nearest_ref "rna3459"; class_code "s"; tss_id "TSS5382";
NC_035078.1	7072600	7072825	.	.	-	Cufflinks	exon	.	gene_id "XLOC_007425"; transcript_id "OmyAS00021139"; exon_number "1"; gene_name "LOC110534460"; oId "CUFF.6592.1"; nearest_ref "rna3461"; class_code "x"; tss_id "TSS8501";
NC_035078.1	7075170	7075261	.	.	-	Cufflinks	exon	.	gene_id "XLOC_007425"; transcript_id "OmyAS00021139"; exon_number "2"; gene_name "LOC110534460"; oId "CUFF.6592.1"; nearest_ref "rna3461"; class_code "x"; tss_id "TSS8501";
NC_035078.1	7162465	7162911	.	.	-	Cufflinks	exon	.	gene_id "XLOC_007429"; transcript_id "OmyAS00021147"; exon_number "1"; gene_name "LOC110537766"; oId "CUFF.6605.1"; nearest_ref "rna3467"; class_code "x";
NC_035078.1	7164175	7165126	.	.	-	Cufflinks	exon	.	gene_id "XLOC_007429"; transcript_id "OmyAS00021150"; exon_number "1"; gene_name "LOC110537766"; oId "CUFF.6605.3"; nearest_ref "rna3467"; class_code "x";
NC_035078.1	7367319	7368117	.	.	-	Cufflinks	exon	.	gene_id "XLOC_007434"; transcript_id "OmyAS00021163"; exon_number "1"; gene_name "LOC110537658"; oId "CUFF.6621.6"; nearest_ref "rna3491"; class_code "x";
NC_035078.1	7467908	7468170	.	.	-	Cufflinks	exon	.	gene_id "XLOC_007439"; transcript_id "OmyAS00021170"; exon_number "1"; gene_name "LOC110537757"; oId "CUFF.6628.2"; nearest_ref "rna3495"; class_code "s"; tss_id "TSS8519";
NC_035078.1	7467908	7468170	.	.	-	Cufflinks	exon	.	gene_id "XLOC_007439"; transcript_id "OmyAS00021169"; exon_number "1"; gene_name "LOC110537757"; oId "CUFF.6628.1"; nearest_ref "rna3495"; class_code "s"; tss_id "TSS8519";
NC_035078.1	7468356	7468417	.	.	-	Cufflinks	exon	.	gene_id "XLOC_007439"; transcript_id "OmyAS00021170"; exon_number "2"; gene_name "LOC110537757"; oId "CUFF.6628.2"; nearest_ref "rna3495"; class_code "s"; tss_id "TSS8519";
NC_035078.1	7468356	7469849	.	.	-	Cufflinks	exon	.	gene_id "XLOC_007439"; transcript_id "OmyAS00021169"; exon_number "2"; gene_name "LOC110537757"; oId "CUFF.6628.1"; nearest_ref "rna3495"; class_code "s"; tss_id "TSS8519";
NC_035078.1	7469776	7469849	.	.	-	Cufflinks	exon	.	gene_id "XLOC_007439"; transcript_id "OmyAS00021170"; exon_number "3"; gene_name "LOC110537757"; oId "CUFF.6628.2"; nearest_ref "rna3495"; class_code "s"; tss_id "TSS8519";
NC_035078.1	7506115	7506223	.	.	-	Cufflinks	exon	.	gene_id "XLOC_007442"; transcript_id "OmyAS00021187"; exon_number "1"; gene_name "LOC110537790"; oId "CUFF.6630.10"; nearest_ref "rna3499"; class_code "x"; tss_id "TSS8528";
NC_035078.1	7506115	7506276	.	.	-	Cufflinks	exon	.	gene_id "XLOC_007442"; transcript_id "OmyAS00021188"; exon_number "1"; gene_name "LOC110537790"; oId "CUFF.6630.11"; nearest_ref "rna3499"; class_code "x"; tss_id "TSS8528";
NC_035078.1	7522366	7522508	.	.	-	Cufflinks	exon	.	gene_id "XLOC_007442"; transcript_id "OmyAS00021187"; exon_number "2"; gene_name "LOC110537790"; oId "CUFF.6630.10"; nearest_ref "rna3499"; class_code "x"; tss_id "TSS8528";
NC_035078.1	7522419	7522508	.	.	-	Cufflinks	exon	.	gene_id "XLOC_007442"; transcript_id "OmyAS00021188"; exon_number "2"; gene_name "LOC110537790"; oId "CUFF.6630.11"; nearest_ref "rna3499"; class_code "x"; tss_id "TSS8528";
NC_035078.1	7636760	7636991	.	.	+	Cufflinks	exon	.	gene_id "XLOC_004858"; transcript_id "OmyAS00013819"; exon_number "1"; gene_name "LOC110534470"; oId "CUFF.6643.1"; nearest_ref "rna3512"; class_code "x";
NC_035078.1	7740355	7741750	.	.	+	Cufflinks	exon	.	gene_id "XLOC_004868"; transcript_id "OmyAS00013844"; exon_number "1"; gene_name "LOC110537964"; oId "CUFF.6661.1"; nearest_ref "rna3523"; class_code "x"; tss_id "TSS5439";
NC_035078.1	7757153	7757443	.	.	+	Cufflinks	exon	.	gene_id "XLOC_004868"; transcript_id "OmyAS00013844"; exon_number "2"; gene_name "LOC110537964"; oId "CUFF.6661.1"; nearest_ref "rna3523"; class_code "x"; tss_id "TSS5439";
NC_035078.1	7904814	7905957	.	.	+	Cufflinks	exon	.	gene_id "XLOC_004873"; transcript_id "OmyAS00013855"; exon_number "1"; gene_name "LOC110537995"; oId "CUFF.6670.2"; nearest_ref "rna3527"; class_code "x";
NC_035078.1	8036699	8036776	.	.	+	Cufflinks	exon	.	gene_id "XLOC_004876"; transcript_id "OmyAS00013861"; exon_number "1"; gene_name "LOC110534479"; oId "CUFF.6691.2"; nearest_ref "rna3528"; class_code "s"; tss_id "TSS5452";
NC_035078.1	8038598	8039692	.	.	+	Cufflinks	exon	.	gene_id "XLOC_004876"; transcript_id "OmyAS00013861"; exon_number "2"; gene_name "LOC110534479"; oId "CUFF.6691.2"; nearest_ref "rna3528"; class_code "s"; tss_id "TSS5452";
NC_035078.1	8133398	8133671	.	.	+	Cufflinks	exon	.	gene_id "XLOC_004881"; transcript_id "OmyAS00013870"; exon_number "1"; gene_name "LOC110538195"; oId "CUFF.6701.1"; nearest_ref "rna3540"; class_code "x";
NC_035078.1	8134103	8134653	.	.	+	Cufflinks	exon	.	gene_id "XLOC_004882"; transcript_id "OmyAS00013871"; exon_number "1"; gene_name "LOC110538195"; oId "CUFF.6702.1"; nearest_ref "rna3539"; class_code "x";
NC_035078.1	8136208	8136514	.	.	+	Cufflinks	exon	.	gene_id "XLOC_004883"; transcript_id "OmyAS00013873"; exon_number "1"; gene_name "LOC110534486"; oId "CUFF.6703.1"; nearest_ref "gene2074"; class_code "x";
NC_035078.1	8302140	8302423	.	.	+	Cufflinks	exon	.	gene_id "XLOC_004894"; transcript_id "OmyAS00013886"; exon_number "1"; gene_name "LOC110538379"; oId "CUFF.6724.1"; nearest_ref "rna3558"; class_code "x";
NC_035078.1	8392080	8392670	.	.	-	Cufflinks	exon	.	gene_id "XLOC_007482"; transcript_id "OmyAS00021342"; exon_number "1"; gene_name "LOC110538249"; oId "CUFF.6729.1"; nearest_ref "rna3563"; class_code "s"; tss_id "TSS8570";
NC_035078.1	8397136	8397258	.	.	-	Cufflinks	exon	.	gene_id "XLOC_007482"; transcript_id "OmyAS00021342"; exon_number "2"; gene_name "LOC110538249"; oId "CUFF.6729.1"; nearest_ref "rna3563"; class_code "s"; tss_id "TSS8570";
NC_035078.1	8399061	8399352	.	.	-	Cufflinks	exon	.	gene_id "XLOC_007482"; transcript_id "OmyAS00021343"; exon_number "1"; gene_name "LOC110538249"; oId "CUFF.6729.2"; nearest_ref "rna3563"; class_code "x"; tss_id "TSS8570";
NC_035078.1	8403391	8403461	.	.	-	Cufflinks	exon	.	gene_id "XLOC_007482"; transcript_id "OmyAS00021342"; exon_number "3"; gene_name "LOC110538249"; oId "CUFF.6729.1"; nearest_ref "rna3563"; class_code "s"; tss_id "TSS8570";
NC_035078.1	8403391	8403461	.	.	-	Cufflinks	exon	.	gene_id "XLOC_007482"; transcript_id "OmyAS00021343"; exon_number "2"; gene_name "LOC110538249"; oId "CUFF.6729.2"; nearest_ref "rna3563"; class_code "x"; tss_id "TSS8570";
NC_035078.1	8495521	8496508	.	.	+	Cufflinks	exon	.	gene_id "XLOC_004900"; transcript_id "OmyAS00013900"; exon_number "1"; gene_name "LOC110538224"; oId "CUFF.6739.1"; nearest_ref "rna3575"; class_code "x";
NC_035078.1	8703229	8703557	.	.	+	Cufflinks	exon	.	gene_id "XLOC_004913"; transcript_id "OmyAS00013939"; exon_number "1"; gene_name "LOC110538238"; oId "CUFF.6771.1"; nearest_ref "rna3591"; class_code "s"; tss_id "TSS5496";
NC_035078.1	8708061	8708122	.	.	+	Cufflinks	exon	.	gene_id "XLOC_004913"; transcript_id "OmyAS00013939"; exon_number "2"; gene_name "LOC110538238"; oId "CUFF.6771.1"; nearest_ref "rna3591"; class_code "s"; tss_id "TSS5496";
NC_035078.1	9141428	9141663	.	.	-	Cufflinks	exon	.	gene_id "XLOC_007508"; transcript_id "OmyAS00021418"; exon_number "1"; gene_name "LOC110538480"; oId "CUFF.6803.1"; nearest_ref "rna3611"; class_code "x";
NC_035078.1	9154848	9155180	.	.	-	Cufflinks	exon	.	gene_id "XLOC_007510"; transcript_id "OmyAS00021420"; exon_number "1"; gene_name "LOC110538497"; oId "CUFF.6806.1"; nearest_ref "rna3613"; class_code "s"; tss_id "TSS8608";
NC_035078.1	9154848	9155180	.	.	-	Cufflinks	exon	.	gene_id "XLOC_007510"; transcript_id "OmyAS00021422"; exon_number "1"; gene_name "LOC110538497"; oId "CUFF.6806.3"; nearest_ref "rna3613"; class_code "s"; tss_id "TSS8608";
NC_035078.1	9167019	9167824	.	.	-	Cufflinks	exon	.	gene_id "XLOC_007510"; transcript_id "OmyAS00021423"; exon_number "1"; gene_name "LOC110538497"; oId "CUFF.6806.4"; nearest_ref "rna3615"; class_code "x";
NC_035078.1	9167250	9167307	.	.	-	Cufflinks	exon	.	gene_id "XLOC_007510"; transcript_id "OmyAS00021420"; exon_number "2"; gene_name "LOC110538497"; oId "CUFF.6806.1"; nearest_ref "rna3613"; class_code "s"; tss_id "TSS8608";
NC_035078.1	9167250	9167307	.	.	-	Cufflinks	exon	.	gene_id "XLOC_007510"; transcript_id "OmyAS00021422"; exon_number "2"; gene_name "LOC110538497"; oId "CUFF.6806.3"; nearest_ref "rna3613"; class_code "s"; tss_id "TSS8608";
NC_035078.1	9167476	9167503	.	.	-	Cufflinks	exon	.	gene_id "XLOC_007510"; transcript_id "OmyAS00021420"; exon_number "3"; gene_name "LOC110538497"; oId "CUFF.6806.1"; nearest_ref "rna3613"; class_code "s"; tss_id "TSS8608";
NC_035078.1	9169964	9169985	.	.	-	Cufflinks	exon	.	gene_id "XLOC_007510"; transcript_id "OmyAS00021420"; exon_number "4"; gene_name "LOC110538497"; oId "CUFF.6806.1"; nearest_ref "rna3613"; class_code "s"; tss_id "TSS8608";
NC_035078.1	9169964	9169985	.	.	-	Cufflinks	exon	.	gene_id "XLOC_007510"; transcript_id "OmyAS00021422"; exon_number "3"; gene_name "LOC110538497"; oId "CUFF.6806.3"; nearest_ref "rna3613"; class_code "s"; tss_id "TSS8608";
NC_035078.1	9170461	9170485	.	.	-	Cufflinks	exon	.	gene_id "XLOC_007510"; transcript_id "OmyAS00021420"; exon_number "5"; gene_name "LOC110538497"; oId "CUFF.6806.1"; nearest_ref "rna3613"; class_code "s"; tss_id "TSS8608";
NC_035078.1	9170461	9170485	.	.	-	Cufflinks	exon	.	gene_id "XLOC_007510"; transcript_id "OmyAS00021422"; exon_number "4"; gene_name "LOC110538497"; oId "CUFF.6806.3"; nearest_ref "rna3613"; class_code "s"; tss_id "TSS8608";
NC_035078.1	9171095	9171170	.	.	-	Cufflinks	exon	.	gene_id "XLOC_007510"; transcript_id "OmyAS00021420"; exon_number "6"; gene_name "LOC110538497"; oId "CUFF.6806.1"; nearest_ref "rna3613"; class_code "s"; tss_id "TSS8608";
NC_035078.1	9171095	9171170	.	.	-	Cufflinks	exon	.	gene_id "XLOC_007510"; transcript_id "OmyAS00021422"; exon_number "5"; gene_name "LOC110538497"; oId "CUFF.6806.3"; nearest_ref "rna3613"; class_code "s"; tss_id "TSS8608";
NC_035078.1	9172989	9173026	.	.	-	Cufflinks	exon	.	gene_id "XLOC_007510"; transcript_id "OmyAS00021420"; exon_number "7"; gene_name "LOC110538497"; oId "CUFF.6806.1"; nearest_ref "rna3613"; class_code "s"; tss_id "TSS8608";
NC_035078.1	9172989	9173026	.	.	-	Cufflinks	exon	.	gene_id "XLOC_007510"; transcript_id "OmyAS00021422"; exon_number "6"; gene_name "LOC110538497"; oId "CUFF.6806.3"; nearest_ref "rna3613"; class_code "s"; tss_id "TSS8608";
NC_035078.1	9173298	9173339	.	.	-	Cufflinks	exon	.	gene_id "XLOC_007510"; transcript_id "OmyAS00021420"; exon_number "8"; gene_name "LOC110538497"; oId "CUFF.6806.1"; nearest_ref "rna3613"; class_code "s"; tss_id "TSS8608";
NC_035078.1	9173298	9173339	.	.	-	Cufflinks	exon	.	gene_id "XLOC_007510"; transcript_id "OmyAS00021422"; exon_number "7"; gene_name "LOC110538497"; oId "CUFF.6806.3"; nearest_ref "rna3613"; class_code "s"; tss_id "TSS8608";
NC_035078.1	9173456	9173801	.	.	-	Cufflinks	exon	.	gene_id "XLOC_007510"; transcript_id "OmyAS00021420"; exon_number "9"; gene_name "LOC110538497"; oId "CUFF.6806.1"; nearest_ref "rna3613"; class_code "s"; tss_id "TSS8608";
NC_035078.1	9173456	9173804	.	.	-	Cufflinks	exon	.	gene_id "XLOC_007510"; transcript_id "OmyAS00021422"; exon_number "8"; gene_name "LOC110538497"; oId "CUFF.6806.3"; nearest_ref "rna3613"; class_code "s"; tss_id "TSS8608";
NC_035078.1	9174526	9174943	.	.	-	Cufflinks	exon	.	gene_id "XLOC_007511"; transcript_id "OmyAS00021424"; exon_number "1"; gene_name "LOC110538531"; oId "CUFF.6807.1"; nearest_ref "rna3620"; class_code "s"; tss_id "TSS8609";
NC_035078.1	9174526	9174943	.	.	-	Cufflinks	exon	.	gene_id "XLOC_007511"; transcript_id "OmyAS00021425"; exon_number "1"; gene_name "LOC110538531"; oId "CUFF.6807.2"; nearest_ref "rna3620"; class_code "s"; tss_id "TSS8610";
NC_035078.1	9176269	9176305	.	.	-	Cufflinks	exon	.	gene_id "XLOC_007511"; transcript_id "OmyAS00021424"; exon_number "2"; gene_name "LOC110538531"; oId "CUFF.6807.1"; nearest_ref "rna3620"; class_code "s"; tss_id "TSS8609";
NC_035078.1	9176269	9176305	.	.	-	Cufflinks	exon	.	gene_id "XLOC_007511"; transcript_id "OmyAS00021425"; exon_number "2"; gene_name "LOC110538531"; oId "CUFF.6807.2"; nearest_ref "rna3620"; class_code "s"; tss_id "TSS8610";
NC_035078.1	9176425	9176500	.	.	-	Cufflinks	exon	.	gene_id "XLOC_007511"; transcript_id "OmyAS00021424"; exon_number "3"; gene_name "LOC110538531"; oId "CUFF.6807.1"; nearest_ref "rna3620"; class_code "s"; tss_id "TSS8609";
NC_035078.1	9176425	9176500	.	.	-	Cufflinks	exon	.	gene_id "XLOC_007511"; transcript_id "OmyAS00021425"; exon_number "3"; gene_name "LOC110538531"; oId "CUFF.6807.2"; nearest_ref "rna3620"; class_code "s"; tss_id "TSS8610";
NC_035078.1	9177030	9177064	.	.	-	Cufflinks	exon	.	gene_id "XLOC_007511"; transcript_id "OmyAS00021425"; exon_number "4"; gene_name "LOC110538531"; oId "CUFF.6807.2"; nearest_ref "rna3620"; class_code "s"; tss_id "TSS8610";
NC_035078.1	9177030	9177785	.	.	-	Cufflinks	exon	.	gene_id "XLOC_007511"; transcript_id "OmyAS00021424"; exon_number "4"; gene_name "LOC110538531"; oId "CUFF.6807.1"; nearest_ref "rna3620"; class_code "s"; tss_id "TSS8609";
NC_035078.1	9177889	9177927	.	.	-	Cufflinks	exon	.	gene_id "XLOC_007511"; transcript_id "OmyAS00021425"; exon_number "5"; gene_name "LOC110538531"; oId "CUFF.6807.2"; nearest_ref "rna3620"; class_code "s"; tss_id "TSS8610";
NC_035078.1	9178017	9179221	.	.	-	Cufflinks	exon	.	gene_id "XLOC_007511"; transcript_id "OmyAS00021425"; exon_number "6"; gene_name "LOC110538531"; oId "CUFF.6807.2"; nearest_ref "rna3620"; class_code "s"; tss_id "TSS8610";
NC_035078.1	9181100	9181344	.	.	+	Cufflinks	exon	.	gene_id "XLOC_004927"; transcript_id "OmyAS00013985"; exon_number "1"; gene_name "nfkbid"; oId "CUFF.6809.1"; nearest_ref "rna3621"; class_code "s"; tss_id "TSS5513";
NC_035078.1	9181457	9181500	.	.	+	Cufflinks	exon	.	gene_id "XLOC_004927"; transcript_id "OmyAS00013985"; exon_number "2"; gene_name "nfkbid"; oId "CUFF.6809.1"; nearest_ref "rna3621"; class_code "s"; tss_id "TSS5513";
NC_035078.1	9183631	9183939	.	.	+	Cufflinks	exon	.	gene_id "XLOC_004928"; transcript_id "OmyAS00013986"; exon_number "1"; gene_name "nfkbid"; oId "CUFF.6810.1"; nearest_ref "rna3621"; class_code "x";
NC_035078.1	9371566	9371648	.	.	+	Cufflinks	exon	.	gene_id "XLOC_004942"; transcript_id "OmyAS00014035"; exon_number "1"; gene_name "LOC110533695"; oId "CUFF.6842.1"; nearest_ref "rna3644"; class_code "s"; tss_id "TSS5537";
NC_035078.1	9372066	9372203	.	.	+	Cufflinks	exon	.	gene_id "XLOC_004942"; transcript_id "OmyAS00014035"; exon_number "2"; gene_name "LOC110533695"; oId "CUFF.6842.1"; nearest_ref "rna3644"; class_code "s"; tss_id "TSS5537";
NC_035078.1	9376761	9376824	.	.	+	Cufflinks	exon	.	gene_id "XLOC_004942"; transcript_id "OmyAS00014035"; exon_number "3"; gene_name "LOC110533695"; oId "CUFF.6842.1"; nearest_ref "rna3644"; class_code "s"; tss_id "TSS5537";
NC_035078.1	9992867	9993143	.	.	+	Cufflinks	exon	.	gene_id "XLOC_004974"; transcript_id "OmyAS00014141"; exon_number "1"; gene_name "LOC110538978"; oId "CUFF.6909.1"; nearest_ref "rna3690"; class_code "x";
NC_035078.1	10003848	10004098	.	.	-	Cufflinks	exon	.	gene_id "XLOC_007558"; transcript_id "OmyAS00021525"; exon_number "1"; gene_name "LOC110534541"; oId "CUFF.6911.1"; nearest_ref "gene2158"; class_code "s"; tss_id "TSS8667";
NC_035078.1	10004684	10004774	.	.	-	Cufflinks	exon	.	gene_id "XLOC_007558"; transcript_id "OmyAS00021525"; exon_number "2"; gene_name "LOC110534541"; oId "CUFF.6911.1"; nearest_ref "gene2158"; class_code "s"; tss_id "TSS8667";
NC_035078.1	10005050	10005139	.	.	-	Cufflinks	exon	.	gene_id "XLOC_007558"; transcript_id "OmyAS00021525"; exon_number "3"; gene_name "LOC110534541"; oId "CUFF.6911.1"; nearest_ref "gene2158"; class_code "s"; tss_id "TSS8667";
NC_035078.1	10005347	10005423	.	.	-	Cufflinks	exon	.	gene_id "XLOC_007558"; transcript_id "OmyAS00021525"; exon_number "4"; gene_name "LOC110534541"; oId "CUFF.6911.1"; nearest_ref "gene2158"; class_code "s"; tss_id "TSS8667";
NC_035078.1	10005647	10005777	.	.	-	Cufflinks	exon	.	gene_id "XLOC_007558"; transcript_id "OmyAS00021525"; exon_number "5"; gene_name "LOC110534541"; oId "CUFF.6911.1"; nearest_ref "gene2158"; class_code "s"; tss_id "TSS8667";
NC_035078.1	10006112	10007852	.	.	-	Cufflinks	exon	.	gene_id "XLOC_007558"; transcript_id "OmyAS00021525"; exon_number "6"; gene_name "LOC110534541"; oId "CUFF.6911.1"; nearest_ref "gene2158"; class_code "s"; tss_id "TSS8667";
NC_035078.1	10107947	10107982	.	.	-	Cufflinks	exon	.	gene_id "XLOC_007559"; transcript_id "OmyAS00021526"; exon_number "1"; gene_name "LOC110538989"; oId "CUFF.6912.1"; nearest_ref "rna3691"; class_code "s"; tss_id "TSS8668";
NC_035078.1	10108222	10108347	.	.	-	Cufflinks	exon	.	gene_id "XLOC_007559"; transcript_id "OmyAS00021526"; exon_number "2"; gene_name "LOC110538989"; oId "CUFF.6912.1"; nearest_ref "rna3691"; class_code "s"; tss_id "TSS8668";
NC_035078.1	10112377	10112576	.	.	-	Cufflinks	exon	.	gene_id "XLOC_007559"; transcript_id "OmyAS00021526"; exon_number "3"; gene_name "LOC110538989"; oId "CUFF.6912.1"; nearest_ref "rna3691"; class_code "s"; tss_id "TSS8668";
NC_035078.1	10113429	10113602	.	.	-	Cufflinks	exon	.	gene_id "XLOC_007559"; transcript_id "OmyAS00021526"; exon_number "4"; gene_name "LOC110538989"; oId "CUFF.6912.1"; nearest_ref "rna3691"; class_code "s"; tss_id "TSS8668";
NC_035078.1	10113727	10113838	.	.	-	Cufflinks	exon	.	gene_id "XLOC_007559"; transcript_id "OmyAS00021526"; exon_number "5"; gene_name "LOC110538989"; oId "CUFF.6912.1"; nearest_ref "rna3691"; class_code "s"; tss_id "TSS8668";
NC_035078.1	10114023	10114397	.	.	-	Cufflinks	exon	.	gene_id "XLOC_007560"; transcript_id "OmyAS00021527"; exon_number "1"; gene_name "LOC110538989"; oId "CUFF.6913.1"; nearest_ref "rna3691"; class_code "x"; tss_id "TSS8669";
NC_035078.1	10115120	10115349	.	.	-	Cufflinks	exon	.	gene_id "XLOC_007560"; transcript_id "OmyAS00021527"; exon_number "2"; gene_name "LOC110538989"; oId "CUFF.6913.1"; nearest_ref "rna3691"; class_code "x"; tss_id "TSS8669";
NC_035078.1	10521204	10521721	.	.	-	Cufflinks	exon	.	gene_id "XLOC_007570"; transcript_id "OmyAS00021543"; exon_number "1"; gene_name "LOC110534548"; oId "CUFF.6930.1"; nearest_ref "rna3697"; class_code "x";
NC_035078.1	10592104	10592438	.	.	-	Cufflinks	exon	.	gene_id "XLOC_007572"; transcript_id "OmyAS00021545"; exon_number "1"; gene_name "LOC110534557"; oId "CUFF.6933.1"; nearest_ref "gene2165"; class_code "s"; tss_id "TSS8678";
NC_035078.1	10592871	10595232	.	.	-	Cufflinks	exon	.	gene_id "XLOC_007572"; transcript_id "OmyAS00021545"; exon_number "2"; gene_name "LOC110534557"; oId "CUFF.6933.1"; nearest_ref "gene2165"; class_code "s"; tss_id "TSS8678";
NC_035078.1	10611154	10612080	.	.	-	Cufflinks	exon	.	gene_id "XLOC_007574"; transcript_id "OmyAS00021547"; exon_number "1"; gene_name "LOC110539045"; oId "CUFF.6938.1"; nearest_ref "rna3698"; class_code "x";
NC_035078.1	10634816	10634897	.	.	+	Cufflinks	exon	.	gene_id "XLOC_004990"; transcript_id "OmyAS00014176"; exon_number "1"; gene_name "LOC110539072"; oId "CUFF.6943.1"; nearest_ref "rna3705"; class_code "s"; tss_id "TSS5594";
NC_035078.1	10635341	10635497	.	.	+	Cufflinks	exon	.	gene_id "XLOC_004990"; transcript_id "OmyAS00014176"; exon_number "2"; gene_name "LOC110539072"; oId "CUFF.6943.1"; nearest_ref "rna3705"; class_code "s"; tss_id "TSS5594";
NC_035078.1	10637582	10637647	.	.	+	Cufflinks	exon	.	gene_id "XLOC_004990"; transcript_id "OmyAS00014176"; exon_number "3"; gene_name "LOC110539072"; oId "CUFF.6943.1"; nearest_ref "rna3705"; class_code "s"; tss_id "TSS5594";
NC_035078.1	10949818	10949904	.	.	+	Cufflinks	exon	.	gene_id "XLOC_004997"; transcript_id "OmyAS00014183"; exon_number "1"; gene_name "LOC110539098"; oId "CUFF.6958.1"; nearest_ref "rna3707"; class_code "s"; tss_id "TSS5597";
NC_035078.1	10956945	10957504	.	.	+	Cufflinks	exon	.	gene_id "XLOC_004997"; transcript_id "OmyAS00014183"; exon_number "2"; gene_name "LOC110539098"; oId "CUFF.6958.1"; nearest_ref "rna3707"; class_code "s"; tss_id "TSS5597";
NC_035078.1	11825580	11825691	.	.	+	Cufflinks	exon	.	gene_id "XLOC_005015"; transcript_id "OmyAS00014243"; exon_number "1"; gene_name "lars2"; oId "CUFF.6991.2"; nearest_ref "rna3724"; class_code "s"; tss_id "TSS5626";
NC_035078.1	11825955	11827849	.	.	+	Cufflinks	exon	.	gene_id "XLOC_005015"; transcript_id "OmyAS00014243"; exon_number "2"; gene_name "lars2"; oId "CUFF.6991.2"; nearest_ref "rna3724"; class_code "s"; tss_id "TSS5626";
NC_035078.1	11891230	11891696	.	.	-	Cufflinks	exon	.	gene_id "XLOC_007602"; transcript_id "OmyAS00021595"; exon_number "1"; gene_name "LOC110485092"; oId "CUFF.7000.1"; nearest_ref "rna3726"; class_code "x";
NC_035078.1	12043470	12044182	.	.	-	Cufflinks	exon	.	gene_id "XLOC_007613"; transcript_id "OmyAS00021626"; exon_number "1"; gene_name "LOC110533712"; oId "CUFF.7029.1"; nearest_ref "rna3741"; class_code "x";
NC_035078.1	12069408	12070969	.	.	-	Cufflinks	exon	.	gene_id "XLOC_007615"; transcript_id "OmyAS00021631"; exon_number "1"; gene_name "LOC110485187"; oId "CUFF.7033.2"; nearest_ref "rna3745"; class_code "x";
NC_035078.1	12397535	12398132	.	.	-	Cufflinks	exon	.	gene_id "XLOC_007622"; transcript_id "OmyAS00021715"; exon_number "1"; gene_name "LOC110485466"; oId "CUFF.7049.1"; nearest_ref "rna3789"; class_code "x";
NC_035078.1	12484392	12484678	.	.	-	Cufflinks	exon	.	gene_id "XLOC_007629"; transcript_id "OmyAS00021729"; exon_number "1"; gene_name "LOC110485543"; oId "CUFF.7061.1"; nearest_ref "rna3799"; class_code "x"; tss_id "TSS8735";
NC_035078.1	12484392	12485112	.	.	-	Cufflinks	exon	.	gene_id "XLOC_007629"; transcript_id "OmyAS00021730"; exon_number "1"; gene_name "LOC110485543"; oId "CUFF.7061.2"; nearest_ref "rna3799"; class_code "s"; tss_id "TSS8736";
NC_035078.1	12488229	12488476	.	.	-	Cufflinks	exon	.	gene_id "XLOC_007629"; transcript_id "OmyAS00021729"; exon_number "2"; gene_name "LOC110485543"; oId "CUFF.7061.1"; nearest_ref "rna3799"; class_code "x"; tss_id "TSS8735";
NC_035078.1	12488229	12489017	.	.	-	Cufflinks	exon	.	gene_id "XLOC_007629"; transcript_id "OmyAS00021730"; exon_number "2"; gene_name "LOC110485543"; oId "CUFF.7061.2"; nearest_ref "rna3799"; class_code "s"; tss_id "TSS8736";
NC_035078.1	13375632	13375787	.	.	-	Cufflinks	exon	.	gene_id "XLOC_007646"; transcript_id "OmyAS00021786"; exon_number "1"; gene_name "LOC110485743"; oId "CUFF.7093.1"; nearest_ref "rna3832"; class_code "s"; tss_id "TSS8770";
NC_035078.1	13382311	13382377	.	.	-	Cufflinks	exon	.	gene_id "XLOC_007646"; transcript_id "OmyAS00021786"; exon_number "2"; gene_name "LOC110485743"; oId "CUFF.7093.1"; nearest_ref "rna3832"; class_code "s"; tss_id "TSS8770";
NC_035078.1	13997925	13998416	.	.	-	Cufflinks	exon	.	gene_id "XLOC_007664"; transcript_id "OmyAS00021819"; exon_number "1"; gene_name "LOC110485980"; oId "CUFF.7126.1"; nearest_ref "rna3875"; class_code "x";
NC_035078.1	14047343	14047579	.	.	+	Cufflinks	exon	.	gene_id "XLOC_005072"; transcript_id "OmyAS00014498"; exon_number "1"; gene_name "LOC110485998"; oId "CUFF.7130.1"; nearest_ref "rna3877"; class_code "s"; tss_id "TSS5709";
NC_035078.1	14073965	14074235	.	.	+	Cufflinks	exon	.	gene_id "XLOC_005072"; transcript_id "OmyAS00014498"; exon_number "2"; gene_name "LOC110485998"; oId "CUFF.7130.1"; nearest_ref "rna3877"; class_code "s"; tss_id "TSS5709";
NC_035078.1	14626152	14626268	.	.	+	Cufflinks	exon	.	gene_id "XLOC_005100"; transcript_id "OmyAS00014570"; exon_number "1"; gene_name "LOC110486243"; oId "CUFF.7190.2"; nearest_ref "rna3920"; class_code "x"; tss_id "TSS5747";
NC_035078.1	14626685	14626716	.	.	+	Cufflinks	exon	.	gene_id "XLOC_005100"; transcript_id "OmyAS00014570"; exon_number "2"; gene_name "LOC110486243"; oId "CUFF.7190.2"; nearest_ref "rna3920"; class_code "x"; tss_id "TSS5747";
NC_035078.1	14627886	14628078	.	.	+	Cufflinks	exon	.	gene_id "XLOC_005100"; transcript_id "OmyAS00014570"; exon_number "3"; gene_name "LOC110486243"; oId "CUFF.7190.2"; nearest_ref "rna3920"; class_code "x"; tss_id "TSS5747";
NC_035078.1	14628296	14628322	.	.	+	Cufflinks	exon	.	gene_id "XLOC_005100"; transcript_id "OmyAS00014571"; exon_number "1"; gene_name "LOC110486243"; oId "CUFF.7190.3"; nearest_ref "rna3920"; class_code "x"; tss_id "TSS5748";
NC_035078.1	14645536	14645954	.	.	+	Cufflinks	exon	.	gene_id "XLOC_005100"; transcript_id "OmyAS00014571"; exon_number "2"; gene_name "LOC110486243"; oId "CUFF.7190.3"; nearest_ref "rna3920"; class_code "x"; tss_id "TSS5748";
NC_035078.1	14649611	14652648	.	.	+	Cufflinks	exon	.	gene_id "XLOC_005101"; transcript_id "OmyAS00014572"; exon_number "1"; gene_name "LOC110486252"; oId "CUFF.7194.1"; nearest_ref "rna3923"; class_code "s"; tss_id "TSS5749";
NC_035078.1	14652798	14653594	.	.	+	Cufflinks	exon	.	gene_id "XLOC_005101"; transcript_id "OmyAS00014572"; exon_number "2"; gene_name "LOC110486252"; oId "CUFF.7194.1"; nearest_ref "rna3923"; class_code "s"; tss_id "TSS5749";
NC_035078.1	14752303	14752366	.	.	+	Cufflinks	exon	.	gene_id "XLOC_005105"; transcript_id "OmyAS00014580"; exon_number "1"; gene_name "LOC110486293"; oId "CUFF.7202.1"; nearest_ref "rna3929"; class_code "x"; tss_id "TSS5753";
NC_035078.1	14756249	14756597	.	.	+	Cufflinks	exon	.	gene_id "XLOC_005105"; transcript_id "OmyAS00014580"; exon_number "2"; gene_name "LOC110486293"; oId "CUFF.7202.1"; nearest_ref "rna3929"; class_code "x"; tss_id "TSS5753";
NC_035078.1	15138468	15138866	.	.	-	Cufflinks	exon	.	gene_id "XLOC_007710"; transcript_id "OmyAS00021964"; exon_number "1"; gene_name "LOC110486462"; oId "CUFF.7255.1"; nearest_ref "rna3964"; class_code "s"; tss_id "TSS8850";
NC_035078.1	15138986	15139052	.	.	-	Cufflinks	exon	.	gene_id "XLOC_007710"; transcript_id "OmyAS00021964"; exon_number "2"; gene_name "LOC110486462"; oId "CUFF.7255.1"; nearest_ref "rna3964"; class_code "s"; tss_id "TSS8850";
NC_035078.1	15139568	15139673	.	.	-	Cufflinks	exon	.	gene_id "XLOC_007710"; transcript_id "OmyAS00021964"; exon_number "3"; gene_name "LOC110486462"; oId "CUFF.7255.1"; nearest_ref "rna3964"; class_code "s"; tss_id "TSS8850";
NC_035078.1	15244147	15244383	.	.	-	Cufflinks	exon	.	gene_id "XLOC_007717"; transcript_id "OmyAS00021975"; exon_number "1"; gene_name "LOC110486492"; oId "CUFF.7268.2"; nearest_ref "rna3967"; class_code "x"; tss_id "TSS8858";
NC_035078.1	15247958	15248040	.	.	-	Cufflinks	exon	.	gene_id "XLOC_007717"; transcript_id "OmyAS00021975"; exon_number "2"; gene_name "LOC110486492"; oId "CUFF.7268.2"; nearest_ref "rna3967"; class_code "x"; tss_id "TSS8858";
NC_035078.1	15370906	15371394	.	.	+	Cufflinks	exon	.	gene_id "XLOC_005136"; transcript_id "OmyAS00014669"; exon_number "1"; gene_name "LOC110486577"; oId "CUFF.7285.3"; nearest_ref "rna3982"; class_code "x"; tss_id "TSS5800";
NC_035078.1	15370906	15371490	.	.	+	Cufflinks	exon	.	gene_id "XLOC_005136"; transcript_id "OmyAS00014668"; exon_number "1"; gene_name "LOC110486577"; oId "CUFF.7285.2"; nearest_ref "rna3982"; class_code "x"; tss_id "TSS5800";
NC_035078.1	15370906	15371537	.	.	+	Cufflinks	exon	.	gene_id "XLOC_005136"; transcript_id "OmyAS00014667"; exon_number "1"; gene_name "LOC110486577"; oId "CUFF.7285.1"; nearest_ref "rna3982"; class_code "x"; tss_id "TSS5800";
NC_035078.1	15371569	15371843	.	.	+	Cufflinks	exon	.	gene_id "XLOC_005136"; transcript_id "OmyAS00014668"; exon_number "2"; gene_name "LOC110486577"; oId "CUFF.7285.2"; nearest_ref "rna3982"; class_code "x"; tss_id "TSS5800";
NC_035078.1	15371587	15372111	.	.	+	Cufflinks	exon	.	gene_id "XLOC_005136"; transcript_id "OmyAS00014669"; exon_number "2"; gene_name "LOC110486577"; oId "CUFF.7285.3"; nearest_ref "rna3982"; class_code "x"; tss_id "TSS5800";
NC_035078.1	15371721	15372111	.	.	+	Cufflinks	exon	.	gene_id "XLOC_005136"; transcript_id "OmyAS00014667"; exon_number "2"; gene_name "LOC110486577"; oId "CUFF.7285.1"; nearest_ref "rna3982"; class_code "x"; tss_id "TSS5800";
NC_035078.1	15371891	15372111	.	.	+	Cufflinks	exon	.	gene_id "XLOC_005136"; transcript_id "OmyAS00014668"; exon_number "3"; gene_name "LOC110486577"; oId "CUFF.7285.2"; nearest_ref "rna3982"; class_code "x"; tss_id "TSS5800";
NC_035078.1	15741446	15741817	.	.	-	Cufflinks	exon	.	gene_id "XLOC_007735"; transcript_id "OmyAS00022044"; exon_number "1"; gene_name "LOC110534670"; oId "CUFF.7311.1"; nearest_ref "rna4001"; class_code "x";
NC_035078.1	15944784	15945005	.	.	+	Cufflinks	exon	.	gene_id "XLOC_005159"; transcript_id "OmyAS00014729"; exon_number "1"; gene_name "LOC110534699"; oId "CUFF.7324.1"; nearest_ref "rna4026"; class_code "s"; tss_id "TSS5833";
NC_035078.1	15945141	15945238	.	.	+	Cufflinks	exon	.	gene_id "XLOC_005159"; transcript_id "OmyAS00014729"; exon_number "2"; gene_name "LOC110534699"; oId "CUFF.7324.1"; nearest_ref "rna4026"; class_code "s"; tss_id "TSS5833";
NC_035078.1	15968491	15969126	.	.	+	Cufflinks	exon	.	gene_id "XLOC_005161"; transcript_id "OmyAS00014731"; exon_number "1"; gene_name "LOC110486768"; oId "CUFF.7331.1"; nearest_ref "rna4027"; class_code "x";
NC_035078.1	16435221	16435965	.	.	+	Cufflinks	exon	.	gene_id "XLOC_005181"; transcript_id "OmyAS00014791"; exon_number "1"; gene_name "dctn3"; oId "CUFF.7388.7"; nearest_ref "rna4061"; class_code "x";
NC_035078.1	16728765	16729364	.	.	+	Cufflinks	exon	.	gene_id "XLOC_005187"; transcript_id "OmyAS00014805"; exon_number "1"; gene_name "LOC100136303"; oId "CUFF.7403.8"; nearest_ref "rna4070"; class_code "x"; tss_id "TSS5871";
NC_035078.1	16728765	16729957	.	.	+	Cufflinks	exon	.	gene_id "XLOC_005187"; transcript_id "OmyAS00014804"; exon_number "1"; gene_name "LOC100136303"; oId "CUFF.7403.7"; nearest_ref "rna4070"; class_code "x"; tss_id "TSS5871";
NC_035078.1	16730070	16730324	.	.	+	Cufflinks	exon	.	gene_id "XLOC_005187"; transcript_id "OmyAS00014804"; exon_number "2"; gene_name "LOC100136303"; oId "CUFF.7403.7"; nearest_ref "rna4070"; class_code "x"; tss_id "TSS5871";
NC_035078.1	16732983	16736253	.	.	+	Cufflinks	exon	.	gene_id "XLOC_005187"; transcript_id "OmyAS00014805"; exon_number "2"; gene_name "LOC100136303"; oId "CUFF.7403.8"; nearest_ref "rna4070"; class_code "x"; tss_id "TSS5871";
NC_035078.1	16732983	16736253	.	.	+	Cufflinks	exon	.	gene_id "XLOC_005187"; transcript_id "OmyAS00014804"; exon_number "3"; gene_name "LOC100136303"; oId "CUFF.7403.7"; nearest_ref "rna4070"; class_code "x"; tss_id "TSS5871";
NC_035078.1	16922272	16922742	.	.	+	Cufflinks	exon	.	gene_id "XLOC_005194"; transcript_id "OmyAS00014848"; exon_number "1"; gene_name "LOC110487099"; oId "CUFF.7419.1"; nearest_ref "rna4085"; class_code "x";
NC_035078.1	16924692	16925042	.	.	+	Cufflinks	exon	.	gene_id "XLOC_005195"; transcript_id "OmyAS00014849"; exon_number "1"; gene_name "LOC110487099"; oId "CUFF.7420.1"; nearest_ref "rna4085"; class_code "x";
NC_035078.1	17592053	17592209	.	.	+	Cufflinks	exon	.	gene_id "XLOC_005217"; transcript_id "OmyAS00014902"; exon_number "1"; gene_name "LOC110487354"; oId "CUFF.7481.1"; nearest_ref "rna4118"; class_code "s"; tss_id "TSS5916";
NC_035078.1	17598258	17598394	.	.	+	Cufflinks	exon	.	gene_id "XLOC_005217"; transcript_id "OmyAS00014902"; exon_number "2"; gene_name "LOC110487354"; oId "CUFF.7481.1"; nearest_ref "rna4118"; class_code "s"; tss_id "TSS5916";
NC_035078.1	17732213	17732903	.	.	+	Cufflinks	exon	.	gene_id "XLOC_005220"; transcript_id "OmyAS00014925"; exon_number "1"; gene_name "LOC110487437"; oId "CUFF.7488.1"; nearest_ref "rna4129"; class_code "x";
NC_035078.1	17976765	17978351	.	.	+	Cufflinks	exon	.	gene_id "XLOC_005228"; transcript_id "OmyAS00014961"; exon_number "1"; gene_name "LOC110487587"; oId "CUFF.7508.3"; nearest_ref "rna4152"; class_code "x"; tss_id "TSS5938";
NC_035078.1	17976765	17978351	.	.	+	Cufflinks	exon	.	gene_id "XLOC_005228"; transcript_id "OmyAS00014960"; exon_number "1"; gene_name "LOC110487587"; oId "CUFF.7508.2"; nearest_ref "rna4152"; class_code "x"; tss_id "TSS5938";
NC_035078.1	17976765	17978352	.	.	+	Cufflinks	exon	.	gene_id "XLOC_005228"; transcript_id "OmyAS00014962"; exon_number "1"; gene_name "LOC110487587"; oId "CUFF.7508.4"; nearest_ref "rna4152"; class_code "x"; tss_id "TSS5938";
NC_035078.1	17978839	17979493	.	.	+	Cufflinks	exon	.	gene_id "XLOC_005228"; transcript_id "OmyAS00014960"; exon_number "2"; gene_name "LOC110487587"; oId "CUFF.7508.2"; nearest_ref "rna4152"; class_code "x"; tss_id "TSS5938";
NC_035078.1	17978840	17979493	.	.	+	Cufflinks	exon	.	gene_id "XLOC_005228"; transcript_id "OmyAS00014961"; exon_number "2"; gene_name "LOC110487587"; oId "CUFF.7508.3"; nearest_ref "rna4152"; class_code "x"; tss_id "TSS5938";
NC_035078.1	17978844	17979493	.	.	+	Cufflinks	exon	.	gene_id "XLOC_005228"; transcript_id "OmyAS00014962"; exon_number "2"; gene_name "LOC110487587"; oId "CUFF.7508.4"; nearest_ref "rna4152"; class_code "x"; tss_id "TSS5938";
NC_035078.1	18589735	18589832	.	.	-	Cufflinks	exon	.	gene_id "XLOC_007865"; transcript_id "OmyAS00022419"; exon_number "1"; gene_name "LOC110487876"; oId "CUFF.7563.2"; nearest_ref "rna4189"; class_code "s"; tss_id "TSS9030";
NC_035078.1	18590277	18590455	.	.	-	Cufflinks	exon	.	gene_id "XLOC_007865"; transcript_id "OmyAS00022419"; exon_number "2"; gene_name "LOC110487876"; oId "CUFF.7563.2"; nearest_ref "rna4189"; class_code "s"; tss_id "TSS9030";
NC_035078.1	18684371	18684469	.	.	+	Cufflinks	exon	.	gene_id "XLOC_005261"; transcript_id "OmyAS00015029"; exon_number "1"; gene_name "rftn1"; oId "CUFF.7566.4"; nearest_ref "rna4191"; class_code "x"; tss_id "TSS5973";
NC_035078.1	18686273	18687094	.	.	+	Cufflinks	exon	.	gene_id "XLOC_005261"; transcript_id "OmyAS00015030"; exon_number "1"; gene_name "rftn1"; oId "CUFF.7566.5"; nearest_ref "rna4191"; class_code "x";
NC_035078.1	18686535	18687094	.	.	+	Cufflinks	exon	.	gene_id "XLOC_005261"; transcript_id "OmyAS00015029"; exon_number "2"; gene_name "rftn1"; oId "CUFF.7566.4"; nearest_ref "rna4191"; class_code "x"; tss_id "TSS5973";
NC_035078.1	18763345	18765365	.	.	-	Cufflinks	exon	.	gene_id "XLOC_007868"; transcript_id "OmyAS00022426"; exon_number "1"; gene_name "LOC110487926"; oId "CUFF.7574.2"; nearest_ref "rna4193"; class_code "x"; tss_id "TSS9034";
NC_035078.1	18769237	18769346	.	.	-	Cufflinks	exon	.	gene_id "XLOC_007868"; transcript_id "OmyAS00022426"; exon_number "2"; gene_name "LOC110487926"; oId "CUFF.7574.2"; nearest_ref "rna4193"; class_code "x"; tss_id "TSS9034";
NC_035078.1	18778849	18780723	.	.	-	Cufflinks	exon	.	gene_id "XLOC_007868"; transcript_id "OmyAS00022427"; exon_number "1"; gene_name "LOC110487926"; oId "CUFF.7574.3"; nearest_ref "rna4193"; class_code "x";
NC_035078.1	18957768	18957913	.	.	+	Cufflinks	exon	.	gene_id "XLOC_005265"; transcript_id "OmyAS00015040"; exon_number "1"; gene_name "LOC110487942"; oId "CUFF.7578.2"; nearest_ref "rna4205"; class_code "s"; tss_id "TSS5978";
NC_035078.1	18959411	18959927	.	.	+	Cufflinks	exon	.	gene_id "XLOC_005265"; transcript_id "OmyAS00015040"; exon_number "2"; gene_name "LOC110487942"; oId "CUFF.7578.2"; nearest_ref "rna4205"; class_code "s"; tss_id "TSS5978";
NC_035078.1	19253042	19253273	.	.	-	Cufflinks	exon	.	gene_id "XLOC_007881"; transcript_id "OmyAS00022465"; exon_number "1"; gene_name "LOC110534788"; oId "CUFF.7596.1"; nearest_ref "gene2451"; class_code "x";
NC_035078.1	19343661	19344033	.	.	+	Cufflinks	exon	.	gene_id "XLOC_005279"; transcript_id "OmyAS00015088"; exon_number "1"; gene_name "LOC110534798"; oId "CUFF.7606.1"; nearest_ref "rna4230"; class_code "x"; tss_id "TSS5995";
NC_035078.1	19343662	19344033	.	.	+	Cufflinks	exon	.	gene_id "XLOC_005279"; transcript_id "OmyAS00015090"; exon_number "1"; gene_name "LOC110534798"; oId "CUFF.7606.3"; nearest_ref "rna4230"; class_code "x"; tss_id "TSS5995";
NC_035078.1	19344216	19344246	.	.	+	Cufflinks	exon	.	gene_id "XLOC_005279"; transcript_id "OmyAS00015091"; exon_number "1"; gene_name "LOC110534798"; oId "CUFF.7606.4"; nearest_ref "rna4230"; class_code "x"; tss_id "TSS5996";
NC_035078.1	19345316	19345690	.	.	+	Cufflinks	exon	.	gene_id "XLOC_005279"; transcript_id "OmyAS00015088"; exon_number "2"; gene_name "LOC110534798"; oId "CUFF.7606.1"; nearest_ref "rna4230"; class_code "x"; tss_id "TSS5995";
NC_035078.1	19345334	19345468	.	.	+	Cufflinks	exon	.	gene_id "XLOC_005279"; transcript_id "OmyAS00015092"; exon_number "1"; gene_name "LOC110534798"; oId "CUFF.7606.5"; nearest_ref "rna4230"; class_code "x"; tss_id "TSS5997";
NC_035078.1	19346595	19347122	.	.	+	Cufflinks	exon	.	gene_id "XLOC_005279"; transcript_id "OmyAS00015091"; exon_number "2"; gene_name "LOC110534798"; oId "CUFF.7606.4"; nearest_ref "rna4230"; class_code "x"; tss_id "TSS5996";
NC_035078.1	19346595	19347122	.	.	+	Cufflinks	exon	.	gene_id "XLOC_005279"; transcript_id "OmyAS00015092"; exon_number "2"; gene_name "LOC110534798"; oId "CUFF.7606.5"; nearest_ref "rna4230"; class_code "x"; tss_id "TSS5997";
NC_035078.1	19369097	19369209	.	.	+	Cufflinks	exon	.	gene_id "XLOC_005279"; transcript_id "OmyAS00015090"; exon_number "2"; gene_name "LOC110534798"; oId "CUFF.7606.3"; nearest_ref "rna4230"; class_code "x"; tss_id "TSS5995";
NC_035078.1	19370338	19370639	.	.	+	Cufflinks	exon	.	gene_id "XLOC_005279"; transcript_id "OmyAS00015090"; exon_number "3"; gene_name "LOC110534798"; oId "CUFF.7606.3"; nearest_ref "rna4230"; class_code "x"; tss_id "TSS5995";
NC_035078.1	19488484	19488771	.	.	+	Cufflinks	exon	.	gene_id "XLOC_005282"; transcript_id "OmyAS00015096"; exon_number "1"; gene_name "LOC110534811"; oId "CUFF.7609.1"; nearest_ref "rna4233"; class_code "x";
NC_035078.1	19674319	19674908	.	.	+	Cufflinks	exon	.	gene_id "XLOC_005285"; transcript_id "OmyAS00015104"; exon_number "1"; gene_name "LOC110488219"; oId "CUFF.7619.2"; nearest_ref "rna4248"; class_code "s"; tss_id "TSS6005";
NC_035078.1	19674319	19674908	.	.	+	Cufflinks	exon	.	gene_id "XLOC_005285"; transcript_id "OmyAS00015103"; exon_number "1"; gene_name "LOC110488219"; oId "CUFF.7619.1"; nearest_ref "rna4248"; class_code "s"; tss_id "TSS6005";
NC_035078.1	19692305	19692412	.	.	+	Cufflinks	exon	.	gene_id "XLOC_005285"; transcript_id "OmyAS00015104"; exon_number "2"; gene_name "LOC110488219"; oId "CUFF.7619.2"; nearest_ref "rna4248"; class_code "s"; tss_id "TSS6005";
NC_035078.1	19692305	19692412	.	.	+	Cufflinks	exon	.	gene_id "XLOC_005285"; transcript_id "OmyAS00015103"; exon_number "2"; gene_name "LOC110488219"; oId "CUFF.7619.1"; nearest_ref "rna4248"; class_code "s"; tss_id "TSS6005";
NC_035078.1	19692670	19692755	.	.	+	Cufflinks	exon	.	gene_id "XLOC_005285"; transcript_id "OmyAS00015104"; exon_number "3"; gene_name "LOC110488219"; oId "CUFF.7619.2"; nearest_ref "rna4248"; class_code "s"; tss_id "TSS6005";
NC_035078.1	19697279	19697409	.	.	+	Cufflinks	exon	.	gene_id "XLOC_005285"; transcript_id "OmyAS00015104"; exon_number "4"; gene_name "LOC110488219"; oId "CUFF.7619.2"; nearest_ref "rna4248"; class_code "s"; tss_id "TSS6005";
NC_035078.1	19697279	19697409	.	.	+	Cufflinks	exon	.	gene_id "XLOC_005285"; transcript_id "OmyAS00015103"; exon_number "3"; gene_name "LOC110488219"; oId "CUFF.7619.1"; nearest_ref "rna4248"; class_code "s"; tss_id "TSS6005";
NC_035078.1	20027069	20027464	.	.	-	Cufflinks	exon	.	gene_id "XLOC_007920"; transcript_id "OmyAS00022575"; exon_number "1"; gene_name "LOC110488391"; oId "CUFF.7674.1"; nearest_ref "rna4283"; class_code "x"; tss_id "TSS9093";
NC_035078.1	20030010	20030404	.	.	-	Cufflinks	exon	.	gene_id "XLOC_007920"; transcript_id "OmyAS00022575"; exon_number "2"; gene_name "LOC110488391"; oId "CUFF.7674.1"; nearest_ref "rna4283"; class_code "x"; tss_id "TSS9093";
NC_035078.1	20061285	20061490	.	.	-	Cufflinks	exon	.	gene_id "XLOC_007922"; transcript_id "OmyAS00022580"; exon_number "1"; gene_name "LOC110534843"; oId "CUFF.7680.2"; nearest_ref "rna4289"; class_code "x"; tss_id "TSS9097";
NC_035078.1	20063999	20064068	.	.	-	Cufflinks	exon	.	gene_id "XLOC_007922"; transcript_id "OmyAS00022580"; exon_number "2"; gene_name "LOC110534843"; oId "CUFF.7680.2"; nearest_ref "rna4289"; class_code "x"; tss_id "TSS9097";
NC_035078.1	20088313	20089239	.	.	+	Cufflinks	exon	.	gene_id "XLOC_005319"; transcript_id "OmyAS00015184"; exon_number "1"; gene_name "LOC110488446"; oId "CUFF.7683.1"; nearest_ref "rna4291"; class_code "x";
NC_035078.1	20089751	20090074	.	.	+	Cufflinks	exon	.	gene_id "XLOC_005320"; transcript_id "OmyAS00015185"; exon_number "1"; gene_name "LOC110488446"; oId "CUFF.7684.1"; nearest_ref "rna4291"; class_code "x";
NC_035078.1	20279647	20279889	.	.	-	Cufflinks	exon	.	gene_id "XLOC_007931"; transcript_id "OmyAS00022603"; exon_number "1"; gene_name "LOC110488566"; oId "CUFF.7701.1"; nearest_ref "rna4307"; class_code "x";
NC_035078.1	20497264	20498087	.	.	+	Cufflinks	exon	.	gene_id "XLOC_005337"; transcript_id "OmyAS00015230"; exon_number "1"; gene_name "LOC110534895"; oId "CUFF.7722.1"; nearest_ref "rna4318"; class_code "x";
NC_035078.1	20581477	20581845	.	.	+	Cufflinks	exon	.	gene_id "XLOC_005343"; transcript_id "OmyAS00015239"; exon_number "1"; gene_name "vsig10l"; oId "CUFF.7728.1"; nearest_ref "rna4325"; class_code "s"; tss_id "TSS6070";
NC_035078.1	20582116	20582214	.	.	+	Cufflinks	exon	.	gene_id "XLOC_005343"; transcript_id "OmyAS00015239"; exon_number "2"; gene_name "vsig10l"; oId "CUFF.7728.1"; nearest_ref "rna4325"; class_code "s"; tss_id "TSS6070";
NC_035078.1	20624748	20625063	.	.	-	Cufflinks	exon	.	gene_id "XLOC_007955"; transcript_id "OmyAS00022650"; exon_number "1"; gene_name "LOC100653444"; oId "CUFF.7737.2"; nearest_ref "rna4332"; class_code "x"; tss_id "TSS9141";
NC_035078.1	20624748	20625111	.	.	-	Cufflinks	exon	.	gene_id "XLOC_007955"; transcript_id "OmyAS00022649"; exon_number "1"; gene_name "LOC100653444"; oId "CUFF.7737.1"; nearest_ref "rna4332"; class_code "s"; tss_id "TSS9140";
NC_035078.1	20624748	20625111	.	.	-	Cufflinks	exon	.	gene_id "XLOC_007955"; transcript_id "OmyAS00022651"; exon_number "1"; gene_name "LOC100653444"; oId "CUFF.7737.3"; nearest_ref "rna4332"; class_code "s"; tss_id "TSS9142";
NC_035078.1	20625205	20625286	.	.	-	Cufflinks	exon	.	gene_id "XLOC_007955"; transcript_id "OmyAS00022649"; exon_number "2"; gene_name "LOC100653444"; oId "CUFF.7737.1"; nearest_ref "rna4332"; class_code "s"; tss_id "TSS9140";
NC_035078.1	20625205	20625286	.	.	-	Cufflinks	exon	.	gene_id "XLOC_007955"; transcript_id "OmyAS00022651"; exon_number "2"; gene_name "LOC100653444"; oId "CUFF.7737.3"; nearest_ref "rna4332"; class_code "s"; tss_id "TSS9142";
NC_035078.1	20625532	20625679	.	.	-	Cufflinks	exon	.	gene_id "XLOC_007955"; transcript_id "OmyAS00022651"; exon_number "3"; gene_name "LOC100653444"; oId "CUFF.7737.3"; nearest_ref "rna4332"; class_code "s"; tss_id "TSS9142";
NC_035078.1	20625532	20626306	.	.	-	Cufflinks	exon	.	gene_id "XLOC_007955"; transcript_id "OmyAS00022649"; exon_number "3"; gene_name "LOC100653444"; oId "CUFF.7737.1"; nearest_ref "rna4332"; class_code "s"; tss_id "TSS9140";
NC_035078.1	20634370	20634420	.	.	-	Cufflinks	exon	.	gene_id "XLOC_007955"; transcript_id "OmyAS00022650"; exon_number "2"; gene_name "LOC100653444"; oId "CUFF.7737.2"; nearest_ref "rna4332"; class_code "x"; tss_id "TSS9141";
NC_035078.1	20634961	20635070	.	.	-	Cufflinks	exon	.	gene_id "XLOC_007955"; transcript_id "OmyAS00022651"; exon_number "4"; gene_name "LOC100653444"; oId "CUFF.7737.3"; nearest_ref "rna4332"; class_code "s"; tss_id "TSS9142";
NC_035078.1	20824835	20824967	.	.	-	Cufflinks	exon	.	gene_id "XLOC_007958"; transcript_id "OmyAS00022654"; exon_number "1"; gene_name "LOC110534906"; oId "CUFF.7743.1"; nearest_ref "rna4333"; class_code "s"; tss_id "TSS9143";
NC_035078.1	20829832	20829954	.	.	-	Cufflinks	exon	.	gene_id "XLOC_007958"; transcript_id "OmyAS00022654"; exon_number "2"; gene_name "LOC110534906"; oId "CUFF.7743.1"; nearest_ref "rna4333"; class_code "s"; tss_id "TSS9143";
NC_035078.1	20964168	20964316	.	.	+	Cufflinks	exon	.	gene_id "XLOC_005356"; transcript_id "OmyAS00015271"; exon_number "1"; gene_name "LOC110488753"; oId "CUFF.7751.2"; nearest_ref "rna4346"; class_code "x"; tss_id "TSS6083";
NC_035078.1	20964772	20964885	.	.	+	Cufflinks	exon	.	gene_id "XLOC_005356"; transcript_id "OmyAS00015271"; exon_number "2"; gene_name "LOC110488753"; oId "CUFF.7751.2"; nearest_ref "rna4346"; class_code "x"; tss_id "TSS6083";
NC_035078.1	20964996	20965426	.	.	+	Cufflinks	exon	.	gene_id "XLOC_005357"; transcript_id "OmyAS00015272"; exon_number "1"; gene_name "LOC110488753"; oId "CUFF.7752.1"; nearest_ref "rna4345"; class_code "x";
NC_035078.1	20965675	20966001	.	.	+	Cufflinks	exon	.	gene_id "XLOC_005358"; transcript_id "OmyAS00015273"; exon_number "1"; gene_name "LOC110488753"; oId "CUFF.7753.1"; nearest_ref "rna4345"; class_code "x";
NC_035078.1	20966609	20968637	.	.	+	Cufflinks	exon	.	gene_id "XLOC_005356"; transcript_id "OmyAS00015271"; exon_number "3"; gene_name "LOC110488753"; oId "CUFF.7751.2"; nearest_ref "rna4346"; class_code "x"; tss_id "TSS6083";
NC_035078.1	21016401	21016694	.	.	-	Cufflinks	exon	.	gene_id "XLOC_007965"; transcript_id "OmyAS00022678"; exon_number "1"; gene_name "LOC110488834"; oId "CUFF.7757.2"; nearest_ref "rna4359"; class_code "s"; tss_id "TSS9153";
NC_035078.1	21017487	21017602	.	.	-	Cufflinks	exon	.	gene_id "XLOC_007965"; transcript_id "OmyAS00022678"; exon_number "2"; gene_name "LOC110488834"; oId "CUFF.7757.2"; nearest_ref "rna4359"; class_code "s"; tss_id "TSS9153";
NC_035078.1	21020276	21020716	.	.	-	Cufflinks	exon	.	gene_id "XLOC_007965"; transcript_id "OmyAS00022678"; exon_number "3"; gene_name "LOC110488834"; oId "CUFF.7757.2"; nearest_ref "rna4359"; class_code "s"; tss_id "TSS9153";
NC_035078.1	21073294	21073564	.	.	+	Cufflinks	exon	.	gene_id "XLOC_005362"; transcript_id "OmyAS00015286"; exon_number "1"; gene_name "LOC110488840"; oId "CUFF.7761.1"; nearest_ref "rna4360"; class_code "s"; tss_id "TSS6090";
NC_035078.1	21089774	21089900	.	.	+	Cufflinks	exon	.	gene_id "XLOC_005362"; transcript_id "OmyAS00015286"; exon_number "2"; gene_name "LOC110488840"; oId "CUFF.7761.1"; nearest_ref "rna4360"; class_code "s"; tss_id "TSS6090";
NC_035078.1	21170040	21170703	.	.	-	Cufflinks	exon	.	gene_id "XLOC_007970"; transcript_id "OmyAS00022685"; exon_number "1"; gene_name "LOC110488849"; oId "CUFF.7767.1"; nearest_ref "rna4362"; class_code "x";
NC_035078.1	21372097	21372590	.	.	-	Cufflinks	exon	.	gene_id "XLOC_007972"; transcript_id "OmyAS00022689"; exon_number "1"; gene_name "LOC110488866"; oId "CUFF.7773.2"; nearest_ref "rna4363"; class_code "x"; tss_id "TSS9158";
NC_035078.1	21376376	21376465	.	.	-	Cufflinks	exon	.	gene_id "XLOC_007972"; transcript_id "OmyAS00022689"; exon_number "2"; gene_name "LOC110488866"; oId "CUFF.7773.2"; nearest_ref "rna4363"; class_code "x"; tss_id "TSS9158";
NC_035078.1	21380372	21380572	.	.	-	Cufflinks	exon	.	gene_id "XLOC_007972"; transcript_id "OmyAS00022690"; exon_number "1"; gene_name "LOC110488866"; oId "CUFF.7773.3"; nearest_ref "rna4363"; class_code "x"; tss_id "TSS9159";
NC_035078.1	21380634	21381779	.	.	-	Cufflinks	exon	.	gene_id "XLOC_007972"; transcript_id "OmyAS00022690"; exon_number "2"; gene_name "LOC110488866"; oId "CUFF.7773.3"; nearest_ref "rna4363"; class_code "x"; tss_id "TSS9159";
NC_035078.1	21396328	21396639	.	.	-	Cufflinks	exon	.	gene_id "XLOC_007974"; transcript_id "OmyAS00022691"; exon_number "1"; gene_name "LOC110488866"; oId "CUFF.7774.1"; nearest_ref "rna4363"; class_code "x";
NC_035078.1	21491298	21491429	.	.	-	Cufflinks	exon	.	gene_id "XLOC_007977"; transcript_id "OmyAS00022694"; exon_number "1"; gene_name "LOC110533757"; oId "CUFF.7781.1"; nearest_ref "rna4368"; class_code "x"; tss_id "TSS9163";
NC_035078.1	21492004	21492505	.	.	-	Cufflinks	exon	.	gene_id "XLOC_007977"; transcript_id "OmyAS00022695"; exon_number "1"; gene_name "LOC110533757"; oId "CUFF.7781.2"; nearest_ref "rna4368"; class_code "s"; tss_id "TSS9163";
NC_035078.1	21493088	21493285	.	.	-	Cufflinks	exon	.	gene_id "XLOC_007977"; transcript_id "OmyAS00022695"; exon_number "2"; gene_name "LOC110533757"; oId "CUFF.7781.2"; nearest_ref "rna4368"; class_code "s"; tss_id "TSS9163";
NC_035078.1	21493918	21494156	.	.	-	Cufflinks	exon	.	gene_id "XLOC_007977"; transcript_id "OmyAS00022694"; exon_number "2"; gene_name "LOC110533757"; oId "CUFF.7781.1"; nearest_ref "rna4368"; class_code "x"; tss_id "TSS9163";
NC_035078.1	21493918	21494156	.	.	-	Cufflinks	exon	.	gene_id "XLOC_007977"; transcript_id "OmyAS00022695"; exon_number "3"; gene_name "LOC110533757"; oId "CUFF.7781.2"; nearest_ref "rna4368"; class_code "s"; tss_id "TSS9163";
NC_035078.1	21627268	21628358	.	.	-	Cufflinks	exon	.	gene_id "XLOC_007984"; transcript_id "OmyAS00022711"; exon_number "1"; gene_name "LOC110488914"; oId "CUFF.7795.1"; nearest_ref "rna4373"; class_code "x";
NC_035078.1	22588215	22588641	.	.	-	Cufflinks	exon	.	gene_id "XLOC_008005"; transcript_id "OmyAS00022770"; exon_number "1"; gene_name "LOC110489035"; oId "CUFF.7840.4"; nearest_ref "rna4395"; class_code "s"; tss_id "TSS9195";
NC_035078.1	22596565	22596687	.	.	-	Cufflinks	exon	.	gene_id "XLOC_008005"; transcript_id "OmyAS00022770"; exon_number "2"; gene_name "LOC110489035"; oId "CUFF.7840.4"; nearest_ref "rna4395"; class_code "s"; tss_id "TSS9195";
NC_035078.1	22602087	22602235	.	.	-	Cufflinks	exon	.	gene_id "XLOC_008005"; transcript_id "OmyAS00022770"; exon_number "3"; gene_name "LOC110489035"; oId "CUFF.7840.4"; nearest_ref "rna4395"; class_code "s"; tss_id "TSS9195";
NC_035078.1	22724248	22724400	.	.	+	Cufflinks	exon	.	gene_id "XLOC_005402"; transcript_id "OmyAS00015412"; exon_number "1"; gene_name "LOC110489082"; oId "CUFF.7850.1"; nearest_ref "rna4402"; class_code "s"; tss_id "TSS6136";
NC_035078.1	22726183	22726329	.	.	+	Cufflinks	exon	.	gene_id "XLOC_005402"; transcript_id "OmyAS00015412"; exon_number "2"; gene_name "LOC110489082"; oId "CUFF.7850.1"; nearest_ref "rna4402"; class_code "s"; tss_id "TSS6136";
NC_035078.1	22726472	22726676	.	.	+	Cufflinks	exon	.	gene_id "XLOC_005402"; transcript_id "OmyAS00015412"; exon_number "3"; gene_name "LOC110489082"; oId "CUFF.7850.1"; nearest_ref "rna4402"; class_code "s"; tss_id "TSS6136";
NC_035078.1	23506118	23506522	.	.	-	Cufflinks	exon	.	gene_id "XLOC_008028"; transcript_id "OmyAS00022817"; exon_number "1"; gene_name "LOC110489163"; oId "CUFF.7888.1"; nearest_ref "rna4413"; class_code "x";
NC_035078.1	23572879	23573059	.	.	+	Cufflinks	exon	.	gene_id "XLOC_005413"; transcript_id "OmyAS00015434"; exon_number "1"; gene_name "LOC110489192"; oId "CUFF.7890.1"; nearest_ref "rna4418"; class_code "x"; tss_id "TSS6150";
NC_035078.1	23573500	23573579	.	.	+	Cufflinks	exon	.	gene_id "XLOC_005413"; transcript_id "OmyAS00015434"; exon_number "2"; gene_name "LOC110489192"; oId "CUFF.7890.1"; nearest_ref "rna4418"; class_code "x"; tss_id "TSS6150";
NC_035078.1	23573940	23574463	.	.	+	Cufflinks	exon	.	gene_id "XLOC_005413"; transcript_id "OmyAS00015434"; exon_number "3"; gene_name "LOC110489192"; oId "CUFF.7890.1"; nearest_ref "rna4418"; class_code "x"; tss_id "TSS6150";
NC_035078.1	23607037	23607371	.	.	+	Cufflinks	exon	.	gene_id "XLOC_005414"; transcript_id "OmyAS00015435"; exon_number "1"; gene_name "LOC110489192"; oId "CUFF.7891.1"; nearest_ref "rna4418"; class_code "x";
NC_035078.1	23757002	23759700	.	.	-	Cufflinks	exon	.	gene_id "XLOC_008038"; transcript_id "OmyAS00022841"; exon_number "1"; gene_name "LOC110489280"; oId "CUFF.7907.1"; nearest_ref "rna4433"; class_code "x";
NC_035078.1	24103476	24103523	.	.	-	Cufflinks	exon	.	gene_id "XLOC_008056"; transcript_id "OmyAS00022892"; exon_number "1"; gene_name "LOC110501538"; oId "CUFF.7939.1"; nearest_ref "rna4468"; class_code "s"; tss_id "TSS9249";
NC_035078.1	24103685	24103800	.	.	-	Cufflinks	exon	.	gene_id "XLOC_008056"; transcript_id "OmyAS00022892"; exon_number "2"; gene_name "LOC110501538"; oId "CUFF.7939.1"; nearest_ref "rna4468"; class_code "s"; tss_id "TSS9249";
NC_035078.1	24104213	24104326	.	.	-	Cufflinks	exon	.	gene_id "XLOC_008056"; transcript_id "OmyAS00022892"; exon_number "3"; gene_name "LOC110501538"; oId "CUFF.7939.1"; nearest_ref "rna4468"; class_code "s"; tss_id "TSS9249";
NC_035078.1	24135908	24136110	.	.	-	Cufflinks	exon	.	gene_id "XLOC_008060"; transcript_id "OmyAS00022897"; exon_number "1"; gene_name "LOC110489505"; oId "CUFF.7946.1"; nearest_ref "rna4471"; class_code "s"; tss_id "TSS9253";
NC_035078.1	24136905	24137075	.	.	-	Cufflinks	exon	.	gene_id "XLOC_008060"; transcript_id "OmyAS00022897"; exon_number "2"; gene_name "LOC110489505"; oId "CUFF.7946.1"; nearest_ref "rna4471"; class_code "s"; tss_id "TSS9253";
NC_035078.1	24139708	24141128	.	.	-	Cufflinks	exon	.	gene_id "XLOC_008060"; transcript_id "OmyAS00022897"; exon_number "3"; gene_name "LOC110489505"; oId "CUFF.7946.1"; nearest_ref "rna4471"; class_code "s"; tss_id "TSS9253";
NC_035078.1	24144588	24144733	.	.	+	Cufflinks	exon	.	gene_id "XLOC_005440"; transcript_id "OmyAS00015518"; exon_number "1"; gene_name "LOC110489516"; oId "CUFF.7948.1"; nearest_ref "rna4472"; class_code "x"; tss_id "TSS6190";
NC_035078.1	24146479	24146560	.	.	+	Cufflinks	exon	.	gene_id "XLOC_005440"; transcript_id "OmyAS00015518"; exon_number "2"; gene_name "LOC110489516"; oId "CUFF.7948.1"; nearest_ref "rna4472"; class_code "x"; tss_id "TSS6190";
NC_035078.1	24224937	24225923	.	.	-	Cufflinks	exon	.	gene_id "XLOC_008065"; transcript_id "OmyAS00022925"; exon_number "1"; gene_name "LOC110489581"; oId "CUFF.7957.1"; nearest_ref "rna4484"; class_code "x";
NC_035078.1	24682842	24685504	.	.	+	Cufflinks	exon	.	gene_id "XLOC_005453"; transcript_id "OmyAS00015555"; exon_number "1"; gene_name "LOC110489634"; oId "CUFF.7976.1"; nearest_ref "rna4491"; class_code "x"; tss_id "TSS6210";
NC_035078.1	24685528	24687249	.	.	+	Cufflinks	exon	.	gene_id "XLOC_005453"; transcript_id "OmyAS00015555"; exon_number "2"; gene_name "LOC110489634"; oId "CUFF.7976.1"; nearest_ref "rna4491"; class_code "x"; tss_id "TSS6210";
NC_035078.1	24905894	24907195	.	.	+	Cufflinks	exon	.	gene_id "XLOC_005457"; transcript_id "OmyAS00015564"; exon_number "1"; gene_name "LOC110489653"; oId "CUFF.7984.6"; nearest_ref "rna4496"; class_code "s"; tss_id "TSS6215";
NC_035078.1	24906926	24907195	.	.	+	Cufflinks	exon	.	gene_id "XLOC_005457"; transcript_id "OmyAS00015565"; exon_number "1"; gene_name "LOC110489653"; oId "CUFF.7984.7"; nearest_ref "rna4493"; class_code "s"; tss_id "TSS6216";
NC_035078.1	24909553	24909572	.	.	+	Cufflinks	exon	.	gene_id "XLOC_005457"; transcript_id "OmyAS00015564"; exon_number "2"; gene_name "LOC110489653"; oId "CUFF.7984.6"; nearest_ref "rna4496"; class_code "s"; tss_id "TSS6215";
NC_035078.1	24909781	24909856	.	.	+	Cufflinks	exon	.	gene_id "XLOC_005457"; transcript_id "OmyAS00015564"; exon_number "3"; gene_name "LOC110489653"; oId "CUFF.7984.6"; nearest_ref "rna4496"; class_code "s"; tss_id "TSS6215";
NC_035078.1	24909781	24909856	.	.	+	Cufflinks	exon	.	gene_id "XLOC_005457"; transcript_id "OmyAS00015565"; exon_number "2"; gene_name "LOC110489653"; oId "CUFF.7984.7"; nearest_ref "rna4493"; class_code "s"; tss_id "TSS6216";
NC_035078.1	24911069	24911099	.	.	+	Cufflinks	exon	.	gene_id "XLOC_005457"; transcript_id "OmyAS00015565"; exon_number "3"; gene_name "LOC110489653"; oId "CUFF.7984.7"; nearest_ref "rna4493"; class_code "s"; tss_id "TSS6216";
NC_035078.1	24911417	24911618	.	.	+	Cufflinks	exon	.	gene_id "XLOC_005457"; transcript_id "OmyAS00015564"; exon_number "4"; gene_name "LOC110489653"; oId "CUFF.7984.6"; nearest_ref "rna4496"; class_code "s"; tss_id "TSS6215";
NC_035078.1	24911417	24911618	.	.	+	Cufflinks	exon	.	gene_id "XLOC_005457"; transcript_id "OmyAS00015565"; exon_number "4"; gene_name "LOC110489653"; oId "CUFF.7984.7"; nearest_ref "rna4493"; class_code "s"; tss_id "TSS6216";
NC_035078.1	24989455	24989661	.	.	-	Cufflinks	exon	.	gene_id "XLOC_008075"; transcript_id "OmyAS00022962"; exon_number "1"; gene_name "LOC110489678"; oId "CUFF.7987.1"; nearest_ref "rna4498"; class_code "x";
NC_035078.1	24998593	24999710	.	.	-	Cufflinks	exon	.	gene_id "XLOC_008076"; transcript_id "OmyAS00022963"; exon_number "1"; gene_name "LOC110489678"; oId "CUFF.7988.1"; nearest_ref "rna4498"; class_code "x";
NC_035078.1	25513905	25513937	.	.	-	Cufflinks	exon	.	gene_id "XLOC_008080"; transcript_id "OmyAS00022967"; exon_number "1"; gene_name "LOC110489695"; oId "CUFF.8000.1"; nearest_ref "rna4500"; class_code "s"; tss_id "TSS9279";
NC_035078.1	25534163	25535860	.	.	-	Cufflinks	exon	.	gene_id "XLOC_008080"; transcript_id "OmyAS00022967"; exon_number "2"; gene_name "LOC110489695"; oId "CUFF.8000.1"; nearest_ref "rna4500"; class_code "s"; tss_id "TSS9279";
NC_035078.1	26231681	26231820	.	.	-	Cufflinks	exon	.	gene_id "XLOC_008091"; transcript_id "OmyAS00023023"; exon_number "1"; gene_name "LOC110489834"; oId "CUFF.8025.1"; nearest_ref "rna4530"; class_code "s"; tss_id "TSS9306";
NC_035078.1	26232224	26232302	.	.	-	Cufflinks	exon	.	gene_id "XLOC_008091"; transcript_id "OmyAS00023023"; exon_number "2"; gene_name "LOC110489834"; oId "CUFF.8025.1"; nearest_ref "rna4530"; class_code "s"; tss_id "TSS9306";
NC_035078.1	26232404	26232475	.	.	-	Cufflinks	exon	.	gene_id "XLOC_008091"; transcript_id "OmyAS00023023"; exon_number "3"; gene_name "LOC110489834"; oId "CUFF.8025.1"; nearest_ref "rna4530"; class_code "s"; tss_id "TSS9306";
NC_035078.1	26233176	26233251	.	.	-	Cufflinks	exon	.	gene_id "XLOC_008091"; transcript_id "OmyAS00023023"; exon_number "4"; gene_name "LOC110489834"; oId "CUFF.8025.1"; nearest_ref "rna4530"; class_code "s"; tss_id "TSS9306";
NC_035078.1	26233377	26234116	.	.	-	Cufflinks	exon	.	gene_id "XLOC_008091"; transcript_id "OmyAS00023023"; exon_number "5"; gene_name "LOC110489834"; oId "CUFF.8025.1"; nearest_ref "rna4530"; class_code "s"; tss_id "TSS9306";
NC_035078.1	26234144	26234337	.	.	-	Cufflinks	exon	.	gene_id "XLOC_008091"; transcript_id "OmyAS00023023"; exon_number "6"; gene_name "LOC110489834"; oId "CUFF.8025.1"; nearest_ref "rna4530"; class_code "s"; tss_id "TSS9306";
NC_035078.1	26371572	26372831	.	.	+	Cufflinks	exon	.	gene_id "XLOC_005473"; transcript_id "OmyAS00015599"; exon_number "1"; gene_name "LOC110489843"; oId "CUFF.8027.1"; nearest_ref "rna4531"; class_code "x";
NC_035078.1	26954400	26955053	.	.	-	Cufflinks	exon	.	gene_id "XLOC_008104"; transcript_id "OmyAS00023043"; exon_number "1"; gene_name "LOC110489963"; oId "CUFF.8066.1"; nearest_ref "rna4552"; class_code "x"; tss_id "TSS9318";
NC_035078.1	26955620	26955781	.	.	-	Cufflinks	exon	.	gene_id "XLOC_008104"; transcript_id "OmyAS00023043"; exon_number "2"; gene_name "LOC110489963"; oId "CUFF.8066.1"; nearest_ref "rna4552"; class_code "x"; tss_id "TSS9318";
NC_035078.1	27031692	27031744	.	.	-	Cufflinks	exon	.	gene_id "XLOC_008104"; transcript_id "OmyAS00023045"; exon_number "1"; gene_name "LOC110489963"; oId "CUFF.8066.3"; nearest_ref "rna4552"; class_code "s"; tss_id "TSS9320";
NC_035078.1	27044751	27044889	.	.	-	Cufflinks	exon	.	gene_id "XLOC_008104"; transcript_id "OmyAS00023045"; exon_number "2"; gene_name "LOC110489963"; oId "CUFF.8066.3"; nearest_ref "rna4552"; class_code "s"; tss_id "TSS9320";
NC_035078.1	27045172	27045244	.	.	-	Cufflinks	exon	.	gene_id "XLOC_008104"; transcript_id "OmyAS00023045"; exon_number "3"; gene_name "LOC110489963"; oId "CUFF.8066.3"; nearest_ref "rna4552"; class_code "s"; tss_id "TSS9320";
NC_035078.1	27292289	27292427	.	.	-	Cufflinks	exon	.	gene_id "XLOC_008110"; transcript_id "OmyAS00023058"; exon_number "1"; gene_name "LOC110489996"; oId "CUFF.8079.7"; nearest_ref "rna4558"; class_code "x"; tss_id "TSS9327";
NC_035078.1	27292289	27292427	.	.	-	Cufflinks	exon	.	gene_id "XLOC_008110"; transcript_id "OmyAS00023059"; exon_number "1"; gene_name "LOC110489996"; oId "CUFF.8079.8"; nearest_ref "rna4558"; class_code "x"; tss_id "TSS9327";
NC_035078.1	27292948	27294397	.	.	-	Cufflinks	exon	.	gene_id "XLOC_008110"; transcript_id "OmyAS00023059"; exon_number "2"; gene_name "LOC110489996"; oId "CUFF.8079.8"; nearest_ref "rna4558"; class_code "x"; tss_id "TSS9327";
NC_035078.1	27292948	27295625	.	.	-	Cufflinks	exon	.	gene_id "XLOC_008110"; transcript_id "OmyAS00023058"; exon_number "2"; gene_name "LOC110489996"; oId "CUFF.8079.7"; nearest_ref "rna4558"; class_code "x"; tss_id "TSS9327";
NC_035078.1	27294858	27295716	.	.	-	Cufflinks	exon	.	gene_id "XLOC_008110"; transcript_id "OmyAS00023059"; exon_number "3"; gene_name "LOC110489996"; oId "CUFF.8079.8"; nearest_ref "rna4558"; class_code "x"; tss_id "TSS9327";
NC_035078.1	27389964	27390282	.	.	+	Cufflinks	exon	.	gene_id "XLOC_005498"; transcript_id "OmyAS00015710"; exon_number "1"; gene_name "LOC110490040"; oId "CUFF.8084.1"; nearest_ref "gene2657"; class_code "x";
NC_035078.1	27629920	27630011	.	.	+	Cufflinks	exon	.	gene_id "XLOC_005503"; transcript_id "OmyAS00015715"; exon_number "1"; gene_name "LOC110501576"; oId "CUFF.8097.1"; nearest_ref "gene2663"; class_code "s"; tss_id "TSS6271";
NC_035078.1	27630246	27630436	.	.	+	Cufflinks	exon	.	gene_id "XLOC_005503"; transcript_id "OmyAS00015715"; exon_number "2"; gene_name "LOC110501576"; oId "CUFF.8097.1"; nearest_ref "gene2663"; class_code "s"; tss_id "TSS6271";
NC_035078.1	27795563	27796461	.	.	+	Cufflinks	exon	.	gene_id "XLOC_005513"; transcript_id "OmyAS00015734"; exon_number "1"; gene_name "LOC110490105"; oId "CUFF.8122.1"; nearest_ref "rna4583"; class_code "s"; tss_id "TSS6283";
NC_035078.1	27796772	27797166	.	.	+	Cufflinks	exon	.	gene_id "XLOC_005513"; transcript_id "OmyAS00015734"; exon_number "2"; gene_name "LOC110490105"; oId "CUFF.8122.1"; nearest_ref "rna4583"; class_code "s"; tss_id "TSS6283";
NC_035078.1	27820893	27821082	.	.	+	Cufflinks	exon	.	gene_id "XLOC_005515"; transcript_id "OmyAS00015744"; exon_number "1"; gene_name "LOC110490133"; oId "CUFF.8125.1"; nearest_ref "gene2672"; class_code "x"; tss_id "TSS6289";
NC_035078.1	27835484	27836626	.	.	+	Cufflinks	exon	.	gene_id "XLOC_005515"; transcript_id "OmyAS00015746"; exon_number "1"; gene_name "LOC110490133"; oId "CUFF.8125.3"; nearest_ref "gene2672"; class_code "s"; tss_id "TSS6290";
NC_035078.1	27835484	27836626	.	.	+	Cufflinks	exon	.	gene_id "XLOC_005515"; transcript_id "OmyAS00015745"; exon_number "1"; gene_name "LOC110490133"; oId "CUFF.8125.2"; nearest_ref "gene2672"; class_code "s"; tss_id "TSS6290";
NC_035078.1	27836334	27836804	.	.	+	Cufflinks	exon	.	gene_id "XLOC_005515"; transcript_id "OmyAS00015744"; exon_number "2"; gene_name "LOC110490133"; oId "CUFF.8125.1"; nearest_ref "gene2672"; class_code "x"; tss_id "TSS6289";
NC_035078.1	27836920	27837461	.	.	+	Cufflinks	exon	.	gene_id "XLOC_005515"; transcript_id "OmyAS00015746"; exon_number "2"; gene_name "LOC110490133"; oId "CUFF.8125.3"; nearest_ref "gene2672"; class_code "s"; tss_id "TSS6290";
NC_035078.1	27836920	27837461	.	.	+	Cufflinks	exon	.	gene_id "XLOC_005515"; transcript_id "OmyAS00015745"; exon_number "2"; gene_name "LOC110490133"; oId "CUFF.8125.2"; nearest_ref "gene2672"; class_code "s"; tss_id "TSS6290";
NC_035078.1	27838971	27839142	.	.	+	Cufflinks	exon	.	gene_id "XLOC_005515"; transcript_id "OmyAS00015746"; exon_number "3"; gene_name "LOC110490133"; oId "CUFF.8125.3"; nearest_ref "gene2672"; class_code "s"; tss_id "TSS6290";
NC_035078.1	27838971	27839142	.	.	+	Cufflinks	exon	.	gene_id "XLOC_005515"; transcript_id "OmyAS00015745"; exon_number "3"; gene_name "LOC110490133"; oId "CUFF.8125.2"; nearest_ref "gene2672"; class_code "s"; tss_id "TSS6290";
NC_035078.1	27839950	27840051	.	.	+	Cufflinks	exon	.	gene_id "XLOC_005515"; transcript_id "OmyAS00015746"; exon_number "4"; gene_name "LOC110490133"; oId "CUFF.8125.3"; nearest_ref "gene2672"; class_code "s"; tss_id "TSS6290";
NC_035078.1	27840719	27840834	.	.	+	Cufflinks	exon	.	gene_id "XLOC_005515"; transcript_id "OmyAS00015746"; exon_number "5"; gene_name "LOC110490133"; oId "CUFF.8125.3"; nearest_ref "gene2672"; class_code "s"; tss_id "TSS6290";
NC_035078.1	27840719	27840834	.	.	+	Cufflinks	exon	.	gene_id "XLOC_005515"; transcript_id "OmyAS00015745"; exon_number "4"; gene_name "LOC110490133"; oId "CUFF.8125.2"; nearest_ref "gene2672"; class_code "s"; tss_id "TSS6290";
NC_035078.1	28076441	28076710	.	.	-	Cufflinks	exon	.	gene_id "XLOC_008136"; transcript_id "OmyAS00023118"; exon_number "1"; gene_name "LOC110490172"; oId "CUFF.8137.1"; nearest_ref "rna4592"; class_code "s"; tss_id "TSS9353";
NC_035078.1	28082358	28082544	.	.	-	Cufflinks	exon	.	gene_id "XLOC_008136"; transcript_id "OmyAS00023118"; exon_number "2"; gene_name "LOC110490172"; oId "CUFF.8137.1"; nearest_ref "rna4592"; class_code "s"; tss_id "TSS9353";
NC_035078.1	28272719	28272818	.	.	-	Cufflinks	exon	.	gene_id "XLOC_008146"; transcript_id "OmyAS00023137"; exon_number "1"; gene_name "LOC110501584"; oId "CUFF.8172.1"; nearest_ref "gene2680"; class_code "s"; tss_id "TSS9356";
NC_035078.1	28275408	28275540	.	.	-	Cufflinks	exon	.	gene_id "XLOC_008146"; transcript_id "OmyAS00023137"; exon_number "2"; gene_name "LOC110501584"; oId "CUFF.8172.1"; nearest_ref "gene2680"; class_code "s"; tss_id "TSS9356";
NC_035078.1	28281404	28281838	.	.	-	Cufflinks	exon	.	gene_id "XLOC_008146"; transcript_id "OmyAS00023137"; exon_number "3"; gene_name "LOC110501584"; oId "CUFF.8172.1"; nearest_ref "gene2680"; class_code "s"; tss_id "TSS9356";
NC_035078.1	28308662	28309221	.	.	-	Cufflinks	exon	.	gene_id "XLOC_008150"; transcript_id "OmyAS00023144"; exon_number "1"; gene_name "LOC110490199"; oId "CUFF.8185.3"; nearest_ref "rna4598"; class_code "x";
NC_035078.1	28321854	28322210	.	.	-	Cufflinks	exon	.	gene_id "XLOC_008151"; transcript_id "OmyAS00023145"; exon_number "1"; gene_name "LOC110501593"; oId "CUFF.8188.1"; nearest_ref "gene2682"; class_code "x"; tss_id "TSS9358";
NC_035078.1	28322350	28322429	.	.	-	Cufflinks	exon	.	gene_id "XLOC_008151"; transcript_id "OmyAS00023145"; exon_number "2"; gene_name "LOC110501593"; oId "CUFF.8188.1"; nearest_ref "gene2682"; class_code "x"; tss_id "TSS9358";
NC_035078.1	28323389	28323921	.	.	-	Cufflinks	exon	.	gene_id "XLOC_008152"; transcript_id "OmyAS00023146"; exon_number "1"; gene_name "LOC110501593"; oId "CUFF.8189.1"; nearest_ref "gene2682"; class_code "x";
NC_035078.1	28329876	28330884	.	.	+	Cufflinks	exon	.	gene_id "XLOC_005529"; transcript_id "OmyAS00015779"; exon_number "1"; gene_name "LOC110490218"; oId "CUFF.8190.1"; nearest_ref "rna4602"; class_code "x";
NC_035078.1	28333008	28333209	.	.	+	Cufflinks	exon	.	gene_id "XLOC_005530"; transcript_id "OmyAS00015780"; exon_number "1"; gene_name "LOC110490218"; oId "CUFF.8191.1"; nearest_ref "rna4602"; class_code "x";
NC_035078.1	28358089	28358621	.	.	+	Cufflinks	exon	.	gene_id "XLOC_005532"; transcript_id "OmyAS00015782"; exon_number "1"; gene_name "LOC110490223"; oId "CUFF.8199.1"; nearest_ref "rna4603"; class_code "s"; tss_id "TSS6306";
NC_035078.1	28358814	28360895	.	.	+	Cufflinks	exon	.	gene_id "XLOC_005532"; transcript_id "OmyAS00015782"; exon_number "2"; gene_name "LOC110490223"; oId "CUFF.8199.1"; nearest_ref "rna4603"; class_code "s"; tss_id "TSS6306";
NC_035078.1	29385938	29386035	.	.	-	Cufflinks	exon	.	gene_id "XLOC_008174"; transcript_id "OmyAS00023246"; exon_number "1"; gene_name "LOC110490457"; oId "CUFF.8258.1"; nearest_ref "rna4646"; class_code "s"; tss_id "TSS9386";
NC_035078.1	29386142	29386181	.	.	-	Cufflinks	exon	.	gene_id "XLOC_008174"; transcript_id "OmyAS00023246"; exon_number "2"; gene_name "LOC110490457"; oId "CUFF.8258.1"; nearest_ref "rna4646"; class_code "s"; tss_id "TSS9386";
NC_035078.1	29386344	29386562	.	.	-	Cufflinks	exon	.	gene_id "XLOC_008174"; transcript_id "OmyAS00023246"; exon_number "3"; gene_name "LOC110490457"; oId "CUFF.8258.1"; nearest_ref "rna4646"; class_code "s"; tss_id "TSS9386";
NC_035078.1	29387019	29387353	.	.	-	Cufflinks	exon	.	gene_id "XLOC_008175"; transcript_id "OmyAS00023247"; exon_number "1"; gene_name "LOC110490457"; oId "CUFF.8259.1"; nearest_ref "rna4646"; class_code "x";
NC_035078.1	29398217	29398295	.	.	-	Cufflinks	exon	.	gene_id "XLOC_008176"; transcript_id "OmyAS00023252"; exon_number "1"; gene_name "LOC110490465"; oId "CUFF.8261.5"; nearest_ref "rna4647"; class_code "s"; tss_id "TSS9390";
NC_035078.1	29401478	29401560	.	.	-	Cufflinks	exon	.	gene_id "XLOC_008176"; transcript_id "OmyAS00023252"; exon_number "2"; gene_name "LOC110490465"; oId "CUFF.8261.5"; nearest_ref "rna4647"; class_code "s"; tss_id "TSS9390";
NC_035078.1	29402903	29403825	.	.	-	Cufflinks	exon	.	gene_id "XLOC_008176"; transcript_id "OmyAS00023252"; exon_number "3"; gene_name "LOC110490465"; oId "CUFF.8261.5"; nearest_ref "rna4647"; class_code "s"; tss_id "TSS9390";
NC_035078.1	29424475	29424693	.	.	+	Cufflinks	exon	.	gene_id "XLOC_005555"; transcript_id "OmyAS00015864"; exon_number "1"; gene_name "LOC110490474"; oId "CUFF.8265.4"; nearest_ref "rna4649"; class_code "s"; tss_id "TSS6338";
NC_035078.1	29426279	29426409	.	.	+	Cufflinks	exon	.	gene_id "XLOC_005555"; transcript_id "OmyAS00015864"; exon_number "2"; gene_name "LOC110490474"; oId "CUFF.8265.4"; nearest_ref "rna4649"; class_code "s"; tss_id "TSS6338";
NC_035078.1	29426814	29426966	.	.	+	Cufflinks	exon	.	gene_id "XLOC_005555"; transcript_id "OmyAS00015864"; exon_number "3"; gene_name "LOC110490474"; oId "CUFF.8265.4"; nearest_ref "rna4649"; class_code "s"; tss_id "TSS6338";
NC_035078.1	29447110	29447912	.	.	+	Cufflinks	exon	.	gene_id "XLOC_005556"; transcript_id "OmyAS00015865"; exon_number "1"; gene_name "LOC110490489"; oId "CUFF.8268.1"; nearest_ref "rna4650"; class_code "x";
NC_035078.1	29579885	29583999	.	.	+	Cufflinks	exon	.	gene_id "XLOC_005562"; transcript_id "OmyAS00015877"; exon_number "1"; gene_name "LOC110501618"; oId "CUFF.8283.1"; nearest_ref "rna4658"; class_code "x";
NC_035078.1	32941080	32941123	.	.	-	Cufflinks	exon	.	gene_id "XLOC_008227"; transcript_id "OmyAS00023419"; exon_number "1"; gene_name "LOC110490679"; oId "CUFF.8381.2"; nearest_ref "rna4685"; class_code "s"; tss_id "TSS9434";
NC_035078.1	32941080	32941237	.	.	-	Cufflinks	exon	.	gene_id "XLOC_008227"; transcript_id "OmyAS00023418"; exon_number "1"; gene_name "LOC110490679"; oId "CUFF.8381.1"; nearest_ref "rna4685"; class_code "x"; tss_id "TSS9434";
NC_035078.1	32941419	32941523	.	.	-	Cufflinks	exon	.	gene_id "XLOC_008227"; transcript_id "OmyAS00023418"; exon_number "2"; gene_name "LOC110490679"; oId "CUFF.8381.1"; nearest_ref "rna4685"; class_code "x"; tss_id "TSS9434";
NC_035078.1	32941419	32941585	.	.	-	Cufflinks	exon	.	gene_id "XLOC_008227"; transcript_id "OmyAS00023419"; exon_number "2"; gene_name "LOC110490679"; oId "CUFF.8381.2"; nearest_ref "rna4685"; class_code "s"; tss_id "TSS9434";
NC_035078.1	33573220	33573317	.	.	-	Cufflinks	exon	.	gene_id "XLOC_008261"; transcript_id "OmyAS00023474"; exon_number "1"; gene_name "LOC110490837"; oId "CUFF.8458.1"; nearest_ref "rna4704"; class_code "x"; tss_id "TSS9450";
NC_035078.1	33578052	33578245	.	.	-	Cufflinks	exon	.	gene_id "XLOC_008261"; transcript_id "OmyAS00023474"; exon_number "2"; gene_name "LOC110490837"; oId "CUFF.8458.1"; nearest_ref "rna4704"; class_code "x"; tss_id "TSS9450";
NC_035078.1	33968955	33969070	.	.	+	Cufflinks	exon	.	gene_id "XLOC_005599"; transcript_id "OmyAS00015994"; exon_number "1"; gene_name "syt12"; oId "CUFF.8480.3"; nearest_ref "rna4711"; class_code "x"; tss_id "TSS6391";
NC_035078.1	33969409	33969559	.	.	+	Cufflinks	exon	.	gene_id "XLOC_005599"; transcript_id "OmyAS00015994"; exon_number "2"; gene_name "syt12"; oId "CUFF.8480.3"; nearest_ref "rna4711"; class_code "x"; tss_id "TSS6391";
NC_035078.1	34276383	34276821	.	.	+	Cufflinks	exon	.	gene_id "XLOC_005601"; transcript_id "OmyAS00015996"; exon_number "1"; gene_name "LOC110490920"; oId "CUFF.8508.1"; nearest_ref "rna4713"; class_code "x";
NC_035078.1	34649793	34650819	.	.	+	Cufflinks	exon	.	gene_id "XLOC_005605"; transcript_id "OmyAS00016012"; exon_number "1"; gene_name "LOC110490968"; oId "CUFF.8555.1"; nearest_ref "rna4720"; class_code "s"; tss_id "TSS6397";
NC_035078.1	34650862	34651728	.	.	+	Cufflinks	exon	.	gene_id "XLOC_005605"; transcript_id "OmyAS00016012"; exon_number "2"; gene_name "LOC110490968"; oId "CUFF.8555.1"; nearest_ref "rna4720"; class_code "s"; tss_id "TSS6397";
NC_035078.1	34651881	34651980	.	.	+	Cufflinks	exon	.	gene_id "XLOC_005605"; transcript_id "OmyAS00016012"; exon_number "3"; gene_name "LOC110490968"; oId "CUFF.8555.1"; nearest_ref "rna4720"; class_code "s"; tss_id "TSS6397";
NC_035078.1	34685679	34685956	.	.	+	Cufflinks	exon	.	gene_id "XLOC_005605"; transcript_id "OmyAS00016012"; exon_number "4"; gene_name "LOC110490968"; oId "CUFF.8555.1"; nearest_ref "rna4720"; class_code "s"; tss_id "TSS6397";
NC_035078.1	35269891	35270447	.	.	+	Cufflinks	exon	.	gene_id "XLOC_005621"; transcript_id "OmyAS00016048"; exon_number "1"; gene_name "larp1"; oId "CUFF.8599.4"; nearest_ref "rna4736"; class_code "x"; tss_id "TSS6414";
NC_035078.1	35269891	35270472	.	.	+	Cufflinks	exon	.	gene_id "XLOC_005621"; transcript_id "OmyAS00016047"; exon_number "1"; gene_name "larp1"; oId "CUFF.8599.1"; nearest_ref "rna4736"; class_code "x"; tss_id "TSS6414";
NC_035078.1	35272996	35273238	.	.	+	Cufflinks	exon	.	gene_id "XLOC_005621"; transcript_id "OmyAS00016048"; exon_number "2"; gene_name "larp1"; oId "CUFF.8599.4"; nearest_ref "rna4736"; class_code "x"; tss_id "TSS6414";
NC_035078.1	35273021	35273238	.	.	+	Cufflinks	exon	.	gene_id "XLOC_005621"; transcript_id "OmyAS00016047"; exon_number "2"; gene_name "larp1"; oId "CUFF.8599.1"; nearest_ref "rna4736"; class_code "x"; tss_id "TSS6414";
NC_035078.1	35480958	35481226	.	.	-	Cufflinks	exon	.	gene_id "XLOC_008318"; transcript_id "OmyAS00023580"; exon_number "1"; gene_name "LOC110491126"; oId "CUFF.8626.1"; nearest_ref "rna4741"; class_code "s"; tss_id "TSS9491";
NC_035078.1	35522399	35522618	.	.	-	Cufflinks	exon	.	gene_id "XLOC_008318"; transcript_id "OmyAS00023580"; exon_number "2"; gene_name "LOC110491126"; oId "CUFF.8626.1"; nearest_ref "rna4741"; class_code "s"; tss_id "TSS9491";
NC_035078.1	35778497	35778536	.	.	-	Cufflinks	exon	.	gene_id "XLOC_008321"; transcript_id "OmyAS00023584"; exon_number "1"; gene_name "LOC110491126"; oId "CUFF.8627.1"; nearest_ref "rna4741"; class_code "x"; tss_id "TSS9494";
NC_035078.1	35778497	35778645	.	.	-	Cufflinks	exon	.	gene_id "XLOC_008321"; transcript_id "OmyAS00023585"; exon_number "1"; gene_name "LOC110491126"; oId "CUFF.8627.2"; nearest_ref "rna4741"; class_code "x"; tss_id "TSS9494";
NC_035078.1	35784096	35788339	.	.	-	Cufflinks	exon	.	gene_id "XLOC_008321"; transcript_id "OmyAS00023584"; exon_number "2"; gene_name "LOC110491126"; oId "CUFF.8627.1"; nearest_ref "rna4741"; class_code "x"; tss_id "TSS9494";
NC_035078.1	35784205	35788339	.	.	-	Cufflinks	exon	.	gene_id "XLOC_008321"; transcript_id "OmyAS00023585"; exon_number "2"; gene_name "LOC110491126"; oId "CUFF.8627.2"; nearest_ref "rna4741"; class_code "x"; tss_id "TSS9494";
NC_035078.1	35893854	35894042	.	.	+	Cufflinks	exon	.	gene_id "XLOC_005632"; transcript_id "OmyAS00016079"; exon_number "1"; gene_name "LOC110491226"; oId "CUFF.8645.1"; nearest_ref "rna4751"; class_code "s"; tss_id "TSS6427";
NC_035078.1	35894373	35894537	.	.	+	Cufflinks	exon	.	gene_id "XLOC_005632"; transcript_id "OmyAS00016079"; exon_number "2"; gene_name "LOC110491226"; oId "CUFF.8645.1"; nearest_ref "rna4751"; class_code "s"; tss_id "TSS6427";
NC_035078.1	36026689	36027064	.	.	-	Cufflinks	exon	.	gene_id "XLOC_008333"; transcript_id "OmyAS00023612"; exon_number "1"; gene_name "LOC110491269"; oId "CUFF.8660.1"; nearest_ref "rna4756"; class_code "s"; tss_id "TSS9505";
NC_035078.1	36035288	36035375	.	.	-	Cufflinks	exon	.	gene_id "XLOC_008333"; transcript_id "OmyAS00023612"; exon_number "2"; gene_name "LOC110491269"; oId "CUFF.8660.1"; nearest_ref "rna4756"; class_code "s"; tss_id "TSS9505";
NC_035078.1	36037856	36037937	.	.	-	Cufflinks	exon	.	gene_id "XLOC_008333"; transcript_id "OmyAS00023612"; exon_number "3"; gene_name "LOC110491269"; oId "CUFF.8660.1"; nearest_ref "rna4756"; class_code "s"; tss_id "TSS9505";
NC_035078.1	36041396	36041496	.	.	-	Cufflinks	exon	.	gene_id "XLOC_008333"; transcript_id "OmyAS00023612"; exon_number "4"; gene_name "LOC110491269"; oId "CUFF.8660.1"; nearest_ref "rna4756"; class_code "s"; tss_id "TSS9505";
NC_035078.1	37010871	37011127	.	.	+	Cufflinks	exon	.	gene_id "XLOC_005658"; transcript_id "OmyAS00016137"; exon_number "1"; gene_name "lingo1"; oId "CUFF.8729.1"; nearest_ref "rna4771"; class_code "x";
NC_035078.1	37908412	37909540	.	.	-	Cufflinks	exon	.	gene_id "XLOC_008356"; transcript_id "OmyAS00023649"; exon_number "1"; gene_name "cspg4"; oId "CUFF.8754.4"; nearest_ref "rna4773"; class_code "x"; tss_id "TSS9518";
NC_035078.1	37908412	37909540	.	.	-	Cufflinks	exon	.	gene_id "XLOC_008356"; transcript_id "OmyAS00023651"; exon_number "1"; gene_name "cspg4"; oId "CUFF.8754.3"; nearest_ref "rna4773"; class_code "x"; tss_id "TSS9518";
NC_035078.1	37908412	37909540	.	.	-	Cufflinks	exon	.	gene_id "XLOC_008356"; transcript_id "OmyAS00023653"; exon_number "1"; gene_name "cspg4"; oId "CUFF.8754.5"; nearest_ref "rna4773"; class_code "x"; tss_id "TSS9518";
NC_035078.1	37908412	37909546	.	.	-	Cufflinks	exon	.	gene_id "XLOC_008356"; transcript_id "OmyAS00023650"; exon_number "1"; gene_name "cspg4"; oId "CUFF.8754.2"; nearest_ref "rna4773"; class_code "x"; tss_id "TSS9518";
NC_035078.1	37908412	37909546	.	.	-	Cufflinks	exon	.	gene_id "XLOC_008356"; transcript_id "OmyAS00023652"; exon_number "1"; gene_name "cspg4"; oId "CUFF.8754.1"; nearest_ref "rna4773"; class_code "x"; tss_id "TSS9518";
NC_035078.1	37933057	37933257	.	.	-	Cufflinks	exon	.	gene_id "XLOC_008356"; transcript_id "OmyAS00023649"; exon_number "2"; gene_name "cspg4"; oId "CUFF.8754.4"; nearest_ref "rna4773"; class_code "x"; tss_id "TSS9518";
NC_035078.1	37933057	37933257	.	.	-	Cufflinks	exon	.	gene_id "XLOC_008356"; transcript_id "OmyAS00023650"; exon_number "2"; gene_name "cspg4"; oId "CUFF.8754.2"; nearest_ref "rna4773"; class_code "x"; tss_id "TSS9518";
NC_035078.1	37933057	37933257	.	.	-	Cufflinks	exon	.	gene_id "XLOC_008356"; transcript_id "OmyAS00023651"; exon_number "2"; gene_name "cspg4"; oId "CUFF.8754.3"; nearest_ref "rna4773"; class_code "x"; tss_id "TSS9518";
NC_035078.1	37933057	37933257	.	.	-	Cufflinks	exon	.	gene_id "XLOC_008356"; transcript_id "OmyAS00023653"; exon_number "2"; gene_name "cspg4"; oId "CUFF.8754.5"; nearest_ref "rna4773"; class_code "x"; tss_id "TSS9518";
NC_035078.1	37933057	37933257	.	.	-	Cufflinks	exon	.	gene_id "XLOC_008356"; transcript_id "OmyAS00023652"; exon_number "2"; gene_name "cspg4"; oId "CUFF.8754.1"; nearest_ref "rna4773"; class_code "x"; tss_id "TSS9518";
NC_035078.1	37933373	37933640	.	.	-	Cufflinks	exon	.	gene_id "XLOC_008356"; transcript_id "OmyAS00023649"; exon_number "3"; gene_name "cspg4"; oId "CUFF.8754.4"; nearest_ref "rna4773"; class_code "x"; tss_id "TSS9518";
NC_035078.1	37933373	37933641	.	.	-	Cufflinks	exon	.	gene_id "XLOC_008356"; transcript_id "OmyAS00023650"; exon_number "3"; gene_name "cspg4"; oId "CUFF.8754.2"; nearest_ref "rna4773"; class_code "x"; tss_id "TSS9518";
NC_035078.1	37933387	37933645	.	.	-	Cufflinks	exon	.	gene_id "XLOC_008356"; transcript_id "OmyAS00023651"; exon_number "3"; gene_name "cspg4"; oId "CUFF.8754.3"; nearest_ref "rna4773"; class_code "x"; tss_id "TSS9518";
NC_035078.1	37933387	37933659	.	.	-	Cufflinks	exon	.	gene_id "XLOC_008356"; transcript_id "OmyAS00023652"; exon_number "3"; gene_name "cspg4"; oId "CUFF.8754.1"; nearest_ref "rna4773"; class_code "x"; tss_id "TSS9518";
NC_035078.1	37933622	37933659	.	.	-	Cufflinks	exon	.	gene_id "XLOC_008356"; transcript_id "OmyAS00023653"; exon_number "3"; gene_name "cspg4"; oId "CUFF.8754.5"; nearest_ref "rna4773"; class_code "x"; tss_id "TSS9518";
NC_035078.1	38023729	38027329	.	.	+	Cufflinks	exon	.	gene_id "XLOC_005664"; transcript_id "OmyAS00016147"; exon_number "1"; gene_name "LOC110491354"; oId "CUFF.8769.2"; nearest_ref "rna4774"; class_code "x"; tss_id "TSS6450";
NC_035078.1	38061724	38062293	.	.	+	Cufflinks	exon	.	gene_id "XLOC_005664"; transcript_id "OmyAS00016147"; exon_number "2"; gene_name "LOC110491354"; oId "CUFF.8769.2"; nearest_ref "rna4774"; class_code "x"; tss_id "TSS6450";
NC_035078.1	38830718	38830772	.	.	-	Cufflinks	exon	.	gene_id "XLOC_008374"; transcript_id "OmyAS00023705"; exon_number "1"; gene_name "LOC110491587"; oId "CUFF.8824.7"; nearest_ref "rna4815"; class_code "s"; tss_id "TSS9541";
NC_035078.1	38836608	38836692	.	.	-	Cufflinks	exon	.	gene_id "XLOC_008374"; transcript_id "OmyAS00023705"; exon_number "2"; gene_name "LOC110491587"; oId "CUFF.8824.7"; nearest_ref "rna4815"; class_code "s"; tss_id "TSS9541";
NC_035078.1	38836972	38837077	.	.	-	Cufflinks	exon	.	gene_id "XLOC_008374"; transcript_id "OmyAS00023705"; exon_number "3"; gene_name "LOC110491587"; oId "CUFF.8824.7"; nearest_ref "rna4815"; class_code "s"; tss_id "TSS9541";
NC_035078.1	38838213	38838308	.	.	-	Cufflinks	exon	.	gene_id "XLOC_008374"; transcript_id "OmyAS00023705"; exon_number "4"; gene_name "LOC110491587"; oId "CUFF.8824.7"; nearest_ref "rna4815"; class_code "s"; tss_id "TSS9541";
NC_035078.1	38840461	38840494	.	.	-	Cufflinks	exon	.	gene_id "XLOC_008374"; transcript_id "OmyAS00023705"; exon_number "5"; gene_name "LOC110491587"; oId "CUFF.8824.7"; nearest_ref "rna4815"; class_code "s"; tss_id "TSS9541";
NC_035078.1	38840973	38841041	.	.	-	Cufflinks	exon	.	gene_id "XLOC_008374"; transcript_id "OmyAS00023705"; exon_number "6"; gene_name "LOC110491587"; oId "CUFF.8824.7"; nearest_ref "rna4815"; class_code "s"; tss_id "TSS9541";
NC_035078.1	38843063	38843904	.	.	-	Cufflinks	exon	.	gene_id "XLOC_008374"; transcript_id "OmyAS00023705"; exon_number "7"; gene_name "LOC110491587"; oId "CUFF.8824.7"; nearest_ref "rna4815"; class_code "s"; tss_id "TSS9541";
NC_035078.1	38848165	38848244	.	.	-	Cufflinks	exon	.	gene_id "XLOC_008375"; transcript_id "OmyAS00023707"; exon_number "1"; gene_name "LOC110491599"; oId "CUFF.8827.1"; nearest_ref "rna4818"; class_code "s"; tss_id "TSS9542";
NC_035078.1	38848336	38848510	.	.	-	Cufflinks	exon	.	gene_id "XLOC_008375"; transcript_id "OmyAS00023707"; exon_number "2"; gene_name "LOC110491599"; oId "CUFF.8827.1"; nearest_ref "rna4818"; class_code "s"; tss_id "TSS9542";
NC_035078.1	38848678	38848997	.	.	-	Cufflinks	exon	.	gene_id "XLOC_008375"; transcript_id "OmyAS00023707"; exon_number "3"; gene_name "LOC110491599"; oId "CUFF.8827.1"; nearest_ref "rna4818"; class_code "s"; tss_id "TSS9542";
NC_035078.1	39936376	39936714	.	.	+	Cufflinks	exon	.	gene_id "XLOC_005703"; transcript_id "OmyAS00016329"; exon_number "1"; gene_name "LOC110491845"; oId "CUFF.8866.3"; nearest_ref "rna4872"; class_code "x"; tss_id "TSS6521";
NC_035078.1	39936376	39936714	.	.	+	Cufflinks	exon	.	gene_id "XLOC_005703"; transcript_id "OmyAS00016328"; exon_number "1"; gene_name "LOC110491845"; oId "CUFF.8866.2"; nearest_ref "rna4872"; class_code "x"; tss_id "TSS6521";
NC_035078.1	39936480	39936714	.	.	+	Cufflinks	exon	.	gene_id "XLOC_005703"; transcript_id "OmyAS00016330"; exon_number "1"; gene_name "LOC110491845"; oId "CUFF.8866.4"; nearest_ref "rna4872"; class_code "x"; tss_id "TSS6522";
NC_035078.1	39936480	39936714	.	.	+	Cufflinks	exon	.	gene_id "XLOC_005703"; transcript_id "OmyAS00016332"; exon_number "1"; gene_name "LOC110491845"; oId "CUFF.8866.6"; nearest_ref "rna4872"; class_code "x"; tss_id "TSS6522";
NC_035078.1	39936480	39936714	.	.	+	Cufflinks	exon	.	gene_id "XLOC_005703"; transcript_id "OmyAS00016331"; exon_number "1"; gene_name "LOC110491845"; oId "CUFF.8866.5"; nearest_ref "rna4872"; class_code "x"; tss_id "TSS6522";
NC_035078.1	39936484	39936714	.	.	+	Cufflinks	exon	.	gene_id "XLOC_005703"; transcript_id "OmyAS00016333"; exon_number "1"; gene_name "LOC110491845"; oId "CUFF.8866.7"; nearest_ref "rna4872"; class_code "x"; tss_id "TSS6522";
NC_035078.1	39937824	39937880	.	.	+	Cufflinks	exon	.	gene_id "XLOC_005703"; transcript_id "OmyAS00016330"; exon_number "2"; gene_name "LOC110491845"; oId "CUFF.8866.4"; nearest_ref "rna4872"; class_code "x"; tss_id "TSS6522";
NC_035078.1	39937824	39937882	.	.	+	Cufflinks	exon	.	gene_id "XLOC_005703"; transcript_id "OmyAS00016329"; exon_number "2"; gene_name "LOC110491845"; oId "CUFF.8866.3"; nearest_ref "rna4872"; class_code "x"; tss_id "TSS6521";
NC_035078.1	39937824	39937882	.	.	+	Cufflinks	exon	.	gene_id "XLOC_005703"; transcript_id "OmyAS00016328"; exon_number "2"; gene_name "LOC110491845"; oId "CUFF.8866.2"; nearest_ref "rna4872"; class_code "x"; tss_id "TSS6521";
NC_035078.1	39937824	39937882	.	.	+	Cufflinks	exon	.	gene_id "XLOC_005703"; transcript_id "OmyAS00016332"; exon_number "2"; gene_name "LOC110491845"; oId "CUFF.8866.6"; nearest_ref "rna4872"; class_code "x"; tss_id "TSS6522";
NC_035078.1	39937824	39937882	.	.	+	Cufflinks	exon	.	gene_id "XLOC_005703"; transcript_id "OmyAS00016331"; exon_number "2"; gene_name "LOC110491845"; oId "CUFF.8866.5"; nearest_ref "rna4872"; class_code "x"; tss_id "TSS6522";
NC_035078.1	39937824	39937882	.	.	+	Cufflinks	exon	.	gene_id "XLOC_005703"; transcript_id "OmyAS00016333"; exon_number "2"; gene_name "LOC110491845"; oId "CUFF.8866.7"; nearest_ref "rna4872"; class_code "x"; tss_id "TSS6522";
NC_035078.1	39938028	39938439	.	.	+	Cufflinks	exon	.	gene_id "XLOC_005703"; transcript_id "OmyAS00016330"; exon_number "3"; gene_name "LOC110491845"; oId "CUFF.8866.4"; nearest_ref "rna4872"; class_code "x"; tss_id "TSS6522";
NC_035078.1	39956704	39957014	.	.	+	Cufflinks	exon	.	gene_id "XLOC_005703"; transcript_id "OmyAS00016329"; exon_number "3"; gene_name "LOC110491845"; oId "CUFF.8866.3"; nearest_ref "rna4872"; class_code "x"; tss_id "TSS6521";
NC_035078.1	39956704	39957014	.	.	+	Cufflinks	exon	.	gene_id "XLOC_005703"; transcript_id "OmyAS00016332"; exon_number "3"; gene_name "LOC110491845"; oId "CUFF.8866.6"; nearest_ref "rna4872"; class_code "x"; tss_id "TSS6522";
NC_035078.1	39956704	39957250	.	.	+	Cufflinks	exon	.	gene_id "XLOC_005703"; transcript_id "OmyAS00016328"; exon_number "3"; gene_name "LOC110491845"; oId "CUFF.8866.2"; nearest_ref "rna4872"; class_code "x"; tss_id "TSS6521";
NC_035078.1	39956704	39957283	.	.	+	Cufflinks	exon	.	gene_id "XLOC_005703"; transcript_id "OmyAS00016333"; exon_number "3"; gene_name "LOC110491845"; oId "CUFF.8866.7"; nearest_ref "rna4872"; class_code "x"; tss_id "TSS6522";
NC_035078.1	39956704	39959148	.	.	+	Cufflinks	exon	.	gene_id "XLOC_005703"; transcript_id "OmyAS00016331"; exon_number "3"; gene_name "LOC110491845"; oId "CUFF.8866.5"; nearest_ref "rna4872"; class_code "x"; tss_id "TSS6522";
NC_035078.1	39957409	39957795	.	.	+	Cufflinks	exon	.	gene_id "XLOC_005703"; transcript_id "OmyAS00016329"; exon_number "4"; gene_name "LOC110491845"; oId "CUFF.8866.3"; nearest_ref "rna4872"; class_code "x"; tss_id "TSS6521";
NC_035078.1	39957409	39959148	.	.	+	Cufflinks	exon	.	gene_id "XLOC_005703"; transcript_id "OmyAS00016332"; exon_number "4"; gene_name "LOC110491845"; oId "CUFF.8866.6"; nearest_ref "rna4872"; class_code "x"; tss_id "TSS6522";
NC_035078.1	39957645	39959148	.	.	+	Cufflinks	exon	.	gene_id "XLOC_005703"; transcript_id "OmyAS00016328"; exon_number "4"; gene_name "LOC110491845"; oId "CUFF.8866.2"; nearest_ref "rna4872"; class_code "x"; tss_id "TSS6521";
NC_035078.1	39957678	39959148	.	.	+	Cufflinks	exon	.	gene_id "XLOC_005703"; transcript_id "OmyAS00016333"; exon_number "4"; gene_name "LOC110491845"; oId "CUFF.8866.7"; nearest_ref "rna4872"; class_code "x"; tss_id "TSS6522";
NC_035078.1	39958851	39959148	.	.	+	Cufflinks	exon	.	gene_id "XLOC_005703"; transcript_id "OmyAS00016329"; exon_number "5"; gene_name "LOC110491845"; oId "CUFF.8866.3"; nearest_ref "rna4872"; class_code "x"; tss_id "TSS6521";
NC_035078.1	40314858	40315202	.	.	-	Cufflinks	exon	.	gene_id "XLOC_008393"; transcript_id "OmyAS00023757"; exon_number "1"; gene_name "znf609"; oId "CUFF.8877.1"; nearest_ref "rna4873"; class_code "x"; tss_id "TSS9565";
NC_035078.1	40326707	40326942	.	.	-	Cufflinks	exon	.	gene_id "XLOC_008393"; transcript_id "OmyAS00023757"; exon_number "2"; gene_name "znf609"; oId "CUFF.8877.1"; nearest_ref "rna4873"; class_code "x"; tss_id "TSS9565";
NC_035078.1	40589889	40590156	.	.	+	Cufflinks	exon	.	gene_id "XLOC_005726"; transcript_id "OmyAS00016387"; exon_number "1"; gene_name "LOC110491875"; oId "CUFF.8940.1"; nearest_ref "rna4878"; class_code "s"; tss_id "TSS6539";
NC_035078.1	40590496	40590752	.	.	+	Cufflinks	exon	.	gene_id "XLOC_005726"; transcript_id "OmyAS00016387"; exon_number "2"; gene_name "LOC110491875"; oId "CUFF.8940.1"; nearest_ref "rna4878"; class_code "s"; tss_id "TSS6539";
NC_035078.1	40614537	40614632	.	.	+	Cufflinks	exon	.	gene_id "XLOC_005726"; transcript_id "OmyAS00016387"; exon_number "3"; gene_name "LOC110491875"; oId "CUFF.8940.1"; nearest_ref "rna4878"; class_code "s"; tss_id "TSS6539";
NC_035078.1	40804936	40804994	.	.	-	Cufflinks	exon	.	gene_id "XLOC_008401"; transcript_id "OmyAS00023770"; exon_number "1"; gene_name "LOC110491898"; oId "CUFF.8948.1"; nearest_ref "rna4881"; class_code "s"; tss_id "TSS9573";
NC_035078.1	40824769	40824852	.	.	-	Cufflinks	exon	.	gene_id "XLOC_008401"; transcript_id "OmyAS00023770"; exon_number "2"; gene_name "LOC110491898"; oId "CUFF.8948.1"; nearest_ref "rna4881"; class_code "s"; tss_id "TSS9573";
NC_035078.1	40825128	40825261	.	.	-	Cufflinks	exon	.	gene_id "XLOC_008401"; transcript_id "OmyAS00023770"; exon_number "3"; gene_name "LOC110491898"; oId "CUFF.8948.1"; nearest_ref "rna4881"; class_code "s"; tss_id "TSS9573";
NC_035078.1	40848706	40851082	.	.	+	Cufflinks	exon	.	gene_id "XLOC_005733"; transcript_id "OmyAS00016400"; exon_number "1"; gene_name "LOC110491905"; oId "CUFF.8953.2"; nearest_ref "rna4893"; class_code "x";
NC_035078.1	41082923	41083435	.	.	-	Cufflinks	exon	.	gene_id "XLOC_008409"; transcript_id "OmyAS00023810"; exon_number "1"; gene_name "LOC110491996"; oId "CUFF.8964.1"; nearest_ref "rna4902"; class_code "x";
NC_035078.1	41253315	41254274	.	.	+	Cufflinks	exon	.	gene_id "XLOC_005746"; transcript_id "OmyAS00016428"; exon_number "1"; gene_name "alkbh3"; oId "CUFF.8995.1"; nearest_ref "rna4915"; class_code "s"; tss_id "TSS6565";
NC_035078.1	41259297	41259397	.	.	+	Cufflinks	exon	.	gene_id "XLOC_005746"; transcript_id "OmyAS00016428"; exon_number "2"; gene_name "alkbh3"; oId "CUFF.8995.1"; nearest_ref "rna4915"; class_code "s"; tss_id "TSS6565";
NC_035078.1	41516921	41516996	.	.	-	Cufflinks	exon	.	gene_id "XLOC_008431"; transcript_id "OmyAS00023883"; exon_number "1"; gene_name "pik3c2a"; oId "CUFF.9023.1"; nearest_ref "rna4931"; class_code "s"; tss_id "TSS9617";
NC_035078.1	41517136	41517200	.	.	-	Cufflinks	exon	.	gene_id "XLOC_008431"; transcript_id "OmyAS00023883"; exon_number "2"; gene_name "pik3c2a"; oId "CUFF.9023.1"; nearest_ref "rna4931"; class_code "s"; tss_id "TSS9617";
NC_035078.1	41517489	41517641	.	.	-	Cufflinks	exon	.	gene_id "XLOC_008431"; transcript_id "OmyAS00023883"; exon_number "3"; gene_name "pik3c2a"; oId "CUFF.9023.1"; nearest_ref "rna4931"; class_code "s"; tss_id "TSS9617";
NC_035078.1	41755127	41755435	.	.	-	Cufflinks	exon	.	gene_id "XLOC_008437"; transcript_id "OmyAS00023894"; exon_number "1"; gene_name "LOC110492194"; oId "CUFF.9033.5"; nearest_ref "rna4936"; class_code "x";
NC_035078.1	42256429	42256503	.	.	-	Cufflinks	exon	.	gene_id "XLOC_008451"; transcript_id "OmyAS00023925"; exon_number "1"; gene_name "akip1"; oId "CUFF.9079.1"; nearest_ref "rna4967"; class_code "s"; tss_id "TSS9635";
NC_035078.1	42256821	42256958	.	.	-	Cufflinks	exon	.	gene_id "XLOC_008451"; transcript_id "OmyAS00023925"; exon_number "2"; gene_name "akip1"; oId "CUFF.9079.1"; nearest_ref "rna4967"; class_code "s"; tss_id "TSS9635";
NC_035078.1	42257089	42257176	.	.	-	Cufflinks	exon	.	gene_id "XLOC_008451"; transcript_id "OmyAS00023925"; exon_number "3"; gene_name "akip1"; oId "CUFF.9079.1"; nearest_ref "rna4967"; class_code "s"; tss_id "TSS9635";
NC_035078.1	42257263	42257374	.	.	-	Cufflinks	exon	.	gene_id "XLOC_008451"; transcript_id "OmyAS00023925"; exon_number "4"; gene_name "akip1"; oId "CUFF.9079.1"; nearest_ref "rna4967"; class_code "s"; tss_id "TSS9635";
NC_035078.1	42257542	42257936	.	.	-	Cufflinks	exon	.	gene_id "XLOC_008451"; transcript_id "OmyAS00023925"; exon_number "5"; gene_name "akip1"; oId "CUFF.9079.1"; nearest_ref "rna4967"; class_code "s"; tss_id "TSS9635";
NC_035078.1	42381540	42381863	.	.	-	Cufflinks	exon	.	gene_id "XLOC_008459"; transcript_id "OmyAS00023943"; exon_number "1"; gene_name "dennd5a"; oId "CUFF.9097.1"; nearest_ref "rna4980"; class_code "x"; tss_id "TSS9644";
NC_035078.1	42382048	42382068	.	.	-	Cufflinks	exon	.	gene_id "XLOC_008459"; transcript_id "OmyAS00023943"; exon_number "2"; gene_name "dennd5a"; oId "CUFF.9097.1"; nearest_ref "rna4980"; class_code "x"; tss_id "TSS9644";
NC_035078.1	42413431	42413706	.	.	-	Cufflinks	exon	.	gene_id "XLOC_008461"; transcript_id "OmyAS00023947"; exon_number "1"; gene_name "dennd5a"; oId "CUFF.9099.2"; nearest_ref "rna4980"; class_code "x"; tss_id "TSS9648";
NC_035078.1	42413836	42414077	.	.	-	Cufflinks	exon	.	gene_id "XLOC_008461"; transcript_id "OmyAS00023947"; exon_number "2"; gene_name "dennd5a"; oId "CUFF.9099.2"; nearest_ref "rna4980"; class_code "x"; tss_id "TSS9648";
NC_035078.1	42460960	42462436	.	.	-	Cufflinks	exon	.	gene_id "XLOC_008465"; transcript_id "OmyAS00023953"; exon_number "1"; gene_name "LOC110492398"; oId "CUFF.9106.3"; nearest_ref "rna4982"; class_code "x";
NC_035078.1	42555819	42557608	.	.	-	Cufflinks	exon	.	gene_id "XLOC_008468"; transcript_id "OmyAS00023974"; exon_number "1"; gene_name "LOC110492494"; oId "CUFF.9113.1"; nearest_ref "rna4994"; class_code "x";
NC_035078.1	42908193	42908749	.	.	+	Cufflinks	exon	.	gene_id "XLOC_005797"; transcript_id "OmyAS00016646"; exon_number "1"; gene_name "LOC110492572"; oId "CUFF.9129.1"; nearest_ref "rna5006"; class_code "x";
NC_035078.1	44641182	44641404	.	.	-	Cufflinks	exon	.	gene_id "XLOC_008497"; transcript_id "OmyAS00024044"; exon_number "1"; gene_name "LOC110492759"; oId "CUFF.9205.1"; nearest_ref "rna5036"; class_code "s"; tss_id "TSS9696";
NC_035078.1	44646371	44646398	.	.	-	Cufflinks	exon	.	gene_id "XLOC_008497"; transcript_id "OmyAS00024044"; exon_number "2"; gene_name "LOC110492759"; oId "CUFF.9205.1"; nearest_ref "rna5036"; class_code "s"; tss_id "TSS9696";
NC_035078.1	44822218	44822425	.	.	+	Cufflinks	exon	.	gene_id "XLOC_005821"; transcript_id "OmyAS00016725"; exon_number "1"; gene_name "LOC110492804"; oId "CUFF.9223.1"; nearest_ref "rna5042"; class_code "x";
NC_035078.1	44849190	44849660	.	.	-	Cufflinks	exon	.	gene_id "XLOC_008505"; transcript_id "OmyAS00024056"; exon_number "1"; gene_name "iqub"; oId "CUFF.9228.2"; nearest_ref "rna5045"; class_code "x"; tss_id "TSS9705";
NC_035078.1	44852742	44852766	.	.	-	Cufflinks	exon	.	gene_id "XLOC_008505"; transcript_id "OmyAS00024056"; exon_number "2"; gene_name "iqub"; oId "CUFF.9228.2"; nearest_ref "rna5045"; class_code "x"; tss_id "TSS9705";
NC_035078.1	44937809	44937998	.	.	-	Cufflinks	exon	.	gene_id "XLOC_008507"; transcript_id "OmyAS00024058"; exon_number "1"; gene_name "cadps2"; oId "CUFF.9234.1"; nearest_ref "rna5046"; class_code "s"; tss_id "TSS9706";
NC_035078.1	44961634	44961716	.	.	-	Cufflinks	exon	.	gene_id "XLOC_008507"; transcript_id "OmyAS00024058"; exon_number "2"; gene_name "cadps2"; oId "CUFF.9234.1"; nearest_ref "rna5046"; class_code "s"; tss_id "TSS9706";
NC_035078.1	45583700	45583839	.	.	-	Cufflinks	exon	.	gene_id "XLOC_008526"; transcript_id "OmyAS00024093"; exon_number "1"; gene_name "LOC100170211"; oId "CUFF.9269.4"; nearest_ref "rna5062"; class_code "x"; tss_id "TSS9726";
NC_035078.1	45590351	45590638	.	.	-	Cufflinks	exon	.	gene_id "XLOC_008526"; transcript_id "OmyAS00024093"; exon_number "2"; gene_name "LOC100170211"; oId "CUFF.9269.4"; nearest_ref "rna5062"; class_code "x"; tss_id "TSS9726";
NC_035078.1	45752349	45752520	.	.	+	Cufflinks	exon	.	gene_id "XLOC_005851"; transcript_id "OmyAS00016801"; exon_number "1"; gene_name "LOC110493141"; oId "CUFF.9294.2"; nearest_ref "rna5078"; class_code "x"; tss_id "TSS6712";
NC_035078.1	45752372	45752520	.	.	+	Cufflinks	exon	.	gene_id "XLOC_005851"; transcript_id "OmyAS00016802"; exon_number "1"; gene_name "LOC110493141"; oId "CUFF.9294.3"; nearest_ref "rna5078"; class_code "x"; tss_id "TSS6712";
NC_035078.1	45755298	45756565	.	.	+	Cufflinks	exon	.	gene_id "XLOC_005851"; transcript_id "OmyAS00016802"; exon_number "2"; gene_name "LOC110493141"; oId "CUFF.9294.3"; nearest_ref "rna5078"; class_code "x"; tss_id "TSS6712";
NC_035078.1	45766736	45767116	.	.	+	Cufflinks	exon	.	gene_id "XLOC_005851"; transcript_id "OmyAS00016801"; exon_number "2"; gene_name "LOC110493141"; oId "CUFF.9294.2"; nearest_ref "rna5078"; class_code "x"; tss_id "TSS6712";
NC_035078.1	45980715	45980822	.	.	+	Cufflinks	exon	.	gene_id "XLOC_005862"; transcript_id "OmyAS00016818"; exon_number "1"; gene_name "LOC110493152"; oId "CUFF.9315.1"; nearest_ref "rna5081"; class_code "s"; tss_id "TSS6719";
NC_035078.1	45981119	45981199	.	.	+	Cufflinks	exon	.	gene_id "XLOC_005862"; transcript_id "OmyAS00016818"; exon_number "2"; gene_name "LOC110493152"; oId "CUFF.9315.1"; nearest_ref "rna5081"; class_code "s"; tss_id "TSS6719";
NC_035078.1	45981465	45981519	.	.	+	Cufflinks	exon	.	gene_id "XLOC_005862"; transcript_id "OmyAS00016818"; exon_number "3"; gene_name "LOC110493152"; oId "CUFF.9315.1"; nearest_ref "rna5081"; class_code "s"; tss_id "TSS6719";
NC_035078.1	45983093	45983356	.	.	+	Cufflinks	exon	.	gene_id "XLOC_005863"; transcript_id "OmyAS00016819"; exon_number "1"; gene_name "LOC110493152"; oId "CUFF.9316.1"; nearest_ref "rna5081"; class_code "x";
NC_035078.1	46132340	46133689	.	.	+	Cufflinks	exon	.	gene_id "XLOC_005870"; transcript_id "OmyAS00016829"; exon_number "1"; gene_name "LOC110493207"; oId "CUFF.9330.2"; nearest_ref "rna5092"; class_code "s"; tss_id "TSS6724";
NC_035078.1	46132340	46133689	.	.	+	Cufflinks	exon	.	gene_id "XLOC_005870"; transcript_id "OmyAS00016828"; exon_number "1"; gene_name "LOC110493207"; oId "CUFF.9330.1"; nearest_ref "rna5092"; class_code "s"; tss_id "TSS6724";
NC_035078.1	46133816	46133957	.	.	+	Cufflinks	exon	.	gene_id "XLOC_005870"; transcript_id "OmyAS00016829"; exon_number "2"; gene_name "LOC110493207"; oId "CUFF.9330.2"; nearest_ref "rna5092"; class_code "s"; tss_id "TSS6724";
NC_035078.1	46133816	46133957	.	.	+	Cufflinks	exon	.	gene_id "XLOC_005870"; transcript_id "OmyAS00016828"; exon_number "2"; gene_name "LOC110493207"; oId "CUFF.9330.1"; nearest_ref "rna5092"; class_code "s"; tss_id "TSS6724";
NC_035078.1	46134137	46134187	.	.	+	Cufflinks	exon	.	gene_id "XLOC_005870"; transcript_id "OmyAS00016829"; exon_number "3"; gene_name "LOC110493207"; oId "CUFF.9330.2"; nearest_ref "rna5092"; class_code "s"; tss_id "TSS6724";
NC_035078.1	46134137	46134187	.	.	+	Cufflinks	exon	.	gene_id "XLOC_005870"; transcript_id "OmyAS00016828"; exon_number "3"; gene_name "LOC110493207"; oId "CUFF.9330.1"; nearest_ref "rna5092"; class_code "s"; tss_id "TSS6724";
NC_035078.1	46134407	46134547	.	.	+	Cufflinks	exon	.	gene_id "XLOC_005870"; transcript_id "OmyAS00016829"; exon_number "4"; gene_name "LOC110493207"; oId "CUFF.9330.2"; nearest_ref "rna5092"; class_code "s"; tss_id "TSS6724";
NC_035078.1	46134407	46134547	.	.	+	Cufflinks	exon	.	gene_id "XLOC_005870"; transcript_id "OmyAS00016828"; exon_number "4"; gene_name "LOC110493207"; oId "CUFF.9330.1"; nearest_ref "rna5092"; class_code "s"; tss_id "TSS6724";
NC_035078.1	46134722	46134807	.	.	+	Cufflinks	exon	.	gene_id "XLOC_005870"; transcript_id "OmyAS00016829"; exon_number "5"; gene_name "LOC110493207"; oId "CUFF.9330.2"; nearest_ref "rna5092"; class_code "s"; tss_id "TSS6724";
NC_035078.1	46134722	46135270	.	.	+	Cufflinks	exon	.	gene_id "XLOC_005870"; transcript_id "OmyAS00016828"; exon_number "5"; gene_name "LOC110493207"; oId "CUFF.9330.1"; nearest_ref "rna5092"; class_code "s"; tss_id "TSS6724";
NC_035078.1	46135056	46135270	.	.	+	Cufflinks	exon	.	gene_id "XLOC_005870"; transcript_id "OmyAS00016829"; exon_number "6"; gene_name "LOC110493207"; oId "CUFF.9330.2"; nearest_ref "rna5092"; class_code "s"; tss_id "TSS6724";
NC_035078.1	46171595	46171819	.	.	+	Cufflinks	exon	.	gene_id "XLOC_005872"; transcript_id "OmyAS00016839"; exon_number "1"; gene_name "LOC110493216"; oId "CUFF.9333.1"; nearest_ref "rna5098"; class_code "x";
NC_035078.1	46316995	46317080	.	.	+	Cufflinks	exon	.	gene_id "XLOC_005876"; transcript_id "OmyAS00016847"; exon_number "1"; gene_name "LOC110493282"; oId "CUFF.9342.3"; nearest_ref "rna5112"; class_code "s"; tss_id "TSS6733";
NC_035078.1	46317814	46317887	.	.	+	Cufflinks	exon	.	gene_id "XLOC_005876"; transcript_id "OmyAS00016847"; exon_number "2"; gene_name "LOC110493282"; oId "CUFF.9342.3"; nearest_ref "rna5112"; class_code "s"; tss_id "TSS6733";
NC_035078.1	46328872	46329052	.	.	+	Cufflinks	exon	.	gene_id "XLOC_005876"; transcript_id "OmyAS00016847"; exon_number "3"; gene_name "LOC110493282"; oId "CUFF.9342.3"; nearest_ref "rna5112"; class_code "s"; tss_id "TSS6733";
NC_035078.1	46330499	46330754	.	.	+	Cufflinks	exon	.	gene_id "XLOC_005876"; transcript_id "OmyAS00016847"; exon_number "4"; gene_name "LOC110493282"; oId "CUFF.9342.3"; nearest_ref "rna5112"; class_code "s"; tss_id "TSS6733";
NC_035078.1	46649167	46649257	.	.	-	Cufflinks	exon	.	gene_id "XLOC_008552"; transcript_id "OmyAS00024194"; exon_number "1"; gene_name "LOC110493364"; oId "CUFF.9355.2"; nearest_ref "rna5121"; class_code "s"; tss_id "TSS9760";
NC_035078.1	46649852	46650004	.	.	-	Cufflinks	exon	.	gene_id "XLOC_008552"; transcript_id "OmyAS00024194"; exon_number "2"; gene_name "LOC110493364"; oId "CUFF.9355.2"; nearest_ref "rna5121"; class_code "s"; tss_id "TSS9760";
NC_035078.1	46650473	46653543	.	.	-	Cufflinks	exon	.	gene_id "XLOC_008552"; transcript_id "OmyAS00024194"; exon_number "3"; gene_name "LOC110493364"; oId "CUFF.9355.2"; nearest_ref "rna5121"; class_code "s"; tss_id "TSS9760";
NC_035078.1	46664282	46664682	.	.	+	Cufflinks	exon	.	gene_id "XLOC_005887"; transcript_id "OmyAS00016873"; exon_number "1"; gene_name "LOC110493372"; oId "CUFF.9361.1"; nearest_ref "rna5122"; class_code "x"; tss_id "TSS6743";
NC_035078.1	46672124	46672358	.	.	+	Cufflinks	exon	.	gene_id "XLOC_005887"; transcript_id "OmyAS00016873"; exon_number "2"; gene_name "LOC110493372"; oId "CUFF.9361.1"; nearest_ref "rna5122"; class_code "x"; tss_id "TSS6743";
NC_035078.1	47065779	47066066	.	.	-	Cufflinks	exon	.	gene_id "XLOC_008567"; transcript_id "OmyAS00024225"; exon_number "1"; gene_name "LOC110493430"; oId "CUFF.9392.1"; nearest_ref "rna5129"; class_code "s"; tss_id "TSS9770";
NC_035078.1	47065779	47066066	.	.	-	Cufflinks	exon	.	gene_id "XLOC_008567"; transcript_id "OmyAS00024226"; exon_number "1"; gene_name "LOC110493430"; oId "CUFF.9392.2"; nearest_ref "rna5129"; class_code "s"; tss_id "TSS9771";
NC_035078.1	47066287	47066343	.	.	-	Cufflinks	exon	.	gene_id "XLOC_008567"; transcript_id "OmyAS00024225"; exon_number "2"; gene_name "LOC110493430"; oId "CUFF.9392.1"; nearest_ref "rna5129"; class_code "s"; tss_id "TSS9770";
NC_035078.1	47066287	47066343	.	.	-	Cufflinks	exon	.	gene_id "XLOC_008567"; transcript_id "OmyAS00024226"; exon_number "2"; gene_name "LOC110493430"; oId "CUFF.9392.2"; nearest_ref "rna5129"; class_code "s"; tss_id "TSS9771";
NC_035078.1	47066590	47066777	.	.	-	Cufflinks	exon	.	gene_id "XLOC_008567"; transcript_id "OmyAS00024225"; exon_number "3"; gene_name "LOC110493430"; oId "CUFF.9392.1"; nearest_ref "rna5129"; class_code "s"; tss_id "TSS9770";
NC_035078.1	47066590	47066777	.	.	-	Cufflinks	exon	.	gene_id "XLOC_008567"; transcript_id "OmyAS00024226"; exon_number "3"; gene_name "LOC110493430"; oId "CUFF.9392.2"; nearest_ref "rna5129"; class_code "s"; tss_id "TSS9771";
NC_035078.1	47072518	47073958	.	.	-	Cufflinks	exon	.	gene_id "XLOC_008567"; transcript_id "OmyAS00024225"; exon_number "4"; gene_name "LOC110493430"; oId "CUFF.9392.1"; nearest_ref "rna5129"; class_code "s"; tss_id "TSS9770";
NC_035078.1	47085869	47085890	.	.	-	Cufflinks	exon	.	gene_id "XLOC_008567"; transcript_id "OmyAS00024226"; exon_number "4"; gene_name "LOC110493430"; oId "CUFF.9392.2"; nearest_ref "rna5129"; class_code "s"; tss_id "TSS9771";
NC_035078.1	47086084	47087382	.	.	-	Cufflinks	exon	.	gene_id "XLOC_008567"; transcript_id "OmyAS00024226"; exon_number "5"; gene_name "LOC110493430"; oId "CUFF.9392.2"; nearest_ref "rna5129"; class_code "s"; tss_id "TSS9771";
NC_035078.1	47087933	47090548	.	.	+	Cufflinks	exon	.	gene_id "XLOC_005903"; transcript_id "OmyAS00016902"; exon_number "1"; gene_name "LOC110493436"; oId "CUFF.9394.1"; nearest_ref "rna5130"; class_code "x";
NC_035078.1	47180065	47180461	.	.	-	Cufflinks	exon	.	gene_id "XLOC_008576"; transcript_id "OmyAS00024243"; exon_number "1"; gene_name "ppara"; oId "CUFF.9419.6"; nearest_ref "rna5131"; class_code "x"; tss_id "TSS9780";
NC_035078.1	47181752	47182346	.	.	-	Cufflinks	exon	.	gene_id "XLOC_008576"; transcript_id "OmyAS00024243"; exon_number "2"; gene_name "ppara"; oId "CUFF.9419.6"; nearest_ref "rna5131"; class_code "x"; tss_id "TSS9780";
NC_035078.1	47186951	47187298	.	.	-	Cufflinks	exon	.	gene_id "XLOC_008576"; transcript_id "OmyAS00024243"; exon_number "3"; gene_name "ppara"; oId "CUFF.9419.6"; nearest_ref "rna5131"; class_code "x"; tss_id "TSS9780";
NC_035078.1	47340628	47340647	.	.	+	Cufflinks	exon	.	gene_id "XLOC_005922"; transcript_id "OmyAS00016934"; exon_number "1"; gene_name "LOC110493460"; oId "CUFF.9435.1"; nearest_ref "rna5138"; class_code "s"; tss_id "TSS6763";
NC_035078.1	47341816	47341857	.	.	+	Cufflinks	exon	.	gene_id "XLOC_005922"; transcript_id "OmyAS00016934"; exon_number "2"; gene_name "LOC110493460"; oId "CUFF.9435.1"; nearest_ref "rna5138"; class_code "s"; tss_id "TSS6763";
NC_035078.1	47342174	47342269	.	.	+	Cufflinks	exon	.	gene_id "XLOC_005922"; transcript_id "OmyAS00016934"; exon_number "3"; gene_name "LOC110493460"; oId "CUFF.9435.1"; nearest_ref "rna5138"; class_code "s"; tss_id "TSS6763";
NC_035078.1	47344286	47344365	.	.	+	Cufflinks	exon	.	gene_id "XLOC_005922"; transcript_id "OmyAS00016934"; exon_number "4"; gene_name "LOC110493460"; oId "CUFF.9435.1"; nearest_ref "rna5138"; class_code "s"; tss_id "TSS6763";
NC_035078.1	47595288	47596143	.	.	+	Cufflinks	exon	.	gene_id "XLOC_005927"; transcript_id "OmyAS00016941"; exon_number "1"; gene_name "LOC110493502"; oId "CUFF.9448.1"; nearest_ref "rna5145"; class_code "s"; tss_id "TSS6769";
NC_035078.1	47596326	47596413	.	.	+	Cufflinks	exon	.	gene_id "XLOC_005927"; transcript_id "OmyAS00016941"; exon_number "2"; gene_name "LOC110493502"; oId "CUFF.9448.1"; nearest_ref "rna5145"; class_code "s"; tss_id "TSS6769";
NC_035078.1	47596556	47596647	.	.	+	Cufflinks	exon	.	gene_id "XLOC_005927"; transcript_id "OmyAS00016941"; exon_number "3"; gene_name "LOC110493502"; oId "CUFF.9448.1"; nearest_ref "rna5145"; class_code "s"; tss_id "TSS6769";
NC_035078.1	47650583	47650644	.	.	+	Cufflinks	exon	.	gene_id "XLOC_005931"; transcript_id "OmyAS00016945"; exon_number "1"; gene_name "LOC110493507"; oId "CUFF.9453.1"; nearest_ref "rna5146"; class_code "x"; tss_id "TSS6772";
NC_035078.1	47650583	47650749	.	.	+	Cufflinks	exon	.	gene_id "XLOC_005931"; transcript_id "OmyAS00016946"; exon_number "1"; gene_name "LOC110493507"; oId "CUFF.9453.2"; nearest_ref "rna5146"; class_code "x"; tss_id "TSS6772";
NC_035078.1	47651113	47651709	.	.	+	Cufflinks	exon	.	gene_id "XLOC_005931"; transcript_id "OmyAS00016945"; exon_number "2"; gene_name "LOC110493507"; oId "CUFF.9453.1"; nearest_ref "rna5146"; class_code "x"; tss_id "TSS6772";
NC_035078.1	47651218	47651709	.	.	+	Cufflinks	exon	.	gene_id "XLOC_005931"; transcript_id "OmyAS00016946"; exon_number "2"; gene_name "LOC110493507"; oId "CUFF.9453.2"; nearest_ref "rna5146"; class_code "x"; tss_id "TSS6772";
NC_035078.1	47651862	47653110	.	.	+	Cufflinks	exon	.	gene_id "XLOC_005931"; transcript_id "OmyAS00016946"; exon_number "3"; gene_name "LOC110493507"; oId "CUFF.9453.2"; nearest_ref "rna5146"; class_code "x"; tss_id "TSS6772";
NC_035078.1	47651862	47653110	.	.	+	Cufflinks	exon	.	gene_id "XLOC_005931"; transcript_id "OmyAS00016945"; exon_number "3"; gene_name "LOC110493507"; oId "CUFF.9453.1"; nearest_ref "rna5146"; class_code "x"; tss_id "TSS6772";
NC_035078.1	47783902	47786960	.	.	+	Cufflinks	exon	.	gene_id "XLOC_005940"; transcript_id "OmyAS00016965"; exon_number "1"; gene_name "kiaa1644"; oId "CUFF.9475.1"; nearest_ref "rna5156"; class_code "s"; tss_id "TSS6784";
NC_035078.1	47795874	47796068	.	.	+	Cufflinks	exon	.	gene_id "XLOC_005940"; transcript_id "OmyAS00016965"; exon_number "2"; gene_name "kiaa1644"; oId "CUFF.9475.1"; nearest_ref "rna5156"; class_code "s"; tss_id "TSS6784";
NC_035078.1	48261977	48262235	.	.	-	Cufflinks	exon	.	gene_id "XLOC_008602"; transcript_id "OmyAS00024285"; exon_number "1"; gene_name "LOC110493594"; oId "CUFF.9489.2"; nearest_ref "rna5160"; class_code "s"; tss_id "TSS9806";
NC_035078.1	48261977	48262235	.	.	-	Cufflinks	exon	.	gene_id "XLOC_008602"; transcript_id "OmyAS00024286"; exon_number "1"; gene_name "LOC110493594"; oId "CUFF.9489.3"; nearest_ref "rna5160"; class_code "s"; tss_id "TSS9807";
NC_035078.1	48272922	48272947	.	.	-	Cufflinks	exon	.	gene_id "XLOC_008602"; transcript_id "OmyAS00024285"; exon_number "2"; gene_name "LOC110493594"; oId "CUFF.9489.2"; nearest_ref "rna5160"; class_code "s"; tss_id "TSS9806";
NC_035078.1	48272922	48272947	.	.	-	Cufflinks	exon	.	gene_id "XLOC_008602"; transcript_id "OmyAS00024286"; exon_number "2"; gene_name "LOC110493594"; oId "CUFF.9489.3"; nearest_ref "rna5160"; class_code "s"; tss_id "TSS9807";
NC_035078.1	48276822	48276858	.	.	-	Cufflinks	exon	.	gene_id "XLOC_008602"; transcript_id "OmyAS00024286"; exon_number "3"; gene_name "LOC110493594"; oId "CUFF.9489.3"; nearest_ref "rna5160"; class_code "s"; tss_id "TSS9807";
NC_035078.1	48276827	48276858	.	.	-	Cufflinks	exon	.	gene_id "XLOC_008602"; transcript_id "OmyAS00024285"; exon_number "3"; gene_name "LOC110493594"; oId "CUFF.9489.2"; nearest_ref "rna5160"; class_code "s"; tss_id "TSS9806";
NC_035078.1	48277157	48277237	.	.	-	Cufflinks	exon	.	gene_id "XLOC_008602"; transcript_id "OmyAS00024285"; exon_number "4"; gene_name "LOC110493594"; oId "CUFF.9489.2"; nearest_ref "rna5160"; class_code "s"; tss_id "TSS9806";
NC_035078.1	48277157	48277237	.	.	-	Cufflinks	exon	.	gene_id "XLOC_008602"; transcript_id "OmyAS00024286"; exon_number "4"; gene_name "LOC110493594"; oId "CUFF.9489.3"; nearest_ref "rna5160"; class_code "s"; tss_id "TSS9807";
NC_035078.1	48278638	48278678	.	.	-	Cufflinks	exon	.	gene_id "XLOC_008602"; transcript_id "OmyAS00024285"; exon_number "5"; gene_name "LOC110493594"; oId "CUFF.9489.2"; nearest_ref "rna5160"; class_code "s"; tss_id "TSS9806";
NC_035078.1	48278638	48278678	.	.	-	Cufflinks	exon	.	gene_id "XLOC_008602"; transcript_id "OmyAS00024286"; exon_number "5"; gene_name "LOC110493594"; oId "CUFF.9489.3"; nearest_ref "rna5160"; class_code "s"; tss_id "TSS9807";
NC_035078.1	48278836	48278975	.	.	-	Cufflinks	exon	.	gene_id "XLOC_008602"; transcript_id "OmyAS00024285"; exon_number "6"; gene_name "LOC110493594"; oId "CUFF.9489.2"; nearest_ref "rna5160"; class_code "s"; tss_id "TSS9806";
NC_035078.1	48278836	48280373	.	.	-	Cufflinks	exon	.	gene_id "XLOC_008602"; transcript_id "OmyAS00024286"; exon_number "6"; gene_name "LOC110493594"; oId "CUFF.9489.3"; nearest_ref "rna5160"; class_code "s"; tss_id "TSS9807";
NC_035078.1	48279079	48280405	.	.	-	Cufflinks	exon	.	gene_id "XLOC_008602"; transcript_id "OmyAS00024285"; exon_number "7"; gene_name "LOC110493594"; oId "CUFF.9489.2"; nearest_ref "rna5160"; class_code "s"; tss_id "TSS9806";
NC_035078.1	48280489	48281981	.	.	-	Cufflinks	exon	.	gene_id "XLOC_008602"; transcript_id "OmyAS00024287"; exon_number "1"; gene_name "LOC110493594"; oId "CUFF.9489.4"; nearest_ref "rna5160"; class_code "x";
NC_035078.1	48280739	48281945	.	.	-	Cufflinks	exon	.	gene_id "XLOC_008602"; transcript_id "OmyAS00024286"; exon_number "7"; gene_name "LOC110493594"; oId "CUFF.9489.3"; nearest_ref "rna5160"; class_code "s"; tss_id "TSS9807";
NC_035078.1	49111322	49111815	.	.	+	Cufflinks	exon	.	gene_id "XLOC_005966"; transcript_id "OmyAS00017038"; exon_number "1"; gene_name "LOC110493793"; oId "CUFF.9532.4"; nearest_ref "rna5196"; class_code "x";
NC_035078.1	50001869	50002016	.	.	+	Cufflinks	exon	.	gene_id "XLOC_005980"; transcript_id "OmyAS00017084"; exon_number "1"; gene_name "zcchc14"; oId "CUFF.9563.5"; nearest_ref "rna5211"; class_code "x"; tss_id "TSS6843";
NC_035078.1	50001975	50002016	.	.	+	Cufflinks	exon	.	gene_id "XLOC_005980"; transcript_id "OmyAS00017089"; exon_number "1"; gene_name "zcchc14"; oId "CUFF.9563.8"; nearest_ref "rna5211"; class_code "x"; tss_id "TSS6844";
NC_035078.1	50001975	50002016	.	.	+	Cufflinks	exon	.	gene_id "XLOC_005980"; transcript_id "OmyAS00017087"; exon_number "1"; gene_name "zcchc14"; oId "CUFF.9563.6"; nearest_ref "rna5211"; class_code "x"; tss_id "TSS6844";
NC_035078.1	50001975	50002044	.	.	+	Cufflinks	exon	.	gene_id "XLOC_005980"; transcript_id "OmyAS00017088"; exon_number "1"; gene_name "zcchc14"; oId "CUFF.9563.7"; nearest_ref "rna5211"; class_code "x"; tss_id "TSS6844";
NC_035078.1	50001975	50002044	.	.	+	Cufflinks	exon	.	gene_id "XLOC_005980"; transcript_id "OmyAS00017085"; exon_number "1"; gene_name "zcchc14"; oId "CUFF.9563.10"; nearest_ref "rna5211"; class_code "x"; tss_id "TSS6844";
NC_035078.1	50001975	50002072	.	.	+	Cufflinks	exon	.	gene_id "XLOC_005980"; transcript_id "OmyAS00017090"; exon_number "1"; gene_name "zcchc14"; oId "CUFF.9563.9"; nearest_ref "rna5211"; class_code "x"; tss_id "TSS6844";
NC_035078.1	50001975	50002780	.	.	+	Cufflinks	exon	.	gene_id "XLOC_005980"; transcript_id "OmyAS00017086"; exon_number "1"; gene_name "zcchc14"; oId "CUFF.9563.11"; nearest_ref "rna5211"; class_code "x"; tss_id "TSS6844";
NC_035078.1	50002044	50002072	.	.	+	Cufflinks	exon	.	gene_id "XLOC_005980"; transcript_id "OmyAS00017087"; exon_number "2"; gene_name "zcchc14"; oId "CUFF.9563.6"; nearest_ref "rna5211"; class_code "x"; tss_id "TSS6844";
NC_035078.1	50002128	50003014	.	.	+	Cufflinks	exon	.	gene_id "XLOC_005980"; transcript_id "OmyAS00017084"; exon_number "2"; gene_name "zcchc14"; oId "CUFF.9563.5"; nearest_ref "rna5211"; class_code "x"; tss_id "TSS6843";
NC_035078.1	50002128	50005980	.	.	+	Cufflinks	exon	.	gene_id "XLOC_005980"; transcript_id "OmyAS00017090"; exon_number "2"; gene_name "zcchc14"; oId "CUFF.9563.9"; nearest_ref "rna5211"; class_code "x"; tss_id "TSS6844";
NC_035078.1	50002128	50005980	.	.	+	Cufflinks	exon	.	gene_id "XLOC_005980"; transcript_id "OmyAS00017085"; exon_number "2"; gene_name "zcchc14"; oId "CUFF.9563.10"; nearest_ref "rna5211"; class_code "x"; tss_id "TSS6844";
NC_035078.1	50002184	50005980	.	.	+	Cufflinks	exon	.	gene_id "XLOC_005980"; transcript_id "OmyAS00017088"; exon_number "2"; gene_name "zcchc14"; oId "CUFF.9563.7"; nearest_ref "rna5211"; class_code "x"; tss_id "TSS6844";
NC_035078.1	50002184	50005980	.	.	+	Cufflinks	exon	.	gene_id "XLOC_005980"; transcript_id "OmyAS00017089"; exon_number "2"; gene_name "zcchc14"; oId "CUFF.9563.8"; nearest_ref "rna5211"; class_code "x"; tss_id "TSS6844";
NC_035078.1	50002184	50005980	.	.	+	Cufflinks	exon	.	gene_id "XLOC_005980"; transcript_id "OmyAS00017087"; exon_number "3"; gene_name "zcchc14"; oId "CUFF.9563.6"; nearest_ref "rna5211"; class_code "x"; tss_id "TSS6844";
NC_035078.1	50003071	50005980	.	.	+	Cufflinks	exon	.	gene_id "XLOC_005980"; transcript_id "OmyAS00017084"; exon_number "3"; gene_name "zcchc14"; oId "CUFF.9563.5"; nearest_ref "rna5211"; class_code "x"; tss_id "TSS6843";
NC_035078.1	50003416	50005980	.	.	+	Cufflinks	exon	.	gene_id "XLOC_005980"; transcript_id "OmyAS00017086"; exon_number "2"; gene_name "zcchc14"; oId "CUFF.9563.11"; nearest_ref "rna5211"; class_code "x"; tss_id "TSS6844";
NC_035078.1	50229717	50230484	.	.	+	Cufflinks	exon	.	gene_id "XLOC_005989"; transcript_id "OmyAS00017108"; exon_number "1"; gene_name "LOC110493917"; oId "CUFF.9589.4"; nearest_ref "rna5220"; class_code "x"; tss_id "TSS6854";
NC_035078.1	50231516	50231596	.	.	+	Cufflinks	exon	.	gene_id "XLOC_005989"; transcript_id "OmyAS00017108"; exon_number "2"; gene_name "LOC110493917"; oId "CUFF.9589.4"; nearest_ref "rna5220"; class_code "x"; tss_id "TSS6854";
NC_035078.1	50670454	50671368	.	.	+	Cufflinks	exon	.	gene_id "XLOC_006006"; transcript_id "OmyAS00017166"; exon_number "1"; gene_name "LOC110494077"; oId "CUFF.9626.4"; nearest_ref "rna5246"; class_code "x";
NC_035078.1	50788343	50788822	.	.	-	Cufflinks	exon	.	gene_id "XLOC_008675"; transcript_id "OmyAS00024490"; exon_number "1"; gene_name "LOC110494179"; oId "CUFF.9636.1"; nearest_ref "rna5269"; class_code "x";
NC_035078.1	50872601	50872858	.	.	-	Cufflinks	exon	.	gene_id "XLOC_008679"; transcript_id "OmyAS00024500"; exon_number "1"; gene_name "wwp2"; oId "CUFF.9644.4"; nearest_ref "rna5277"; class_code "x"; tss_id "TSS9898";
NC_035078.1	50873410	50873436	.	.	-	Cufflinks	exon	.	gene_id "XLOC_008679"; transcript_id "OmyAS00024500"; exon_number "2"; gene_name "wwp2"; oId "CUFF.9644.4"; nearest_ref "rna5277"; class_code "x"; tss_id "TSS9898";
NC_035078.1	50907448	50908238	.	.	-	Cufflinks	exon	.	gene_id "XLOC_008681"; transcript_id "OmyAS00024502"; exon_number "1"; gene_name "adat1"; oId "CUFF.9648.1"; nearest_ref "rna5282"; class_code "x"; tss_id "TSS9900";
NC_035078.1	50908258	50908980	.	.	-	Cufflinks	exon	.	gene_id "XLOC_008681"; transcript_id "OmyAS00024502"; exon_number "2"; gene_name "adat1"; oId "CUFF.9648.1"; nearest_ref "rna5282"; class_code "x"; tss_id "TSS9900";
NC_035078.1	50952478	50952750	.	.	-	Cufflinks	exon	.	gene_id "XLOC_008683"; transcript_id "OmyAS00024507"; exon_number "1"; gene_name "LOC110494252"; oId "CUFF.9654.3"; nearest_ref "rna5285"; class_code "x"; tss_id "TSS9904";
NC_035078.1	50952831	50952873	.	.	-	Cufflinks	exon	.	gene_id "XLOC_008683"; transcript_id "OmyAS00024507"; exon_number "2"; gene_name "LOC110494252"; oId "CUFF.9654.3"; nearest_ref "rna5285"; class_code "x"; tss_id "TSS9904";
NC_035078.1	50955162	50955437	.	.	-	Cufflinks	exon	.	gene_id "XLOC_008684"; transcript_id "OmyAS00024508"; exon_number "1"; gene_name "LOC110494260"; oId "CUFF.9656.1"; nearest_ref "rna5286"; class_code "x"; tss_id "TSS9905";
NC_035078.1	50965418	50965585	.	.	-	Cufflinks	exon	.	gene_id "XLOC_008684"; transcript_id "OmyAS00024508"; exon_number "2"; gene_name "LOC110494260"; oId "CUFF.9656.1"; nearest_ref "rna5286"; class_code "x"; tss_id "TSS9905";
NC_035078.1	51061376	51061481	.	.	-	Cufflinks	exon	.	gene_id "XLOC_008688"; transcript_id "OmyAS00024524"; exon_number "1"; gene_name "LOC110494303"; oId "CUFF.9666.11"; nearest_ref "rna5298"; class_code "s"; tss_id "TSS9913";
NC_035078.1	51064101	51064218	.	.	-	Cufflinks	exon	.	gene_id "XLOC_008688"; transcript_id "OmyAS00024524"; exon_number "2"; gene_name "LOC110494303"; oId "CUFF.9666.11"; nearest_ref "rna5298"; class_code "s"; tss_id "TSS9913";
NC_035078.1	51065369	51068053	.	.	-	Cufflinks	exon	.	gene_id "XLOC_008688"; transcript_id "OmyAS00024524"; exon_number "3"; gene_name "LOC110494303"; oId "CUFF.9666.11"; nearest_ref "rna5298"; class_code "s"; tss_id "TSS9913";
NC_035078.1	51675636	51675726	.	.	-	Cufflinks	exon	.	gene_id "XLOC_008704"; transcript_id "OmyAS00024580"; exon_number "1"; gene_name "tango6"; oId "CUFF.9708.2"; nearest_ref "rna5325"; class_code "x"; tss_id "TSS9940";
NC_035078.1	51676982	51677264	.	.	-	Cufflinks	exon	.	gene_id "XLOC_008704"; transcript_id "OmyAS00024581"; exon_number "1"; gene_name "tango6"; oId "CUFF.9708.3"; nearest_ref "rna5325"; class_code "x"; tss_id "TSS9940";
NC_035078.1	51688243	51688918	.	.	-	Cufflinks	exon	.	gene_id "XLOC_008704"; transcript_id "OmyAS00024580"; exon_number "2"; gene_name "tango6"; oId "CUFF.9708.2"; nearest_ref "rna5325"; class_code "x"; tss_id "TSS9940";
NC_035078.1	51688247	51688920	.	.	-	Cufflinks	exon	.	gene_id "XLOC_008704"; transcript_id "OmyAS00024581"; exon_number "2"; gene_name "tango6"; oId "CUFF.9708.3"; nearest_ref "rna5325"; class_code "x"; tss_id "TSS9940";
NC_035078.1	51708569	51708638	.	.	-	Cufflinks	exon	.	gene_id "XLOC_008706"; transcript_id "OmyAS00024584"; exon_number "1"; gene_name "LOC110494472"; oId "CUFF.9710.1"; nearest_ref "rna5328"; class_code "s"; tss_id "TSS9943";
NC_035078.1	51708836	51708993	.	.	-	Cufflinks	exon	.	gene_id "XLOC_008706"; transcript_id "OmyAS00024584"; exon_number "2"; gene_name "LOC110494472"; oId "CUFF.9710.1"; nearest_ref "rna5328"; class_code "s"; tss_id "TSS9943";
NC_035078.1	51806296	51807738	.	.	+	Cufflinks	exon	.	gene_id "XLOC_006053"; transcript_id "OmyAS00017333"; exon_number "1"; gene_name "LOC110494523"; oId "CUFF.9730.2"; nearest_ref "rna5333"; class_code "x"; tss_id "TSS6949";
NC_035078.1	51806296	51807854	.	.	+	Cufflinks	exon	.	gene_id "XLOC_006053"; transcript_id "OmyAS00017332"; exon_number "1"; gene_name "LOC110494523"; oId "CUFF.9730.1"; nearest_ref "rna5333"; class_code "x"; tss_id "TSS6949";
NC_035078.1	51806786	51807979	.	.	+	Cufflinks	exon	.	gene_id "XLOC_006053"; transcript_id "OmyAS00017335"; exon_number "1"; gene_name "LOC110494523"; oId "CUFF.9730.4"; nearest_ref "rna5333"; class_code "x"; tss_id "TSS6950";
NC_035078.1	51806786	51808262	.	.	+	Cufflinks	exon	.	gene_id "XLOC_006053"; transcript_id "OmyAS00017334"; exon_number "1"; gene_name "LOC110494523"; oId "CUFF.9730.3"; nearest_ref "rna5333"; class_code "x"; tss_id "TSS6950";
NC_035078.1	51807072	51807918	.	.	+	Cufflinks	exon	.	gene_id "XLOC_006053"; transcript_id "OmyAS00017337"; exon_number "1"; gene_name "LOC110494523"; oId "CUFF.9730.6"; nearest_ref "rna5333"; class_code "x"; tss_id "TSS6951";
NC_035078.1	51807072	51807956	.	.	+	Cufflinks	exon	.	gene_id "XLOC_006053"; transcript_id "OmyAS00017336"; exon_number "1"; gene_name "LOC110494523"; oId "CUFF.9730.5"; nearest_ref "rna5333"; class_code "x"; tss_id "TSS6951";
NC_035078.1	51807781	51807838	.	.	+	Cufflinks	exon	.	gene_id "XLOC_006053"; transcript_id "OmyAS00017333"; exon_number "2"; gene_name "LOC110494523"; oId "CUFF.9730.2"; nearest_ref "rna5333"; class_code "x"; tss_id "TSS6949";
NC_035078.1	51808289	51808713	.	.	+	Cufflinks	exon	.	gene_id "XLOC_006053"; transcript_id "OmyAS00017333"; exon_number "3"; gene_name "LOC110494523"; oId "CUFF.9730.2"; nearest_ref "rna5333"; class_code "x"; tss_id "TSS6949";
NC_035078.1	51808293	51808412	.	.	+	Cufflinks	exon	.	gene_id "XLOC_006053"; transcript_id "OmyAS00017337"; exon_number "2"; gene_name "LOC110494523"; oId "CUFF.9730.6"; nearest_ref "rna5333"; class_code "x"; tss_id "TSS6951";
NC_035078.1	51808304	51808412	.	.	+	Cufflinks	exon	.	gene_id "XLOC_006053"; transcript_id "OmyAS00017332"; exon_number "2"; gene_name "LOC110494523"; oId "CUFF.9730.1"; nearest_ref "rna5333"; class_code "x"; tss_id "TSS6949";
NC_035078.1	51808327	51808412	.	.	+	Cufflinks	exon	.	gene_id "XLOC_006053"; transcript_id "OmyAS00017336"; exon_number "2"; gene_name "LOC110494523"; oId "CUFF.9730.5"; nearest_ref "rna5333"; class_code "x"; tss_id "TSS6951";
NC_035078.1	51808430	51808713	.	.	+	Cufflinks	exon	.	gene_id "XLOC_006053"; transcript_id "OmyAS00017335"; exon_number "2"; gene_name "LOC110494523"; oId "CUFF.9730.4"; nearest_ref "rna5333"; class_code "x"; tss_id "TSS6950";
NC_035078.1	51808741	51808898	.	.	+	Cufflinks	exon	.	gene_id "XLOC_006053"; transcript_id "OmyAS00017335"; exon_number "3"; gene_name "LOC110494523"; oId "CUFF.9730.4"; nearest_ref "rna5333"; class_code "x"; tss_id "TSS6950";
[truncated: 30,784 more rows]

## Sheet: NATs-mapped to Arlee genome
Genomic coordinates of all lncNATs identified on the Arlee genome sequence (GCF_013265735.2_Omyk_1.1)
[truncated: 57,843 more rows]

[truncated: 3 more sheets: NATs-new SwansonGCA_025558465.1, LincRNAs, SOT]
