# Supplementary material for: Genome-wide identification of antisense lncRNAs and their association with susceptibility to Flavobacterium psychrophilum in rainbow trout
Source: Front Immunol. 2022 Dec 6;13:1050722. doi: 10.3389/fimmu.2022.1050722 (PMC9763276; doi:10.3389/fimmu.2022.1050722)
Supplement: Supplementary file 1 [file DataSheet_1.zip › Supplementary File 2.XLSX]

## Sheet: DE NATs
A list of all DE lncNATs in response to PBS/Fp injection (fold change ≥ |2| and Padj < 0.05)
DE LncNAT.Sense	DE LncNAT	class code	sense gene	annotation	baseMean	log2FoldChange	lfcSE	stat	pvalue	padj	Comparison	correlation ( R )	log2FoldChange edgeR	pvalue-edgeR	padj-edgeR
OmyAS00382472.LOC110518020	OmyAS00382472	class_code "x"	LOC110518020	cytochrome P450 3A27-like	241.014	-4.43222	0.397648	-11.1461	7.48256e-29	4.44579e-26	S_PBS_5_S_FP_5	N/A	-11.929	4.56332e-45	9.72444e-42
OmyAS00249395.LOC110498457	OmyAS00249395	class_code "s"	LOC110498457	uncharacterized LOC110498457	149.879	-4.69788	0.348454	-13.4821	1.99384e-41	1.53705e-37	S_FP_5_R_FP_5	N/A	-11.241	1.1721e-45	1.23211e-41
OmyAS00270757.LOC110499865	OmyAS00270757	class_code "x"	LOC110499865	voltage-dependent calcium channel subunit alpha-2/delta-1-like	84.8698	4.05498	0.393707	10.2995	7.0834e-25	3.41951e-22	S_PBS_5_S_FP_5	N/A	10.424	6.95855e-28	6.17861e-25
OmyAS00077171.LOC110526776	OmyAS00077171	class_code "x"	LOC110526776	proteasome subunit alpha type-4-like	112.875	-3.59786	0.307027	-11.7184	1.02608e-31	1.85644e-28	S_PBS_1_S_FP_1	N/A	-10.844	4.44906e-36	1.14374e-32
OmyAS00387542.LOC110518690	OmyAS00387542	class_code "x"	LOC110518690	tropomodulin-3-like	129.464	3.42376	0.411452	8.32117	8.70965e-17	2.56501e-14	S_PBS_5_S_FP_5	N/A	11.032	1.29649e-27	1.06262e-24
OmyAS00387542.LOC110518690	OmyAS00387542	class_code "x"	LOC110518690	tropomodulin-3-like	182.283	-3.26922	0.380933	-8.58213	9.31327e-18	1.02566e-14	S_FP_5_R_FP_5	N/A	-11.517	1.03707e-33	2.72543e-30
OmyAS00039424.LOC100135935	OmyAS00039424	class_code "s"	LOC100135935	hepcidin-like	1184.54	-5.54223	0.273736	-20.2466	3.80598e-91	9.79912e-88	S_PBS_5_S_FP_5	0.929391	-6.397	7.77766e-68	4.14355e-64
OmyAS00270757.LOC110499865	OmyAS00270757	class_code "x"	LOC110499865	voltage-dependent calcium channel subunit alpha-2/delta-1-like	64.2238	-3.31417	0.375906	-8.81647	1.18125e-18	2.27657e-15	S_FP_5_R_FP_5	N/A	-10.02	3.58899e-22	7.5455e-19
OmyAS00039423.LOC100135935	OmyAS00039423	class_code "s"	LOC100135935	hepcidin-like	1230.11	-5.18867	0.31426	-16.5108	3.0699e-61	5.92798e-58	S_PBS_5_S_FP_5	0.895544	-6.39	8.37478e-56	2.97444e-52
OmyAS00125395.LOC110532788	OmyAS00125395	class_code "x"	LOC110532788	protein-L-isoaspartate O-methyltransferase domain-containing protein 2-like	69.6362	3.2602	0.359778	9.06168	1.2846e-19	9.74369e-16	S_FP_1_R_FP_1	N/A	10.146	4.75352e-22	4.83766e-18
OmyAS00235771.LOC110495409	OmyAS00235771	class_code "x"	LOC110495409	uncharacterized LOC110495409	62.1369	-3.22686	0.377299	-8.55252	1.20434e-17	1.16053e-14	S_FP_5_R_FP_5	N/A	-9.973	1.17265e-21	2.05449e-18
OmyAS00250379.LOC110498678	OmyAS00250379	class_code "x"	LOC110498678	F-box only protein 41-like	64.2152	3.13915	0.361191	8.69113	3.58858e-18	1.36097e-14	S_FP_1_R_FP_1	N/A	10.031	2.00491e-21	1.0202e-17
OmyAS00171653.LOC110486322	OmyAS00171653	class_code "x"	LOC110486322	uncharacterized LOC110486322	76.7403	3.92295	0.390448	10.0473	9.44294e-24	3.8388e-21	S_PBS_5_S_FP_5	N/A	7.931	4.83532e-25	3.43469e-22
OmyAS00114252.LOC110531406	OmyAS00114252	class_code "x"	LOC110531406	glyoxal reductase-like	114.016	3.6388	0.307363	11.8388	2.46075e-32	5.93697e-29	R_PBS_5_R_FP_5	N/A	8.498	1.04913e-31	3.66427e-28
OmyAS00178167.LOC110485624	OmyAS00178167	class_code "x"	LOC110485624	uncharacterized LOC110485624	153.599	-2.65075	0.344494	-7.69462	1.41913e-14	5.25999e-11	R_PBS_1_R_Fp_1	N/A	-11.272	1.60827e-26	1.67598e-22
OmyAS00125585.LOC100499608	OmyAS00125585	class_code "x"	LOC100499608	enolase	165.634	2.53357	0.236427	10.7161	8.55718e-27	3.57947e-23	S_PBS_5_R_PBS_5	N/A	11.385	9.46304e-38	5.02014e-34
OmyAS00078491.LOC110525172	OmyAS00078491	class_code "x"	LOC110525172	uncharacterized LOC110525172	52.6179	-2.9086	0.381047	-7.63319	2.29011e-14	1.60495e-11	S_FP_5_R_FP_5	N/A	-9.73	1.00808e-19	1.51385e-16
OmyAS00077171.LOC110526776	OmyAS00077171	class_code "x"	LOC110526776	proteasome subunit alpha type-4-like	99.644	-2.65239	0.245643	-10.7977	3.5281e-27	2.73746e-23	S_PBS_1_R_PBS_1	N/A	-10.66	1.30677e-32	6.83377e-29
OmyAS00250379.LOC110498678	OmyAS00250379	class_code "x"	LOC110498678	F-box only protein 41-like	54.2816	2.8162	0.317202	8.87826	6.79143e-19	4.48574e-16	C_PBS_5_C_FP_5	N/A	9.769	5.6311e-21	8.39758e-18
OmyAS00022651.LOC100653444	OmyAS00022651	class_code "s"	LOC100653444	hepcidin-like	301.282	3.96092	0.35518	11.1519	7.01202e-29	2.70278e-25	S_FP_5_R_FP_5	0.854417	6.349	1.65904e-37	5.81327e-34
OmyAS00351846.LOC110513621	OmyAS00351846	class_code "s"	LOC110513621	long-chain specific acyl-CoA dehydrogenase, mitochondrial-like	83.2159	-2.39299	0.246028	-9.72647	2.32519e-22	9.02058e-19	S_PBS_1_R_PBS_1	N/A	-10.4	6.63441e-27	1.38779e-23
OmyAS00239439.LOC110496275	OmyAS00239439	class_code "x"	LOC110496275	GA-binding protein subunit beta-2-like	55.4202	2.52731	0.319741	7.90425	2.69553e-15	1.77366e-12	R_PBS_5_R_FP_5	N/A	9.81	7.85355e-21	1.17556e-17
OmyAS00094912.LOC100136615	OmyAS00094912	class_code "s"	LOC100136615	differentially regulated trout protein 1	8504.96	-4.81427	0.195494	-24.6261	6.63506e-134	5.12492e-130	S_PBS_5_S_FP_5	0.927566	-5.118	3.37711e-74	3.59831e-70
OmyAS00078494.LOC110525172	OmyAS00078494	class_code "x"	LOC110525172	uncharacterized LOC110525172	44.7587	-2.58406	0.383047	-6.74607	1.51904e-11	7.80686e-09	S_FP_5_R_FP_5	N/A	-9.495	7.62167e-18	1.00149e-14
OmyAS00261876.LOC110499504	OmyAS00261876	class_code "x"	LOC110499504	uncharacterized LOC110499504	431.441	-4.23236	0.193019	-21.9272	1.42989e-106	1.19624e-102	S_PBS_5_R_PBS_5	N/A	-5.723	2.67785e-68	2.8412e-64
OmyAS00235771.LOC110495409	OmyAS00235771	class_code "x"	LOC110495409	uncharacterized LOC110495409	144.526	-2.14631	0.24456	-8.77621	1.69069e-18	3.27951e-15	S_PBS_1_R_PBS_1	N/A	-11.198	3.02899e-37	3.16802e-33
OmyAS00019364.LOC110500513	OmyAS00019364	class_code "x"	LOC110500513	glycine-rich cell wall structural protein-like	32.1264	-2.58628	0.415725	-6.22114	4.93553e-10	8.47156e-08	S_PBS_5_S_FP_5	N/A	-9.023	5.19963e-17	1.91042e-14
OmyAS00039424.LOC100135935	OmyAS00039424	class_code "s"	LOC100135935	hepcidin-like	1021.35	-4.30067	0.246758	-17.4287	4.99865e-68	1.20584e-64	S_PBS_1_S_FP_1	0.929391	-5.385	6.6968e-70	3.44316e-66
OmyAS00388223.LOC110518748	OmyAS00388223	class_code "s"	LOC110518748	uncharacterized LOC110518748	52.5243	2.37894	0.319783	7.43924	1.01263e-13	5.63801e-11	R_PBS_5_R_FP_5	N/A	9.732	6.33323e-20	8.29495e-17
OmyAS00078494.LOC110525172	OmyAS00078494	class_code "x"	LOC110525172	uncharacterized LOC110525172	30.9965	2.57572	0.415672	6.19652	5.77249e-10	9.52872e-08	S_PBS_5_S_FP_5	N/A	8.972	8.46435e-17	3.00626e-14
OmyAS00005703.LOC100136344	OmyAS00005703	class_code "x"	LOC100136344	serum albumin 1	57.5291	2.22957	0.315095	7.07585	1.48538e-12	8.95807e-10	S_PBS_1_S_FP_1	N/A	9.871	6.19755e-21	6.37294e-18
OmyAS00156027.LOC110538491	OmyAS00156027	class_code "s"	LOC110538491	permeability factor 2-like	67.7877	-3.43724	0.396475	-8.66951	4.33998e-18	1.39675e-15	S_PBS_5_S_FP_5	0.833953	-6.391	8.23532e-20	3.8151e-17
OmyAS00078491.LOC110525172	OmyAS00078491	class_code "x"	LOC110525172	uncharacterized LOC110525172	31.8618	2.42962	0.416027	5.84006	5.21812e-09	7.19728e-07	S_PBS_5_S_FP_5	N/A	9.01	3.57575e-16	1.22902e-13
OmyAS00145024.LOC110535404	OmyAS00145024	class_code "x"	LOC110535404	phosphatidylinositol 5-phosphate 4-kinase type-2 alpha-like	67.7147	-2.16864	0.236078	-9.18611	4.07316e-20	8.51902e-17	S_PBS_5_R_PBS_5	N/A	-10.094	9.90995e-23	3.50482e-19
OmyAS00273400.LOC110500560	OmyAS00273400	class_code "s"	LOC110500560	high affinity immunoglobulin epsilon receptor subunit gamma-like	53.809	-2.2372	0.236431	-9.46237	3.0104e-21	8.395e-18	S_PBS_5_R_PBS_5	N/A	-9.763	6.59109e-21	1.74829e-17
OmyAS00029958.LOC110509693	OmyAS00029958	class_code "x"	LOC110509693	chromodomain-helicase-DNA-binding protein 4 pseudogene	39.7331	-2.31328	0.365113	-6.3358	2.36112e-10	1.64311e-07	S_FP_1_R_FP_1	N/A	-9.333	3.7457e-16	6.35332e-13
OmyAS00125395.LOC110532788	OmyAS00125395	class_code "x"	LOC110532788	protein-L-isoaspartate O-methyltransferase domain-containing protein 2-like	75.6621	2.00722	0.34076	5.89044	3.85174e-09	2.85529e-06	R_PBS_1_R_Fp_1	N/A	10.28	1.8408e-18	9.59149e-15
OmyAS00329030.postn	OmyAS00329030	class_code "x"	postn	periostin	39.0665	2.21143	0.382096	5.78762	7.13898e-09	1.7753e-06	S_FP_5_R_FP_5	N/A	9.315	5.53287e-16	5.81615e-13
OmyAS00165997.LOC110539053	OmyAS00165997	class_code "x"	LOC110539053	cytokine receptor-like factor 3	44.3756	-2.13687	0.34284	-6.23285	4.58026e-10	6.79069e-07	R_PBS_1_R_Fp_1	N/A	-9.487	5.86104e-16	1.22156e-12
OmyAS00243884.LOC110495726	OmyAS00243884	class_code "x"	LOC110495726	guanine nucleotide-binding protein G(I)/G(S)/G(O) subunit gamma-7	36.3918	2.18337	0.414496	5.26752	1.38276e-07	1.66882e-05	S_PBS_5_S_FP_5	N/A	9.201	4.31471e-15	1.39313e-12
OmyAS00039423.LOC100135935	OmyAS00039423	class_code "s"	LOC100135935	hepcidin-like	1377.83	-4.15076	0.213572	-19.4349	3.91193e-84	1.41553e-80	S_PBS_1_S_FP_1	0.895544	-4.803	2.48577e-74	2.55611e-70
OmyAS00388223.LOC110518748	OmyAS00388223	class_code "s"	LOC110518748	uncharacterized LOC110518748	69.6109	1.95045	0.340014	5.7364	9.67109e-09	5.97431e-06	R_PBS_1_R_Fp_1	N/A	10.16	9.46519e-18	3.28789e-14
OmyAS00165997.LOC110539053	OmyAS00165997	class_code "x"	LOC110539053	cytokine receptor-like factor 3	39.7469	-2.11113	0.363609	-5.80604	6.3967e-09	2.85406e-06	S_FP_1_R_FP_1	N/A	-9.337	1.68506e-15	2.44984e-12
OmyAS00101719.LOC110529581	OmyAS00101719	class_code "x"	LOC110529581	uncharacterized LOC110529581	30.9798	2.13462	0.381777	5.59128	2.25405e-08	4.69635e-06	S_FP_5_R_FP_5	N/A	8.974	1.00035e-15	9.55969e-13
OmyAS00117614.tmem201	OmyAS00117614	class_code "s"	tmem201	transmembrane protein 201	37.3072	2.04858	0.3427	5.97775	2.26242e-09	1.86348e-06	R_PBS_1_R_Fp_1	N/A	9.262	5.27667e-15	6.87352e-12
OmyAS00317889.LOC110507946	OmyAS00317889	class_code "x"	LOC110507946	uncharacterized LOC110507946	34.6596	-2.02709	0.362873	-5.58623	2.32052e-08	9.77843e-06	S_FP_1_R_FP_1	N/A	-9.135	1.14305e-14	1.4541e-11
OmyAS00003205.LOC110524212	OmyAS00003205	class_code "x"	LOC110524212	non-canonical poly(A) RNA polymerase PAPD5-like	40.358	2.61856	0.382169	6.85182	7.29139e-12	4.01495e-09	S_FP_5_R_FP_5	N/A	7.067	1.95191e-15	1.70988e-12
OmyAS00137623.LOC110534790	OmyAS00137623	class_code "s"	LOC110534790	ladderlectin-like	952.938	-4.15115	0.193374	-21.4669	3.17349e-102	1.2256e-98	S_PBS_5_S_FP_5	0.841559	-4.409	2.85282e-48	7.59921e-45
OmyAS00090732.LOC110528240	OmyAS00090732	class_code "s"	LOC110528240	carboxy-terminal domain RNA polymerase II polypeptide A small phosphatase 2-like	46.6446	1.89482	0.339878	5.57501	2.47522e-08	1.21803e-05	R_PBS_1_R_Fp_1	N/A	9.582	2.31253e-15	3.44269e-12
OmyAS00342561.LOC110511938	OmyAS00342561	class_code "s"	LOC110511938	uncharacterized LOC110511938	34.0279	-1.97362	0.411464	-4.79659	1.61392e-06	0.000146751	S_PBS_5_S_FP_5	N/A	-9.114	2.38865e-14	7.27175e-12
OmyAS00131639.LOC110534803	OmyAS00131639	class_code "s"	LOC110534803	uncharacterized LOC110534803	267.511	-3.89133	0.282266	-13.786	3.09418e-43	3.4142e-40	S_PBS_5_S_FP_5	0.828911	-4.531	1.66395e-40	2.9549e-37
OmyAS00342630.LOC110511954	OmyAS00342630	class_code "x"	LOC110511954	serine/threonine-protein kinase ULK4-like	23.517	2.04853	0.413801	4.95052	7.40141e-07	7.42448e-05	S_PBS_5_S_FP_5	N/A	8.576	1.36392e-13	3.82435e-11
OmyAS00174422.LOC110486956	OmyAS00174422	class_code "x"	LOC110486956	uncharacterized LOC110486956	71.8603	2.69664	0.363746	7.41353	1.22978e-13	1.86557e-10	S_FP_1_R_FP_1	N/A	6.505	3.30431e-17	6.7256e-14
OmyAS00145024.LOC110535404	OmyAS00145024	class_code "x"	LOC110535404	phosphatidylinositol 5-phosphate 4-kinase type-2 alpha-like	30.479	-1.95124	0.411324	-4.74381	2.09737e-06	0.000186208	S_PBS_5_S_FP_5	N/A	-8.944	4.9366e-14	1.4611e-11
OmyAS00125585.LOC100499608	OmyAS00125585	class_code "x"	LOC100499608	enolase	119.072	2.23643	0.36399	6.14419	8.03713e-10	4.3544e-07	S_FP_1_R_FP_1	N/A	7.778	7.00149e-18	2.32539e-14
OmyAS00038631.LOC110503853	OmyAS00038631	class_code "x"	LOC110503853	metalloreductase STEAP4-like	296.033	-3.81582	0.291654	-13.0834	4.09885e-39	3.95744e-36	S_PBS_5_S_FP_5	0.91527	-4.499	1.20753e-39	1.83803e-36
OmyAS00005703.LOC100136344	OmyAS00005703	class_code "x"	LOC100136344	serum albumin 1	64.409	1.68782	0.239704	7.04124	1.90537e-12	2.02418e-09	S_PBS_1_R_PBS_1	N/A	10.021	4.93702e-22	8.60605e-19
OmyAS00215629.LOC110491294	OmyAS00215629	class_code "s"	LOC110491294	calcineurin subunit B type 1-like	48.152	2.5931	0.31711	8.17726	2.90364e-16	1.02285e-13	C_PBS_5_C_FP_5	N/A	6.401	4.9621e-17	5.17994e-14
OmyAS00261876.LOC110499504	OmyAS00261876	class_code "x"	LOC110499504	uncharacterized LOC110499504	447.99	3.49738	0.266978	13.0999	3.29907e-39	1.19393e-35	R_PBS_5_R_FP_5	N/A	4.609	8.39341e-40	8.79461e-36
OmyAS00388223.LOC110518748	OmyAS00388223	class_code "s"	LOC110518748	uncharacterized LOC110518748	37.6399	1.70374	0.372896	4.56895	4.90185e-06	0.00064048	S_FP_5_R_FP_5	N/A	9.263	7.97783e-14	5.24143e-11
OmyAS00368190.LOC110516181	OmyAS00368190	class_code "x"	LOC110516181	general transcription factor IIF subunit 2-like	30.5041	1.75995	0.357737	4.91966	8.66959e-07	0.000234853	S_FP_1_R_FP_1	N/A	8.954	2.00216e-13	2.264e-10
OmyAS00064328.LOC110523242	OmyAS00064328	class_code "x"	LOC110523242	neuronal calcium sensor 1	46.5127	-2.15294	0.343568	-6.26642	3.69445e-10	6.79069e-07	R_PBS_1_R_Fp_1	0.602553	-7.292	1.62824e-14	1.88532e-11
OmyAS00317889.LOC110507946	OmyAS00317889	class_code "x"	LOC110507946	uncharacterized LOC110507946	32.6976	1.71245	0.309322	5.53613	3.09232e-08	6.99348e-06	S_PBS_1_S_FP_1	N/A	9.059	2.97827e-16	2.35581e-13
OmyAS00249393.LOC110498457	OmyAS00249393	class_code "x"	LOC110498457	uncharacterized LOC110498457	30.7676	-1.72648	0.357244	-4.83278	1.34643e-06	0.00032944	S_FP_1_R_FP_1	N/A	-8.962	3.15944e-13	2.92306e-10
OmyAS00171653.LOC110486322	OmyAS00171653	class_code "x"	LOC110486322	uncharacterized LOC110486322	90.3142	1.8787	0.262053	7.16915	7.54624e-13	6.31544e-09	C_PBS_1_C_FP_1	N/A	8.217	1.50845e-20	1.53741e-16
OmyAS00101719.LOC110529581	OmyAS00101719	class_code "x"	LOC110529581	uncharacterized LOC110529581	59.6931	-1.55667	0.330263	-4.71342	2.43588e-06	0.000644899	R_PBS_1_R_Fp_1	N/A	-9.916	1.55993e-15	2.70934e-12
OmyAS00264969.LOC110499509	OmyAS00264969	class_code "s"	LOC110499509	CSC1-like protein 2	35.4635	-1.65618	0.311043	-5.3246	1.01174e-07	2.44099e-05	R_PBS_5_R_FP_5	N/A	-9.155	7.24424e-16	5.83886e-13
OmyAS00267958.LOC110500359	OmyAS00267958	class_code "x"	LOC110500359	acetylcholinesterase-like	18.6204	-1.81454	0.409836	-4.42747	9.53458e-06	0.000751481	S_PBS_5_S_FP_5	N/A	-8.242	3.69387e-12	8.37409e-10
OmyAS00101729.LOC110529581	OmyAS00101729	class_code "x"	LOC110529581	uncharacterized LOC110529581	33.6442	-1.63622	0.231685	-7.06226	1.63814e-12	1.71308e-09	S_PBS_5_R_PBS_5	N/A	-9.086	1.57286e-16	2.78134e-13
OmyAS00064329.LOC110523242	OmyAS00064329	class_code "s"	LOC110523242	neuronal calcium sensor 1	45.6715	-1.52569	0.237255	-6.43058	1.27114e-10	8.21898e-08	S_PBS_1_R_PBS_1	N/A	-9.536	4.36992e-20	5.71313e-17
OmyAS00097879.LOC110528266	OmyAS00097879	class_code "s"	LOC110528266	engulfment and cell motility protein 2-like	30.2302	1.62324	0.307344	5.28151	1.2812e-07	2.31801e-05	S_PBS_1_S_FP_1	N/A	8.947	1.36789e-15	8.69274e-13
OmyAS00177777.LOC110485549	OmyAS00177777	class_code "x"	LOC110485549	zinc finger protein GLIS2-like	28.7836	1.63501	0.354386	4.61364	3.95686e-06	0.00088273	S_FP_1_R_FP_1	N/A	8.87	8.42878e-13	7.14831e-10
OmyAS00005701.LOC100136344	OmyAS00005701	class_code "x"	LOC100136344	serum albumin 1	27.5142	1.62372	0.335081	4.84575	1.26136e-06	0.000389602	R_PBS_1_R_Fp_1	N/A	8.824	3.95001e-13	3.43025e-10
OmyAS00156030.LOC110538492	OmyAS00156030	class_code "s"	LOC110538492	permeability factor 2-like	181.527	-3.39991	0.30599	-11.1112	1.10665e-28	6.10556e-26	S_PBS_5_S_FP_5	0.940254	-4.099	5.52233e-27	4.20289e-24
OmyAS00064328.LOC110523242	OmyAS00064328	class_code "x"	LOC110523242	neuronal calcium sensor 1	56.1204	1.84635	0.243226	7.59108	3.17249e-14	4.92307e-11	S_PBS_1_R_PBS_1	0.602553	7.526	2.89215e-20	4.32129e-17
OmyAS00243884.LOC110495726	OmyAS00243884	class_code "x"	LOC110495726	guanine nucleotide-binding protein G(I)/G(S)/G(O) subunit gamma-7	39.3503	-1.48557	0.255213	-5.82089	5.85343e-09	2.44937e-05	C_PBS_1_C_FP_1	N/A	-9.325	2.39433e-15	1.22015e-11
OmyAS00097878.LOC110528266	OmyAS00097878	class_code "s"	LOC110528266	engulfment and cell motility protein 2-like	28.3693	-1.54132	0.304048	-5.06935	3.99182e-07	6.28018e-05	S_PBS_1_S_FP_1	N/A	-8.851	1.90755e-15	1.08974e-12
OmyAS00075100.LOC100135921	OmyAS00075100	class_code "x"	LOC100135921	haptoglobin	139.495	-3.30379	0.321016	-10.2916	7.68574e-25	3.49204e-22	S_PBS_5_S_FP_5	N/A	-4.104	1.00084e-21	5.07809e-19
OmyAS00342562.LOC110511938	OmyAS00342562	class_code "s"	LOC110511938	uncharacterized LOC110511938	24.588	1.53013	0.399489	3.83022	0.000128031	0.00732528	S_PBS_5_S_FP_5	N/A	8.641	1.10418e-11	2.40104e-09
OmyAS00145024.LOC110535404	OmyAS00145024	class_code "x"	LOC110535404	phosphatidylinositol 5-phosphate 4-kinase type-2 alpha-like	51.3095	1.35994	0.323561	4.20305	2.63348e-05	0.00542277	R_PBS_1_R_Fp_1	N/A	9.722	1.35377e-13	1.28251e-10
OmyAS00167123.parn	OmyAS00167123	class_code "x"	parn	poly(A)-specific ribonuclease	35.351	1.4244	0.362818	3.92594	8.63903e-05	0.00659389	S_FP_5_R_FP_5	N/A	9.159	1.14644e-12	6.34283e-10
OmyAS00317888.LOC110507946	OmyAS00317888	class_code "x"	LOC110507946	uncharacterized LOC110507946	31.25	-1.44762	0.30056	-4.81643	1.46151e-06	0.000211539	S_PBS_1_S_FP_1	N/A	-8.997	1.4371e-15	8.69274e-13
OmyAS00314011.LOC110507880	OmyAS00314011	class_code "x"	LOC110507880	dehydrogenase/reductase SDR family member 13-like	37.8239	1.37297	0.251505	5.45903	4.78754e-08	0.000133556	C_PBS_1_C_FP_1	N/A	9.263	5.20625e-15	1.76874e-11
OmyAS00342577.LOC110511938	OmyAS00342577	class_code "s"	LOC110511938	uncharacterized LOC110511938	25.1272	-1.46213	0.306036	-4.77765	1.77356e-06	0.000337816	R_PBS_5_R_FP_5	N/A	-8.666	1.40153e-13	9.17824e-11
OmyAS00005701.LOC100136344	OmyAS00005701	class_code "x"	LOC100136344	serum albumin 1	21.101	-1.49959	0.367953	-4.07549	4.59174e-05	0.00393308	S_FP_5_R_FP_5	N/A	-8.411	1.06702e-11	4.87677e-09
OmyAS00094912.LOC100136615	OmyAS00094912	class_code "s"	LOC100136615	differentially regulated trout protein 1	3794.41	-3.27725	0.224416	-14.6034	2.67077e-48	1.9331e-44	R_PBS_5_R_FP_5	0.927566	-3.831	1.82017e-39	9.53586e-36
OmyAS00347916.rpl9	OmyAS00347916	class_code "s"	rpl9	ribosomal protein L9	61.5846	1.24693	0.291495	4.27769	1.88841e-05	0.00200977	S_PBS_1_S_FP_1	N/A	9.966	1.22528e-15	8.69274e-13
OmyAS00342577.LOC110511938	OmyAS00342577	class_code "s"	LOC110511938	uncharacterized LOC110511938	25.0566	1.43289	0.22727	6.30478	2.88598e-10	2.41441e-07	S_PBS_5_R_PBS_5	N/A	8.664	2.54158e-14	3.37076e-11
OmyAS00351781.LOC110513613	OmyAS00351781	class_code "x"	LOC110513613	microfibril-associated glycoprotein 4-like	989.05	-3.30851	0.258331	-12.8072	1.49412e-37	1.15406e-34	S_PBS_5_S_FP_5	0.824431	-3.717	7.6839e-32	8.18719e-29
OmyAS00029958.LOC110509693	OmyAS00029958	class_code "x"	LOC110509693	chromodomain-helicase-DNA-binding protein 4 pseudogene	43.4468	1.94641	0.235892	8.25127	1.56714e-16	2.18512e-13	S_PBS_5_R_PBS_5	N/A	6.317	5.06991e-17	1.07583e-13
OmyAS00240832.col1a2	OmyAS00240832	class_code "s"	col1a2	collagen, type I, alpha 2	66.8803	-1.57342	0.238094	-6.60838	3.8854e-11	3.01468e-08	S_PBS_1_R_PBS_1	N/A	-7.735	2.64217e-19	3.07049e-16
OmyAS00267958.LOC110500359	OmyAS00267958	class_code "x"	LOC110500359	acetylcholinesterase-like	18.8766	1.45698	0.36613	3.97939	6.90912e-05	0.00554044	S_FP_5_R_FP_5	N/A	8.266	1.3322e-11	5.83504e-09
OmyAS00351783.LOC110513613	OmyAS00351783	class_code "x"	LOC110513613	microfibril-associated glycoprotein 4-like	2511.1	-3.0745	0.334606	-9.18843	3.98611e-20	1.39949e-17	S_PBS_5_S_FP_5	0.797305	-3.882	6.68306e-24	4.18871e-21
OmyAS00107414.cblnl	OmyAS00107414	class_code "x"	cblnl	precerebellin-like protein	19093.5	-3.23533	0.263035	-12.3	9.06114e-35	6.36256e-32	S_PBS_5_S_FP_5	0.900005	-3.651	6.9228e-37	9.2203e-34
OmyAS00266276.LOC110501018	OmyAS00266276	class_code "x"	LOC110501018	protein kinase C and casein kinase substrate in neurons protein 2-like	18.5941	1.43107	0.365021	3.92051	8.8362e-05	0.00667826	S_FP_5_R_FP_5	N/A	8.245	1.58083e-11	6.64706e-09
OmyAS00075104.LOC100135921	OmyAS00075104	class_code "s"	LOC100135921	haptoglobin	815.467	-3.30508	0.20855	-15.8479	1.45367e-56	2.24563e-53	S_PBS_5_S_FP_5	0.911497	-3.548	1.18173e-33	1.39904e-30
OmyAS00093623.LOC110527286	OmyAS00093623	class_code "x"	LOC110527286	uncharacterized LOC110527286	34.8804	2.13082	0.365336	5.83248	5.46085e-09	2.58879e-06	S_FP_1_R_FP_1	N/A	5.46	6.62909e-12	4.49762e-09
OmyAS00070761.LOC110523054	OmyAS00070761	class_code "x"	LOC110523054	E-selectin-like	71.6488	-2.77015	0.383285	-7.22741	4.92292e-13	1.08642e-10	S_PBS_5_S_FP_5	0.735264	-4.185	5.68025e-14	1.63576e-11
OmyAS00269598.LOC110500949	OmyAS00269598	class_code "x"	LOC110500949	uncharacterized LOC110500949	21.8559	-1.35572	0.391244	-3.46516	0.000529923	0.0229951	S_PBS_5_S_FP_5	N/A	-8.479	1.01841e-10	1.97295e-08
OmyAS00101726.LOC110529581	OmyAS00101726	class_code "x"	LOC110529581	uncharacterized LOC110529581	23.6187	-1.32378	0.3006	-4.40379	1.06375e-05	0.00174986	R_PBS_5_R_FP_5	N/A	-8.571	8.11761e-13	5.00331e-10
OmyAS00363824.LOC110515479	OmyAS00363824	class_code "x"	LOC110515479	uncharacterized LOC110515479	153.833	-2.8373	0.306799	-9.24809	2.28545e-20	1.6942e-16	R_PBS_1_R_Fp_1	N/A	-3.987	1.12916e-16	2.94175e-13
OmyAS00005706.LOC100136344	OmyAS00005706	class_code "x"	LOC100136344	serum albumin 1	47.3469	2.47814	0.4055	6.11131	9.88197e-10	1.52657e-07	S_PBS_5_S_FP_5	0.658034	4.452	3.21068e-12	7.4369e-10
OmyAS00036204.fbxo32	OmyAS00036204	class_code "x"	fbxo32	F-box protein 32	456.515	-2.88971	0.347415	-8.31773	8.96624e-17	2.56501e-14	S_PBS_5_S_FP_5	0.730375	-3.768	1.06602e-22	5.97814e-20
OmyAS00033057.LOC110520176	OmyAS00033057	class_code "s"	LOC110520176	glycophorin-C-like	17.0994	-1.33982	0.361345	-3.70786	0.000209015	0.0140112	S_FP_5_R_FP_5	0.801946	-8.114	7.1918e-11	2.70001e-08
OmyAS00361883.LOC110515253	OmyAS00361883	class_code "s"	LOC110515253	uncharacterized LOC110515253	23.4109	-1.26266	0.293481	-4.30234	1.69002e-05	0.00182548	S_PBS_1_S_FP_1	N/A	-8.58	1.74261e-13	7.79098e-11
OmyAS00094913.LOC100136615	OmyAS00094913	class_code "s"	LOC100136615	differentially regulated trout protein 1	1275.44	-2.8031	0.365819	-7.66253	1.82301e-14	4.54224e-12	S_PBS_5_S_FP_5	0.825468	-3.846	2.91655e-19	1.15096e-16
OmyAS00288236.LOC110503924	OmyAS00288236	class_code "s"	LOC110503924	dynein light chain 2, cytoplasmic	47.92	1.1168	0.285023	3.91829	8.91791e-05	0.00725156	S_PBS_1_S_FP_1	N/A	9.604	5.33971e-14	2.61468e-11
OmyAS00093623.LOC110527286	OmyAS00093623	class_code "x"	LOC110527286	uncharacterized LOC110527286	31.2142	1.18328	0.244363	4.84229	1.28352e-06	0.00214836	C_PBS_1_C_FP_1	N/A	8.987	1.9213e-13	4.89548e-10
OmyAS00266249.LOC110499905	OmyAS00266249	class_code "x"	LOC110499905	ankyrin repeat and sterile alpha motif domain-containing protein 1B-like	17.5954	-1.81507	0.412852	-4.39642	1.10049e-05	0.000850021	S_PBS_5_S_FP_5	N/A	-5.834	2.71388e-10	4.81939e-08
OmyAS00004257.LOC110527131	OmyAS00004257	class_code "x"	LOC110527131	transmembrane protein 229B-like	21.0296	-1.24656	0.319224	-3.90497	9.42388e-05	0.0155243	R_PBS_1_R_Fp_1	N/A	-8.413	1.71086e-11	1.37145e-08
OmyAS00298193.LOC110505927	OmyAS00298193	class_code "s"	LOC110505927	uncharacterized LOC110505927	509.625	-2.80594	0.324679	-8.64219	5.5148e-18	8.50272e-15	S_FP_5_R_FP_5	0.844102	-3.696	5.62691e-11	2.19074e-08
OmyAS00101719.LOC110529581	OmyAS00101719	class_code "x"	LOC110529581	uncharacterized LOC110529581	35.3596	1.13042	0.223656	5.05429	4.32005e-07	0.000197172	S_PBS_1_R_PBS_1	N/A	9.166	1.26378e-17	1.32178e-14
OmyAS00289178.LOC110503201	OmyAS00289178	class_code "x"	LOC110503201	uncharacterized LOC110503201	18.1629	1.24937	0.339163	3.68369	0.000229879	0.0264187	S_FP_1_R_FP_1	N/A	8.214	1.47308e-10	7.13882e-08
OmyAS00324728.LOC110508214	OmyAS00324728	class_code "x"	LOC110508214	inhibin beta C chain-like	27.7692	-1.99738	0.415835	-4.8033	1.56069e-06	0.000145238	S_PBS_5_S_FP_5	0.86498	-5.101	1.52223e-11	3.21489e-09
OmyAS00029649.LOC110508909	OmyAS00029649	class_code "x"	LOC110508909	cytoplasmic phosphatidylinositol transfer protein 1-like	19.9195	-1.21331	0.337337	-3.59674	0.000322224	0.0349153	S_FP_1_R_FP_1	0.739782	-8.344	2.48925e-10	1.10144e-07
OmyAS00125389.LOC110532788	OmyAS00125389	class_code "x"	LOC110532788	protein-L-isoaspartate O-methyltransferase domain-containing protein 2-like	71.5013	-1.90413	0.363653	-5.23612	1.6399e-07	5.93015e-05	S_FP_1_R_FP_1	N/A	-5.284	2.77969e-13	2.82889e-10
OmyAS00005700.LOC100136344	OmyAS00005700	class_code "x"	LOC100136344	serum albumin 1	32.3735	1.10573	0.285191	3.87717	0.00010568	0.00840444	S_PBS_1_S_FP_1	N/A	9.054	3.73197e-13	1.53503e-10
OmyAS00070761.LOC110523054	OmyAS00070761	class_code "x"	LOC110523054	E-selectin-like	139.023	-2.24982	0.342432	-6.57011	5.02781e-11	1.24237e-07	R_PBS_1_R_Fp_1	0.735264	-4.437	2.39623e-14	2.49711e-11
OmyAS00317888.LOC110507946	OmyAS00317888	class_code "x"	LOC110507946	uncharacterized LOC110507946	29.0785	-1.12021	0.241749	-4.63377	3.59073e-06	0.00429298	C_PBS_1_C_FP_1	N/A	-8.884	6.99244e-13	1.42534e-09
OmyAS00033059.LOC110520176	OmyAS00033059	class_code "s"	LOC110520176	glycophorin-C-like	19.8378	-1.1822	0.220052	-5.37235	7.77158e-08	4.33447e-05	S_PBS_5_R_PBS_5	N/A	-8.326	4.32488e-12	4.17154e-09
OmyAS00249393.LOC110498457	OmyAS00249393	class_code "x"	LOC110498457	uncharacterized LOC110498457	34.0404	-1.07831	0.213292	-5.05555	4.29147e-07	0.00018896	S_PBS_5_R_PBS_5	N/A	-9.103	4.30452e-14	4.56709e-11
OmyAS00005695.LOC100136344	OmyAS00005695	class_code "x"	LOC100136344	serum albumin 1	1584.28	2.04897	0.41596	4.92587	8.39838e-07	8.31655e-05	S_PBS_5_S_FP_5	N/A	4.784	1.97262e-20	9.55375e-18
OmyAS00177778.LOC110485549	OmyAS00177778	class_code "x"	LOC110485549	zinc finger protein GLIS2-like	33.6201	-1.9682	0.365269	-5.38835	7.11086e-08	2.83873e-05	S_FP_1_R_FP_1	N/A	-4.926	2.0991e-10	9.71025e-08
OmyAS00351846.LOC110513621	OmyAS00351846	class_code "s"	LOC110513621	long-chain specific acyl-CoA dehydrogenase, mitochondrial-like	35.3633	-1.78953	0.362378	-4.93828	7.88131e-07	0.000221406	S_FP_1_R_FP_1	N/A	-5.415	4.16016e-11	2.49047e-08
OmyAS00038631.LOC110503853	OmyAS00038631	class_code "x"	LOC110503853	metalloreductase STEAP4-like	241.912	-2.49963	0.296986	-8.41667	3.87352e-17	3.50408e-14	S_PBS_1_S_FP_1	0.91527	-3.872	2.10589e-26	3.60914e-23
OmyAS00138658.LOC110535288	OmyAS00138658	class_code "x"	LOC110535288	5'-AMP-activated protein kinase subunit gamma-1-like	20.1292	1.15813	0.293032	3.95223	7.74252e-05	0.00983164	R_PBS_5_R_FP_5	N/A	8.352	1.64472e-11	9.57411e-09
OmyAS00266276.LOC110501018	OmyAS00266276	class_code "x"	LOC110501018	protein kinase C and casein kinase substrate in neurons protein 2-like	28.8842	1.08237	0.284066	3.81027	0.000138813	0.0105746	S_PBS_1_S_FP_1	N/A	8.874	1.66205e-12	6.32995e-10
OmyAS00019362.LOC110500513	OmyAS00019362	class_code "x"	LOC110500513	glycine-rich cell wall structural protein-like	15.6712	-1.19345	0.353046	-3.38043	0.000723713	0.0419481	S_FP_5_R_FP_5	N/A	-7.994	3.13966e-10	1.03138e-07
OmyAS00381075.LOC110517829	OmyAS00381075	class_code "s"	LOC110517829	CD9 antigen pseudogene	34.1354	-1.7724	0.36226	-4.8926	9.9513e-07	0.000260278	S_FP_1_R_FP_1	N/A	-5.359	7.67774e-11	4.34091e-08
OmyAS00342281.LOC110511882	OmyAS00342281	class_code "x"	LOC110511882	E-selectin-like	79.1778	-2.19117	0.313275	-6.99441	2.66368e-12	1.48285e-09	S_PBS_1_S_FP_1	0.867636	-4.332	1.36174e-15	8.69274e-13
OmyAS00177777.LOC110485549	OmyAS00177777	class_code "x"	LOC110485549	zinc finger protein GLIS2-like	31.1354	1.04076	0.219507	4.74134	2.12308e-06	0.000748773	S_PBS_1_R_PBS_1	N/A	8.973	1.74262e-16	1.51883e-13
OmyAS00231287.LOC110493827	OmyAS00231287	class_code "x"	LOC110493827	CSC1-like protein 2	21.0834	-1.09909	0.284749	-3.85987	0.000113447	0.00892412	S_PBS_1_S_FP_1	N/A	-8.422	3.50331e-12	1.20082e-09
OmyAS00348439.dctn6	OmyAS00348439	class_code "s"	dctn6	Dynactin subunit 6	69.1716	-2.29461	0.356063	-6.4444	1.16056e-10	9.78098e-08	S_FP_1_R_FP_1	0.633665	-4.005	3.75907e-11	2.39101e-08
OmyAS00264954.LOC110499506	OmyAS00264954	class_code "x"	LOC110499506	uncharacterized LOC110499506	34.1575	1.80715	0.38113	4.74157	2.12068e-06	0.000320556	S_FP_5_R_FP_5	N/A	5.051	9.79453e-12	4.68e-09
OmyAS00317889.LOC110507946	OmyAS00317889	class_code "x"	LOC110507946	uncharacterized LOC110507946	25.447	1.03693	0.237302	4.36966	1.24438e-05	0.0104142	C_PBS_1_C_FP_1	N/A	8.699	4.3596e-12	7.40551e-09
OmyAS00131578.LOC110534568	OmyAS00131578	class_code "x"	LOC110534568	uncharacterized LOC110534568	38.0418	1.61397	0.232963	6.92803	4.26732e-12	3.96671e-09	S_PBS_5_R_PBS_5	N/A	5.586	3.2641e-14	3.84801e-11
OmyAS00342109.LOC110511858	OmyAS00342109	class_code "x"	LOC110511858	uncharacterized LOC110511858	17.9783	1.09194	0.289391	3.77325	0.000161133	0.017671	R_PBS_5_R_FP_5	N/A	8.189	3.79383e-11	1.8069e-08
OmyAS00125389.LOC110532788	OmyAS00125389	class_code "x"	LOC110532788	protein-L-isoaspartate O-methyltransferase domain-containing protein 2-like	79.6189	1.65143	0.31018	5.32412	1.01444e-07	2.0393e-05	S_PBS_1_S_FP_1	N/A	5.373	9.86022e-18	9.21751e-15
OmyAS00298928.magt1	OmyAS00298928	class_code "x"	magt1	magnesium transporter 1	18.3784	-1.07848	0.215509	-5.00435	5.60503e-07	0.000234459	S_PBS_5_R_PBS_5	N/A	-8.216	1.43485e-11	1.17106e-08
OmyAS00367068.LOC110515983	OmyAS00367068	class_code "x"	LOC110515983	uncharacterized LOC110515983	117.596	2.43436	0.351399	6.92762	4.2798e-12	2.53792e-09	S_FP_5_R_FP_5	N/A	3.584	3.54856e-15	2.86942e-12
OmyAS00019364.LOC110500513	OmyAS00019364	class_code "x"	LOC110500513	glycine-rich cell wall structural protein-like	33.4482	1.72733	0.379822	4.54773	5.4227e-06	0.000685304	S_FP_5_R_FP_5	N/A	5.019	2.2911e-11	9.26309e-09
OmyAS00168273.LOC110485559	OmyAS00168273	class_code "x"	LOC110485559	uncharacterized LOC110485559	19.2572	1.03006	0.281899	3.654	0.000258185	0.0174625	S_PBS_1_S_FP_1	N/A	8.293	3.92414e-11	1.12089e-08
OmyAS00077172.LOC110526776	OmyAS00077172	class_code "x"	LOC110526776	proteasome subunit alpha type-4-like	199.115	2.62561	0.324782	8.08422	6.25656e-16	1.72592e-13	S_PBS_5_S_FP_5	N/A	3.245	1.79343e-19	7.34961e-17
OmyAS00342281.LOC110511882	OmyAS00342281	class_code "x"	LOC110511882	E-selectin-like	97.7571	-2.37625	0.387685	-6.12933	8.82492e-10	1.3911e-07	S_PBS_5_S_FP_5	0.867636	-3.584	1.48056e-12	3.6687e-10
OmyAS00094912.LOC100136615	OmyAS00094912	class_code "s"	LOC100136615	differentially regulated trout protein 1	3989.94	-2.84806	0.129023	-22.074	5.6145e-108	4.06321e-104	S_PBS_1_S_FP_1	0.927566	-2.976	4.31168e-56	1.4779e-52
OmyAS00307945.LOC110506924	OmyAS00307945	class_code "x"	LOC110506924	selenoprotein S-like	19.3118	1.01496	0.280827	3.61417	0.000301311	0.0194696	S_PBS_1_S_FP_1	N/A	8.297	4.59898e-11	1.27814e-08
OmyAS00070764.LOC110523054	OmyAS00070764	class_code "x"	LOC110523054	E-selectin-like	44.8924	-2.18678	0.405514	-5.3926	6.94468e-08	8.65173e-06	S_PBS_5_S_FP_5	0.816879	-3.806	3.55772e-10	6.11411e-08
OmyAS00202895.LOC110490592	OmyAS00202895	class_code "s"	LOC110490592	uncharacterized LOC110490592	45.3731	1.98538	0.382476	5.19087	2.09309e-07	3.75247e-05	S_FP_5_R_FP_5	N/A	4.154	2.77208e-10	9.40002e-08
OmyAS00351783.LOC110513613	OmyAS00351783	class_code "x"	LOC110513613	microfibril-associated glycoprotein 4-like	2110.74	-2.65088	0.225928	-11.7333	8.6047e-32	1.55702e-28	R_PBS_5_R_FP_5	0.797305	-3.104	4.90494e-27	1.28485e-23
OmyAS00342632.LOC110511954	OmyAS00342632	class_code "x"	LOC110511954	serine/threonine-protein kinase ULK4-like	200.21	-2.14646	0.240636	-8.91996	4.66468e-19	1.20644e-15	S_PBS_1_R_PBS_1	N/A	-3.789	3.312e-28	8.66005e-25
OmyAS00005707.LOC100136344	OmyAS00005707	class_code "x"	LOC100136344	serum albumin 1	3925.55	2.73666	0.209419	13.0679	5.02627e-39	4.31366e-36	S_PBS_5_S_FP_5	0.896658	2.935	6.6323e-28	6.17861e-25
OmyAS00225132.LOC110494012	OmyAS00225132	class_code "s"	LOC110494012	interferon-induced protein 44-like	41.3862	-1.9888	0.343185	-5.79512	6.82734e-09	4.60101e-06	R_PBS_1_R_Fp_1	0.949013	-4.038	2.93253e-09	1.01866e-06
OmyAS00005696.LOC100136344	OmyAS00005696	class_code "x"	LOC100136344	serum albumin 1	332.526	2.48483	0.26632	9.33025	1.05619e-20	9.30154e-18	C_PBS_5_C_FP_5	N/A	3.224	2.397e-22	5.00445e-19
OmyAS00093623.LOC110527286	OmyAS00093623	class_code "x"	LOC110527286	uncharacterized LOC110527286	51.7773	1.3394	0.326977	4.0963	4.19807e-05	0.0074096	R_PBS_1_R_Fp_1	N/A	5.907	5.56807e-10	2.23173e-07
OmyAS00359786.ccl13	OmyAS00359786	class_code "s"	ccl13	Small inducible cytokine A13	247.435	2.66986	0.242001	11.0325	2.66457e-28	1.37207e-25	S_PBS_5_S_FP_5	0.93018	2.946	7.13099e-23	4.22115e-20
OmyAS00351179.LOC110513552	OmyAS00351179	class_code "x"	LOC110513552	LIM domain-binding protein 1-like	35.0545	-1.12656	0.313097	-3.59811	0.000320543	0.0424319	R_PBS_1_R_Fp_1	N/A	-6.888	5.33539e-10	2.22401e-07
OmyAS00070761.LOC110523054	OmyAS00070761	class_code "x"	LOC110523054	E-selectin-like	102.029	-1.79993	0.315439	-5.70612	1.15577e-08	2.98726e-06	S_PBS_1_S_FP_1	0.735264	-4.286	7.05634e-14	3.2982e-11
OmyAS00225132.LOC110494012	OmyAS00225132	class_code "s"	LOC110494012	interferon-induced protein 44-like	65.8176	-2.35345	0.367135	-6.41031	1.45225e-10	2.67076e-08	S_PBS_5_S_FP_5	0.949013	-3.268	2.08981e-10	3.77405e-08
OmyAS00105446.LOC110530600	OmyAS00105446	class_code "s"	LOC110530600	putative leucine-rich repeat-containing protein DDB_G0290503	118.03	-2.42888	0.256999	-9.45095	3.35771e-21	3.54842e-18	C_PBS_5_C_FP_5	0.639931	-3.1	3.46001e-16	2.77838e-13
OmyAS00139685.LOC110535540	OmyAS00139685	class_code "s"	LOC110535540	cAMP-responsive element modulator-like	48.9793	-2.23529	0.384439	-5.81442	6.08443e-09	8.24494e-07	S_PBS_5_S_FP_5	0.918705	-3.332	4.7103e-10	7.96639e-08
OmyAS00175667.LOC110487068	OmyAS00175667	class_code "s"	LOC110487068	uncharacterized LOC110487068	42.3059	-2.19989	0.389903	-5.64216	1.67934e-08	2.16187e-06	S_PBS_5_S_FP_5	0.970086	-3.382	8.733e-10	1.45391e-07
OmyAS00105434.LOC110530600	OmyAS00105434	class_code "s"	LOC110530600	putative leucine-rich repeat-containing protein DDB_G0290503	121.783	-2.34667	0.274319	-8.55451	1.1837e-17	5.68607e-15	C_PBS_5_C_FP_5	0.61007	-3.169	1.1134e-15	8.30202e-13
OmyAS00342631.LOC110511954	OmyAS00342631	class_code "x"	LOC110511954	serine/threonine-protein kinase ULK4-like	262.273	1.74248	0.245596	7.09491	1.29438e-12	1.67385e-09	S_PBS_1_R_PBS_1	N/A	4.209	6.48133e-31	2.25961e-27
OmyAS00342281.LOC110511882	OmyAS00342281	class_code "x"	LOC110511882	E-selectin-like	102.308	-1.95371	0.342461	-5.70493	1.16393e-08	6.63708e-06	R_PBS_1_R_Fp_1	0.867636	-3.748	1.34254e-10	7.77255e-08
OmyAS00266251.LOC110499904	OmyAS00266251	class_code "x"	LOC110499904	ankyrin repeat and sterile alpha motif domain-containing protein 1B-like	24.2342	1.62847	0.412612	3.94673	7.92254e-05	0.00478076	S_PBS_5_S_FP_5	N/A	4.482	1.53621e-09	2.48005e-07
OmyAS00005695.LOC100136344	OmyAS00005695	class_code "x"	LOC100136344	serum albumin 1	1393.69	-1.56102	0.376987	-4.14078	3.46121e-05	0.00321476	S_FP_5_R_FP_5	N/A	-4.561	1.11377e-09	3.34512e-07
OmyAS00351782.LOC110513613	OmyAS00351782	class_code "x"	LOC110513613	microfibril-associated glycoprotein 4-like	536.044	-2.10028	0.399699	-5.25465	1.48304e-07	1.76231e-05	S_PBS_5_S_FP_5	0.73191	-3.369	2.14878e-12	5.08783e-10
OmyAS00318847.LOC110508122	OmyAS00318847	class_code "x"	LOC110508122	uncharacterized LOC110508122	50.2964	-2.04862	0.403119	-5.08193	3.73621e-07	4.06458e-05	S_PBS_5_S_FP_5	N/A	-3.438	2.20981e-09	3.46258e-07
OmyAS00364414.socs3	OmyAS00364414	class_code "x"	socs3	suppressor of cytokine signaling 3	411.845	-2.53705	0.227531	-11.1503	7.13325e-29	4.44579e-26	S_PBS_5_S_FP_5	0.971137	-2.765	1.9565e-22	1.04233e-19
OmyAS00321798.LOC110509064	OmyAS00321798	class_code "s"	LOC110509064	peroxidasin-like protein	50.4919	-1.92185	0.412396	-4.66021	3.15886e-06	0.000274147	S_PBS_5_S_FP_5	0.862408	-3.63	2.68928e-09	4.1528e-07
OmyAS00005706.LOC100136344	OmyAS00005706	class_code "x"	LOC100136344	serum albumin 1	68.7964	1.40442	0.304875	4.60653	4.09443e-06	0.000510886	S_PBS_1_S_FP_1	0.658034	4.966	8.7986e-15	4.5238e-12
OmyAS00086018.LOC110527213	OmyAS00086018	class_code "x"	LOC110527213	uncharacterized LOC110527213	87.713	-1.90475	0.342303	-5.56451	2.62895e-08	1.21803e-05	R_PBS_1_R_Fp_1	0.711842	-3.624	4.62322e-10	2.00744e-07
OmyAS00107414.cblnl	OmyAS00107414	class_code "x"	cblnl	precerebellin-like protein	12414.5	-2.45019	0.210049	-11.6648	1.92827e-31	2.79137e-28	R_PBS_5_R_FP_5	0.900005	-2.79	1.8583e-26	3.89424e-23
OmyAS00351781.LOC110513613	OmyAS00351781	class_code "x"	LOC110513613	microfibril-associated glycoprotein 4-like	735.809	-2.2138	0.285032	-7.76684	8.04672e-15	4.85351e-12	R_PBS_5_R_FP_5	0.824431	-3.07	2.32853e-18	2.43984e-15
OmyAS00034309.LOC110520517	OmyAS00034309	class_code "s"	LOC110520517	nuclear receptor subfamily 0 group B member 1-like	117.928	-2.23118	0.361834	-6.16631	6.99024e-10	1.12485e-07	S_PBS_5_S_FP_5	0.971869	-3.025	1.5388e-11	3.21489e-09
OmyAS00019010.LOC110499781	OmyAS00019010	class_code "s"	LOC110499781	uncharacterized LOC110499781	197.559	2.06535	0.365476	5.65111	1.59413e-08	3.41366e-06	S_FP_5_R_FP_5	0.747644	3.256	4.78316e-13	2.79336e-10
OmyAS00336045.LOC110510814	OmyAS00336045	class_code "s"	LOC110510814	uncharacterized LOC110510814	32.9465	-1.14257	0.227654	-5.01886	5.19779e-07	0.000224053	S_PBS_1_R_PBS_1	N/A	-5.851	3.33363e-14	2.05097e-11
OmyAS00365097.LOC110515682	OmyAS00365097	class_code "s"	LOC110515682	chymotrypsin A-like	1253.64	2.18419	0.339931	6.4254	1.31524e-10	5.63289e-08	S_FP_5_R_FP_5	0.750586	3.02	1.39883e-06	0.00019606
OmyAS00380718.LOC110517764	OmyAS00380718	class_code "x"	LOC110517764	serum albumin 1-like	4001.5	2.50403	0.179469	13.9525	3.03926e-44	3.91254e-41	S_PBS_5_S_FP_5	0.916033	2.631	8.66946e-25	5.77332e-22
OmyAS00199267.LOC110489601	OmyAS00199267	class_code "x"	LOC110489601	histone-lysine N-methyltransferase EZH2-like	713.773	-2.20888	0.274559	-8.04519	8.61132e-16	6.92445e-13	S_PBS_1_S_FP_1	N/A	-2.977	3.01335e-22	3.87329e-19
OmyAS00178385.LOC110485668	OmyAS00178385	class_code "s"	LOC110485668	uncharacterized LOC110485668	191.367	-2.04767	0.300222	-6.82054	9.07019e-12	4.68864e-09	S_PBS_1_S_FP_1	0.938403	-3.207	2.0054e-16	1.71846e-13
OmyAS00233154.LOC110494287	OmyAS00233154	class_code "s"	LOC110494287	uncharacterized LOC110494287	27.8249	1.56373	0.343268	4.55543	5.22791e-06	0.00129182	R_PBS_1_R_Fp_1	N/A	4.021	4.0988e-08	9.9334e-06
OmyAS00351782.LOC110513613	OmyAS00351782	class_code "x"	LOC110513613	microfibril-associated glycoprotein 4-like	772.146	-2.24846	0.252898	-8.89081	6.06662e-19	6.27288e-16	R_PBS_5_R_FP_5	0.73191	-2.793	1.11978e-19	1.30367e-16
OmyAS00168271.LOC110485559	OmyAS00168271	class_code "x"	LOC110485559	uncharacterized LOC110485559	24.8393	-1.35421	0.305666	-4.43034	9.40835e-06	0.00108077	S_PBS_1_S_FP_1	N/A	-4.636	6.98633e-10	1.49668e-07
OmyAS00250378.LOC110498678	OmyAS00250378	class_code "x"	LOC110498678	F-box only protein 41-like	52.5268	-1.34913	0.352147	-3.83115	0.000127544	0.0179153	S_FP_1_R_FP_1	N/A	-4.637	8.31613e-11	4.45438e-08
OmyAS00364958.LOC110515657	OmyAS00364958	class_code "x"	LOC110515657	carboxypeptidase B pseudogene	407.183	2.12205	0.338456	6.2698	3.61517e-10	1.39347e-07	S_FP_5_R_FP_5	0.815719	2.919	4.41117e-13	2.72766e-10
OmyAS00336606.LOC110510903	OmyAS00336606	class_code "s"	LOC110510903	uncharacterized LOC110510903	439.091	2.05045	0.352715	5.81332	6.12472e-09	1.57385e-06	S_FP_5_R_FP_5	0.712025	2.99	8.05608e-08	1.62857e-05
OmyAS00039424.LOC100135935	OmyAS00039424	class_code "s"	LOC100135935	hepcidin-like	178.096	-1.17067	0.297193	-3.93908	8.17952e-05	0.0102075	R_PBS_5_R_FP_5	0.929391	-5.214	2.81781e-10	1.05447e-07
OmyAS00107575.LOC110529384	OmyAS00107575	class_code "x"	LOC110529384	apolipoprotein B-100-like	163.341	2.24028	0.312129	7.17741	7.10447e-13	1.5243e-10	S_PBS_5_S_FP_5	0.6873	2.707	2.102e-13	5.59919e-11
OmyAS00070763.LOC110523054	OmyAS00070763	class_code "s"	LOC110523054	E-selectin-like	38.9611	-1.27525	0.301169	-4.23435	2.29218e-05	0.00236979	S_PBS_1_S_FP_1	0.866907	-4.747	1.67869e-10	4.10998e-08
OmyAS00199267.LOC110489601	OmyAS00199267	class_code "x"	LOC110489601	histone-lysine N-methyltransferase EZH2-like	603.012	-1.97138	0.395258	-4.98756	6.11453e-07	6.2143e-05	S_PBS_5_S_FP_5	N/A	-3.058	2.08473e-10	3.77405e-08
OmyAS00321589.LOC110509012	OmyAS00321589	class_code "s"	LOC110509012	uncharacterized LOC110509012	472.723	2.34261	0.237921	9.84618	7.12009e-23	2.74978e-20	S_PBS_5_S_FP_5	0.956192	2.573	1.20716e-18	4.59366e-16
OmyAS00321798.LOC110509064	OmyAS00321798	class_code "s"	LOC110509064	peroxidasin-like protein	63.4403	-1.80769	0.340957	-5.30181	1.14658e-07	4.99978e-05	R_PBS_1_R_Fp_1	0.862408	-3.303	1.72551e-08	4.73199e-06
OmyAS00363824.LOC110515479	OmyAS00363824	class_code "x"	LOC110515479	uncharacterized LOC110515479	100.402	-2.02177	0.352512	-5.73532	9.73297e-09	2.34473e-06	S_FP_5_R_FP_5	N/A	-2.945	4.25627e-10	1.35582e-07
OmyAS00144899.LOC100135878	OmyAS00144899	class_code "s"	LOC100135878	chemokine CK-1 precursor	142.691	-1.68072	0.31561	-5.3253	1.00784e-07	2.0393e-05	S_PBS_1_S_FP_1	0.993301	-3.542	5.74035e-12	1.8621e-09
OmyAS00334630.LOC110510616	OmyAS00334630	class_code "x"	LOC110510616	uncharacterized LOC110510616	51.0764	-1.12868	0.219288	-5.14705	2.64621e-07	0.00012299	S_PBS_5_R_PBS_5	N/A	-5.226	5.40656e-12	4.7803e-09
OmyAS00005706.LOC100136344	OmyAS00005706	class_code "x"	LOC100136344	serum albumin 1	26.9944	-1.65054	0.383135	-4.30797	1.6476e-05	0.00169352	S_FP_5_R_FP_5	0.658034	-3.564	9.55688e-08	1.89551e-05
OmyAS00088446.LOC110527629	OmyAS00088446	class_code "x"	LOC110527629	uncharacterized LOC110527629	54.565	-1.85245	0.355201	-5.2152	1.8362e-07	6.05547e-05	S_FP_1_R_FP_1	N/A	-3.118	7.45134e-08	1.69432e-05
OmyAS00021188.LOC110537790	OmyAS00021188	class_code "x"	LOC110537790	trypsin-1	1844.32	1.99765	0.351236	5.68749	1.28917e-08	2.83949e-06	S_FP_5_R_FP_5	0.724725	2.89	2.66247e-06	0.000314471
OmyAS00225132.LOC110494012	OmyAS00225132	class_code "s"	LOC110494012	interferon-induced protein 44-like	42.3156	-1.22125	0.302887	-4.03204	5.5294e-05	0.00210197	C_PBS_5_C_FP_5	0.949013	-4.712	3.62781e-08	8.23277e-06
OmyAS00034309.LOC110520517	OmyAS00034309	class_code "s"	LOC110520517	nuclear receptor subfamily 0 group B member 1-like	122.66	2.10612	0.315615	6.67307	2.50514e-11	1.20701e-08	S_FP_5_R_FP_5	0.971869	2.71	4.30041e-12	2.15266e-09
OmyAS00342632.LOC110511954	OmyAS00342632	class_code "x"	LOC110511954	serine/threonine-protein kinase ULK4-like	139.786	-1.68104	0.31518	-5.33358	9.62968e-08	2.0393e-05	S_PBS_1_S_FP_1	N/A	-3.384	8.19469e-12	2.55352e-09
OmyAS00167670.LOC110485442	OmyAS00167670	class_code "x"	LOC110485442	GTPase IMAP family member 4-like	137.325	-2.05846	0.358523	-5.7415	9.38433e-09	1.24973e-06	S_PBS_5_S_FP_5	0.665701	-2.755	1.06551e-10	2.02733e-08
OmyAS00038206.LOC110510788	OmyAS00038206	class_code "s"	LOC110510788	chymotrypsin-like protease CTRL-1	155.298	2.04312	0.33375	6.12172	9.2569e-10	3.10267e-07	S_FP_5_R_FP_5	0.848026	2.766	1.24472e-12	6.54224e-10
OmyAS00070066.cfh	OmyAS00070066	class_code "x"	cfh	complement factor H	535.6	-2.07077	0.269381	-7.68715	1.50447e-14	3.61345e-12	C_PBS_5_C_FP_5	N/A	-2.72	1.18214e-13	6.85573e-11
OmyAS00041253.LOC110520220	OmyAS00041253	class_code "x"	LOC110520220	uncharacterized LOC110520220	20.843	-1.51904	0.414936	-3.66091	0.000251323	0.0127712	S_PBS_5_S_FP_5	0.809	-3.671	1.05905e-06	9.98597e-05
OmyAS00070763.LOC110523054	OmyAS00070763	class_code "s"	LOC110523054	E-selectin-like	55.4361	-1.51752	0.343313	-4.42023	9.85958e-06	0.00221482	R_PBS_1_R_Fp_1	0.866907	-3.667	3.33912e-08	8.48707e-06
OmyAS00070763.LOC110523054	OmyAS00070763	class_code "s"	LOC110523054	E-selectin-like	44.0849	-1.58596	0.415992	-3.81249	0.000137575	0.00781344	S_PBS_5_S_FP_5	0.866907	-3.469	3.16822e-08	4.06716e-06
OmyAS00156030.LOC110538492	OmyAS00156030	class_code "s"	LOC110538492	permeability factor 2-like	112.184	-1.70295	0.342769	-4.96821	6.75729e-07	0.00021779	R_PBS_1_R_Fp_1	0.940254	-3.224	6.12346e-09	1.87684e-06
OmyAS00342631.LOC110511954	OmyAS00342631	class_code "x"	LOC110511954	serine/threonine-protein kinase ULK4-like	143.476	-1.64761	0.344195	-4.78683	1.69432e-06	0.000483078	R_PBS_1_R_Fp_1	N/A	-3.322	3.81729e-09	1.24313e-06
OmyAS00351782.LOC110513613	OmyAS00351782	class_code "x"	LOC110513613	microfibril-associated glycoprotein 4-like	431.947	-1.92638	0.320753	-6.00579	1.90401e-09	1.76431e-06	R_PBS_1_R_Fp_1	0.73191	-2.833	6.35896e-11	4.73333e-08
OmyAS00235773.LOC110495409	OmyAS00235773	class_code "x"	LOC110495409	uncharacterized LOC110495409	45.2413	1.31798	0.259224	5.08433	3.68929e-07	0.000771891	C_PBS_1_C_FP_1	N/A	4.116	1.008e-08	7.33826e-06
OmyAS00131639.LOC110534803	OmyAS00131639	class_code "s"	LOC110534803	uncharacterized LOC110534803	550.358	-1.65003	0.344054	-4.79585	1.61989e-06	0.00048033	R_PBS_1_R_Fp_1	0.828911	-3.275	3.69255e-09	1.24129e-06
OmyAS00113427.LOC110530854	OmyAS00113427	class_code "s"	LOC110530854	uncharacterized LOC110530854	1090.99	2.12562	0.307383	6.91521	4.67163e-12	9.49571e-10	S_PBS_5_S_FP_5	0.760271	2.542	1.40126e-14	4.39129e-12
OmyAS00148282.LOC110536208	OmyAS00148282	class_code "s"	LOC110536208	serum albumin 2-like	3799.39	2.23647	0.217511	10.2821	8.48887e-25	3.64267e-22	S_PBS_5_S_FP_5	0.936057	2.413	8.67956e-20	3.85336e-17
OmyAS00336046.LOC110510814	OmyAS00336046	class_code "x"	LOC110510814	uncharacterized LOC110510814	123.903	-1.95198	0.343137	-5.68863	1.28064e-08	2.83949e-06	S_FP_5_R_FP_5	0.700101	-2.719	1.81957e-10	6.59561e-08
OmyAS00130115.LOC110534334	OmyAS00130115	class_code "x"	LOC110534334	uncharacterized LOC110534334	281.289	1.7076	0.233927	7.29971	2.8839e-13	3.44667e-10	S_PBS_5_R_PBS_5	N/A	3.101	2.68298e-16	4.06663e-13
OmyAS00144899.LOC100135878	OmyAS00144899	class_code "s"	LOC100135878	chemokine CK-1 precursor	80.05	-1.93111	0.312196	-6.18556	6.18822e-10	7.64554e-07	R_PBS_1_R_Fp_1	0.993301	-2.728	4.82465e-08	1.14267e-05
OmyAS00309556.LOC110506512	OmyAS00309556	class_code "s"	LOC110506512	glycine cleavage system H protein, mitochondrial-like	103.57	1.19478	0.300143	3.98071	6.8709e-05	0.00584996	S_PBS_1_S_FP_1	0.768757	4.363	6.3681e-10	1.40921e-07
OmyAS00222265.LOC110495045	OmyAS00222265	class_code "s"	LOC110495045	regulator of G-protein signaling 13-like	430.318	-2.11875	0.28592	-7.41028	1.26034e-13	2.94996e-11	S_PBS_5_S_FP_5	N/A	-2.459	2.3997e-15	7.99026e-13
OmyAS00117158.LOC110532205	OmyAS00117158	class_code "x"	LOC110532205	chymotrypsin-like elastase family member 2A	138.422	1.85346	0.360134	5.14657	2.65298e-07	4.64813e-05	S_FP_5_R_FP_5	0.819128	2.81	2.45537e-10	8.60363e-08
OmyAS00309556.LOC110506512	OmyAS00309556	class_code "s"	LOC110506512	glycine cleavage system H protein, mitochondrial-like	81.3231	-1.27388	0.353788	-3.60067	0.000317393	0.0348903	S_FP_1_R_FP_1	0.768757	-4.056	2.49913e-07	5.19055e-05
OmyAS00293302.LOC110504477	OmyAS00293302	class_code "x"	LOC110504477	putative threonylcarbamoyl-AMP synthase	21.1261	-1.49534	0.41565	-3.59758	0.000321186	0.0154089	S_PBS_5_S_FP_5	0.670018	-3.45	1.02839e-06	9.78349e-05
OmyAS00034309.LOC110520517	OmyAS00034309	class_code "s"	LOC110520517	nuclear receptor subfamily 0 group B member 1-like	89.2904	-1.73736	0.308468	-5.63221	1.77914e-08	4.43988e-06	S_PBS_1_S_FP_1	0.971869	-2.96	4.05617e-10	9.47946e-08
OmyAS00021187.LOC110537790	OmyAS00021187	class_code "x"	LOC110537790	trypsin-1	3051.67	1.96066	0.328528	5.96801	2.40163e-09	7.12082e-07	S_FP_5_R_FP_5	0.802689	2.606	8.21786e-07	0.000127038
OmyAS00070764.LOC110523054	OmyAS00070764	class_code "x"	LOC110523054	E-selectin-like	40.457	-1.44965	0.314505	-4.6093	4.04035e-06	0.000510886	S_PBS_1_S_FP_1	0.816879	-3.521	7.6596e-09	1.33498e-06
OmyAS00077171.LOC110526776	OmyAS00077171	class_code "x"	LOC110526776	proteasome subunit alpha type-4-like	135.246	-1.12115	0.297526	-3.76823	0.000164408	0.00502158	C_PBS_5_C_FP_5	N/A	-4.546	3.91922e-24	2.04564e-20
OmyAS00373080.LOC110516763	OmyAS00373080	class_code "s"	LOC110516763	carboxypeptidase B-like	1044.47	1.98445	0.314047	6.31896	2.63326e-10	1.06841e-07	S_FP_5_R_FP_5	0.826314	2.538	1.3317e-05	0.00129619
OmyAS00094913.LOC100136615	OmyAS00094913	class_code "s"	LOC100136615	differentially regulated trout protein 1	639.409	-2.02913	0.245571	-8.26293	1.42143e-16	1.14802e-13	R_PBS_5_R_FP_5	0.825468	-2.473	1.54958e-16	1.47605e-13
OmyAS00107414.cblnl	OmyAS00107414	class_code "x"	cblnl	precerebellin-like protein	11063.4	-1.2739	0.310027	-4.10901	3.97356e-05	0.00153258	C_PBS_5_C_FP_5	0.900005	-3.879	6.08978e-23	1.58928e-19
OmyAS00321798.LOC110509064	OmyAS00321798	class_code "s"	LOC110509064	peroxidasin-like protein	56.6415	-1.35853	0.311879	-4.35595	1.32493e-05	0.00147516	S_PBS_1_S_FP_1	0.862408	-3.635	1.0508e-08	1.7428e-06
OmyAS00225132.LOC110494012	OmyAS00225132	class_code "s"	LOC110494012	interferon-induced protein 44-like	33.7153	-1.30686	0.309386	-4.22405	2.39952e-05	0.00244582	S_PBS_1_S_FP_1	0.949013	-3.769	1.2396e-08	2.0233e-06
OmyAS00156027.LOC110538491	OmyAS00156027	class_code "s"	LOC110538491	permeability factor 2-like	79.4376	1.90336	0.332198	5.7296	1.00671e-08	2.35172e-06	S_FP_5_R_FP_5	0.833953	2.572	5.44302e-08	1.16769e-05
OmyAS00106778.LOC110530890	OmyAS00106778	class_code "x"	LOC110530890	major facilitator superfamily domain-containing protein 12-like	96.5011	1.70666	0.373046	4.57493	4.76372e-06	0.00063794	S_FP_5_R_FP_5	N/A	2.862	2.95754e-08	6.75862e-06
OmyAS00156030.LOC110538492	OmyAS00156030	class_code "s"	LOC110538492	permeability factor 2-like	208.397	2.07421	0.24074	8.61597	6.93523e-18	8.91062e-15	S_FP_5_R_FP_5	0.940254	2.342	2.28708e-14	1.71727e-11
OmyAS00113429.LOC110530854	OmyAS00113429	class_code "s"	LOC110530854	uncharacterized LOC110530854	133.016	2.02783	0.225832	8.97936	2.72349e-19	2.05585e-16	C_PBS_5_C_FP_5	N/A	2.372	1.13816e-12	5.16578e-10
OmyAS00019010.LOC110499781	OmyAS00019010	class_code "s"	LOC110499781	uncharacterized LOC110499781	134.003	1.89586	0.274854	6.89772	5.28436e-12	2.39051e-09	R_PBS_5_R_FP_5	0.747644	2.535	2.38608e-10	9.25976e-08
OmyAS00022649.LOC100653444	OmyAS00022649	class_code "s"	LOC100653444	hepcidin-like	1567.97	-2.03709	0.215511	-9.45237	3.31233e-21	3.99522e-18	S_PBS_1_S_FP_1	0.870203	-2.355	2.18627e-23	3.21164e-20
OmyAS00075104.LOC100135921	OmyAS00075104	class_code "s"	LOC100135921	haptoglobin	557.959	-1.84717	0.288433	-6.40417	1.5119e-10	4.97417e-08	R_PBS_5_R_FP_5	0.911497	-2.595	1.32616e-13	9.17824e-11
OmyAS00222265.LOC110495045	OmyAS00222265	class_code "s"	LOC110495045	regulator of G-protein signaling 13-like	362.496	-2.07414	0.189783	-10.929	8.37661e-28	1.21243e-24	S_PBS_1_S_FP_1	N/A	-2.305	5.63623e-21	6.37294e-18
OmyAS00333054.LOC110510403	OmyAS00333054	class_code "x"	LOC110510403	microfibril-associated glycoprotein 4-like	169.517	-2.0112	0.291285	-6.90457	5.03552e-12	9.9729e-10	S_PBS_5_S_FP_5	0.865428	-2.352	2.4248e-11	4.87476e-09
OmyAS00342632.LOC110511954	OmyAS00342632	class_code "x"	LOC110511954	serine/threonine-protein kinase ULK4-like	243.137	-1.64826	0.376957	-4.37253	1.22813e-05	0.00135252	S_FP_5_R_FP_5	N/A	-2.866	1.21901e-09	3.46332e-07
OmyAS00070764.LOC110523054	OmyAS00070764	class_code "x"	LOC110523054	E-selectin-like	48.2732	1.6391	0.376807	4.34998	1.36153e-05	0.00145778	S_FP_5_R_FP_5	0.816879	2.873	7.38658e-07	0.000117648
OmyAS00101902.LOC110529644	OmyAS00101902	class_code "s"	LOC110529644	uncharacterized LOC110529644	60.0176	-1.54214	0.343857	-4.48482	7.2977e-06	0.00169056	R_PBS_1_R_Fp_1	0.756642	-3.03	5.8877e-07	0.000103993
OmyAS00070764.LOC110523054	OmyAS00070764	class_code "x"	LOC110523054	E-selectin-like	51.3693	-1.41495	0.343588	-4.11815	3.81927e-05	0.00707805	R_PBS_1_R_Fp_1	0.816879	-3.3	7.76036e-07	0.000130437
OmyAS00027826.c4	OmyAS00027826	class_code "x"	c4	complement component 4	49.2103	-1.61948	0.3138	-5.16087	2.4581e-07	1.70902e-05	C_PBS_5_C_FP_5	0.854708	-2.864	1.98786e-07	3.5778e-05
OmyAS00094912.LOC100136615	OmyAS00094912	class_code "s"	LOC100136615	differentially regulated trout protein 1	3829.35	-1.19996	0.307184	-3.90634	9.37061e-05	0.00313382	C_PBS_5_C_FP_5	0.927566	-3.86	1.6837e-16	1.59783e-13
OmyAS00317888.LOC110507946	OmyAS00317888	class_code "x"	LOC110507946	uncharacterized LOC110507946	32.6951	1.38399	0.363938	3.80283	0.000143054	0.0193684	S_FP_1_R_FP_1	N/A	3.342	2.05132e-06	0.000340391
OmyAS00234857.LOC110495200	OmyAS00234857	class_code "s"	LOC110495200	uncharacterized LOC110495200	1029.75	1.91679	0.307108	6.24142	4.33603e-10	1.59174e-07	S_FP_5_R_FP_5	0.831112	2.413	2.68968e-05	0.00219178
OmyAS00075100.LOC100135921	OmyAS00075100	class_code "x"	LOC100135921	haptoglobin	151.765	-1.71931	0.300432	-5.7228	1.0478e-08	2.80848e-06	S_PBS_1_S_FP_1	N/A	-2.671	3.13227e-11	9.20261e-09
OmyAS00075104.LOC100135921	OmyAS00075104	class_code "s"	LOC100135921	haptoglobin	463.882	-1.48584	0.31909	-4.65647	3.21672e-06	0.000168288	C_PBS_5_C_FP_5	0.911497	-3.087	1.1441e-13	6.85573e-11
OmyAS00156030.LOC110538492	OmyAS00156030	class_code "s"	LOC110538492	permeability factor 2-like	113.467	-1.66629	0.306397	-5.43835	5.37756e-08	1.17932e-05	S_PBS_1_S_FP_1	0.940254	-2.749	9.82259e-10	2.02011e-07
OmyAS00348439.dctn6	OmyAS00348439	class_code "s"	dctn6	Dynactin subunit 6	83.6532	-1.66836	0.334083	-4.99386	5.9184e-07	0.000199423	R_PBS_1_R_Fp_1	0.633665	-2.716	2.33619e-07	4.50841e-05
OmyAS00177778.LOC110485549	OmyAS00177778	class_code "x"	LOC110485549	zinc finger protein GLIS2-like	28.9085	-1.0924	0.23298	-4.68883	2.74773e-06	0.000926941	S_PBS_1_R_PBS_1	N/A	-4.111	3.88762e-10	1.04258e-07
OmyAS00290369.LOC110503649	OmyAS00290369	class_code "x"	LOC110503649	large neutral amino acids transporter small subunit 4-like	74.8884	-1.81943	0.357136	-5.0945	3.49666e-07	3.85832e-05	S_PBS_5_S_FP_5	0.704667	-2.423	2.18434e-07	2.47598e-05
OmyAS00021188.LOC110537790	OmyAS00021188	class_code "x"	LOC110537790	trypsin-1	1364.79	1.90956	0.23797	8.02437	1.02044e-15	7.38597e-13	R_PBS_5_R_FP_5	0.724725	2.298	4.67435e-15	3.49842e-12
OmyAS00363824.LOC110515479	OmyAS00363824	class_code "x"	LOC110515479	uncharacterized LOC110515479	103.744	-1.38958	0.319313	-4.3518	1.35026e-05	0.00212461	R_PBS_5_R_FP_5	N/A	-3.148	1.54412e-08	4.14855e-06
OmyAS00005696.LOC100136344	OmyAS00005696	class_code "x"	LOC100136344	serum albumin 1	448.422	1.69307	0.39301	4.30795	1.64771e-05	0.00123562	S_PBS_5_S_FP_5	N/A	2.58	1.06617e-08	1.60001e-06
OmyAS00209053.LOC110491257	OmyAS00209053	class_code "x"	LOC110491257	tripartite motif-containing protein 16-like	39.2834	-1.38076	0.343904	-4.01495	5.94581e-05	0.0102503	R_PBS_1_R_Fp_1	N/A	-3.145	2.84531e-06	0.000449257
OmyAS00277623.LOC110502191	OmyAS00277623	class_code "s"	LOC110502191	fibronectin-like	29.7947	1.50131	0.380775	3.94276	8.05477e-05	0.00620942	S_FP_5_R_FP_5	0.863901	2.833	1.97114e-06	0.000255811
OmyAS00342281.LOC110511882	OmyAS00342281	class_code "x"	LOC110511882	E-selectin-like	109.115	1.78264	0.329606	5.40839	6.35934e-08	1.29011e-05	S_FP_5_R_FP_5	0.867636	2.378	8.95629e-09	2.35371e-06
OmyAS00027826.c4	OmyAS00027826	class_code "x"	c4	complement component 4	85.7042	-1.79587	0.349665	-5.13598	2.80679e-07	3.14197e-05	S_PBS_5_S_FP_5	0.854708	-2.342	2.23704e-07	2.50902e-05
OmyAS00365097.LOC110515682	OmyAS00365097	class_code "s"	LOC110515682	chymotrypsin A-like	793.285	1.92897	0.196319	9.8257	8.7263e-23	1.05268e-19	R_PBS_5_R_FP_5	0.750586	2.163	3.36669e-16	2.93968e-13
OmyAS00334744.LOC110510628	OmyAS00334744	class_code "x"	LOC110510628	myosin heavy chain, fast skeletal muscle-like	687.884	1.86164	0.271173	6.86512	6.64361e-12	6.29897e-09	S_FP_1_R_FP_1	0.907326	2.236	5.00597e-12	3.63898e-09
OmyAS00022651.LOC100653444	OmyAS00022651	class_code "s"	LOC100653444	hepcidin-like	325.736	-1.78778	0.263924	-6.77386	1.25391e-11	5.67158e-09	S_PBS_1_S_FP_1	0.854417	-2.313	3.95229e-15	2.13902e-12
OmyAS00174430.LOC110486956	OmyAS00174430	class_code "x"	LOC110486956	uncharacterized LOC110486956	97.5537	-1.4502	0.364483	-3.9788	6.9264e-05	0.0101729	S_FP_1_R_FP_1	N/A	-2.813	2.0959e-06	0.000340391
OmyAS00298193.LOC110505927	OmyAS00298193	class_code "s"	LOC110505927	uncharacterized LOC110505927	244.455	1.59783	0.399831	3.99626	6.43509e-05	0.00407415	S_PBS_5_S_FP_5	0.844102	2.541	4.08129e-08	5.11602e-06
OmyAS00326051.LOC110509350	OmyAS00326051	class_code "x"	LOC110509350	uncharacterized LOC110509350	30.4503	1.29295	0.343549	3.76351	0.000167542	0.0238844	R_PBS_1_R_Fp_1	0.914646	3.075	3.35965e-06	0.000507082
OmyAS00268724.LOC110500943	OmyAS00268724	class_code "s"	LOC110500943	active breakpoint cluster region-related protein-like	66.6222	-1.72392	0.35809	-4.81421	1.47785e-06	0.000139536	S_PBS_5_S_FP_5	N/A	-2.3	1.95324e-06	0.000176371
OmyAS00043188.LOC100136785	OmyAS00043188	class_code "s"	LOC100136785	hemopexin	824.185	1.9073	0.227688	8.37679	5.43922e-17	1.6805e-14	S_PBS_5_S_FP_5	0.888169	2.074	1.81807e-13	4.96705e-11
OmyAS00086018.LOC110527213	OmyAS00086018	class_code "x"	LOC110527213	uncharacterized LOC110527213	62.2535	-1.55901	0.401134	-3.88651	0.000101697	0.00595083	S_PBS_5_S_FP_5	0.711842	-2.508	5.15613e-06	0.000392419
OmyAS00038631.LOC110503853	OmyAS00038631	class_code "x"	LOC110503853	metalloreductase STEAP4-like	220.277	-1.41832	0.343855	-4.12477	3.71101e-05	0.00705377	R_PBS_1_R_Fp_1	0.91527	-2.742	1.64033e-07	3.22526e-05
OmyAS00222028.LOC110495032	OmyAS00222028	class_code "s"	LOC110495032	myosin heavy chain, fast skeletal muscle-like	986.934	1.86283	0.223182	8.34666	7.022e-17	1.7754e-13	S_FP_1_R_FP_1	0.943511	2.084	1.25738e-12	9.84335e-10
OmyAS00075081.dpep1	OmyAS00075081	class_code "x"	dpep1	dipeptidase 1	138.55	1.80402	0.276373	6.52748	6.68851e-11	3.03304e-08	S_FP_5_R_FP_5	0.963604	2.141	1.18843e-09	3.46332e-07
OmyAS00074066.LOC100136024	OmyAS00074066	class_code "x"	LOC100136024	interleukin-1-beta	22.6838	-1.34486	0.41603	-3.2326	0.00122671	0.0476136	S_PBS_5_S_FP_5	0.860426	-2.861	1.44235e-05	0.000966558
OmyAS00367068.LOC110515983	OmyAS00367068	class_code "x"	LOC110515983	uncharacterized LOC110515983	63.7369	1.52961	0.309565	4.94117	7.76536e-07	0.000156127	R_PBS_5_R_FP_5	N/A	2.514	4.29367e-07	8.03376e-05
OmyAS00381616.LOC110517895	OmyAS00381616	class_code "x"	LOC110517895	complement C4-like	1061.51	-1.85346	0.246117	-7.5308	5.04316e-14	1.21729e-11	S_PBS_5_S_FP_5	0.953117	-2.055	6.68268e-13	1.73668e-10
OmyAS00364414.socs3	OmyAS00364414	class_code "x"	socs3	suppressor of cytokine signaling 3	198.436	-1.74128	0.243135	-7.1618	7.96273e-13	5.23875e-10	S_PBS_1_S_FP_1	0.971137	-2.129	2.34704e-12	8.43309e-10
OmyAS00292470.LOC110503407	OmyAS00292470	class_code "s"	LOC110503407	sucrase-isomaltase, intestinal-like	81.1153	1.60119	0.350061	4.57403	4.78428e-06	0.00063794	S_FP_5_R_FP_5	0.948774	2.299	1.85266e-06	0.000246521
OmyAS00105435.LOC110530600	OmyAS00105435	class_code "s"	LOC110530600	putative leucine-rich repeat-containing protein DDB_G0290503	253.097	-1.70275	0.261347	-6.51528	7.25522e-11	2.62567e-08	R_PBS_5_R_FP_5	0.850903	-2.16	3.55345e-11	1.8069e-08
OmyAS00292471.LOC110503408	OmyAS00292471	class_code "s"	LOC110503408	alpha-glucosidase-like	75.899	1.59011	0.351223	4.52734	5.97312e-06	0.000719481	S_FP_5_R_FP_5	0.816987	2.302	2.65996e-06	0.000314471
OmyAS00225132.LOC110494012	OmyAS00225132	class_code "s"	LOC110494012	interferon-induced protein 44-like	30.186	-1.23766	0.318381	-3.88737	0.000101338	0.0120243	R_PBS_5_R_FP_5	0.949013	-2.953	1.80905e-06	0.000287201
OmyAS00167670.LOC110485442	OmyAS00167670	class_code "x"	LOC110485442	GTPase IMAP family member 4-like	121.569	-1.64019	0.276702	-5.92767	3.07266e-09	8.89473e-07	S_PBS_1_S_FP_1	0.665701	-2.225	9.07408e-09	1.52965e-06
OmyAS00178385.LOC110485668	OmyAS00178385	class_code "s"	LOC110485668	uncharacterized LOC110485668	122.73	-1.67381	0.346157	-4.83541	1.32873e-06	0.000128289	S_PBS_5_S_FP_5	0.938403	-2.161	1.59437e-07	1.84653e-05
OmyAS00086018.LOC110527213	OmyAS00086018	class_code "x"	LOC110527213	uncharacterized LOC110527213	42.5076	-1.34534	0.315376	-4.26582	1.99166e-05	0.00208894	S_PBS_1_S_FP_1	0.711842	-2.688	8.78053e-07	0.00011011
OmyAS00177119.LOC110485435	OmyAS00177119	class_code "s"	LOC110485435	receptor-interacting serine/threonine-protein kinase 3-like	45.163	-1.38867	0.313995	-4.42259	9.75246e-06	0.00110279	S_PBS_1_S_FP_1	0.795221	-2.604	4.92499e-07	6.5771e-05
OmyAS00342632.LOC110511954	OmyAS00342632	class_code "x"	LOC110511954	serine/threonine-protein kinase ULK4-like	177.761	1.51071	0.398033	3.79544	0.000147381	0.00824909	S_PBS_5_S_FP_5	N/A	2.372	3.40684e-07	3.63631e-05
OmyAS00364414.socs3	OmyAS00364414	class_code "x"	socs3	suppressor of cytokine signaling 3	457.939	1.81906	0.193138	9.41843	4.57885e-21	1.17661e-17	S_FP_5_R_FP_5	0.971137	1.961	1.09742e-05	0.00109867
OmyAS00351602.LOC110513598	OmyAS00351602	class_code "x"	LOC110513598	mast/stem cell growth factor receptor kita-like	27.7501	-1.03359	0.300438	-3.44029	0.000581101	0.0341905	S_PBS_1_S_FP_1	N/A	-3.45	1.25607e-06	0.000151955
OmyAS00290051.LOC110503547	OmyAS00290051	class_code "x"	LOC110503547	uncharacterized LOC110503547	116.618	-1.58158	0.285548	-5.53875	3.04636e-08	6.99348e-06	S_PBS_1_S_FP_1	N/A	-2.235	1.59985e-08	2.53096e-06
OmyAS00070763.LOC110523054	OmyAS00070763	class_code "s"	LOC110523054	E-selectin-like	48.8699	1.47452	0.370189	3.98314	6.80093e-05	0.00554044	S_FP_5_R_FP_5	0.866907	2.386	9.91726e-06	0.00101214
OmyAS00104877.igfbp1	OmyAS00104877	class_code "x"	igfbp1	insulin-like growth factor binding protein 1	212.903	1.46706	0.306158	4.79185	1.65253e-06	0.000234497	S_PBS_1_S_FP_1	N/A	2.397	4.38402e-10	1.0018e-07
OmyAS00220726.LOC110492657	OmyAS00220726	class_code "s"	LOC110492657	tyrosine-protein kinase HCK-like	141.542	-1.75619	0.269579	-6.51455	7.29079e-11	1.37351e-08	S_PBS_5_S_FP_5	0.95893	-1.996	2.17323e-08	2.96869e-06
OmyAS00387352.LOC110518665	OmyAS00387352	class_code "x"	LOC110518665	up-regulator of cell proliferation-like	36.4499	1.2818	0.383185	3.34511	0.000822491	0.0452899	S_FP_5_R_FP_5	N/A	2.724	2.43087e-05	0.00204426
OmyAS00132375.LOC110533273	OmyAS00132375	class_code "s"	LOC110533273	uncharacterized LOC110533273	30.422	-1.0059	0.252163	-3.98909	6.6326e-05	0.033041	C_PBS_1_C_FP_1	N/A	-3.466	1.22038e-06	0.000478391
OmyAS00094913.LOC100136615	OmyAS00094913	class_code "s"	LOC100136615	differentially regulated trout protein 1	641.74	-1.62708	0.268383	-6.06255	1.33982e-09	4.40741e-07	S_PBS_1_S_FP_1	0.825468	-2.139	2.01965e-13	8.65338e-11
OmyAS00391045.LOC110519052	OmyAS00391045	class_code "x"	LOC110519052	uncharacterized LOC110519052	68.8477	-1.43647	0.31136	-4.61352	3.95912e-06	0.000203107	C_PBS_5_C_FP_5	0.857553	-2.419	4.15241e-06	0.000481633
OmyAS00336046.LOC110510814	OmyAS00336046	class_code "x"	LOC110510814	uncharacterized LOC110510814	85.2306	1.64106	0.345933	4.74385	2.09691e-06	0.000186208	S_PBS_5_S_FP_5	0.700101	2.115	2.07478e-06	0.000185771
OmyAS00347185.LOC110512843	OmyAS00347185	class_code "x"	LOC110512843	TGF-beta receptor type-2-like	85.8137	-1.40968	0.377118	-3.73804	0.000185462	0.0125414	S_FP_5_R_FP_5	0.926162	-2.451	3.1132e-06	0.000363622
OmyAS00107575.LOC110529384	OmyAS00107575	class_code "x"	LOC110529384	apolipoprotein B-100-like	146.209	-1.39314	0.379162	-3.67426	0.000238538	0.0155838	S_FP_5_R_FP_5	0.6873	-2.48	8.71951e-07	0.000130942
OmyAS00351602.LOC110513598	OmyAS00351602	class_code "x"	LOC110513598	mast/stem cell growth factor receptor kita-like	31.6489	-1.36953	0.412569	-3.31953	0.000901703	0.0364647	S_PBS_5_S_FP_5	N/A	-2.507	1.51358e-05	0.000983368
OmyAS00075100.LOC100135921	OmyAS00075100	class_code "x"	LOC100135921	haptoglobin	164.613	1.62384	0.320086	5.07313	3.91321e-07	6.55804e-05	S_FP_5_R_FP_5	N/A	2.104	6.67034e-09	1.84523e-06
OmyAS00099147.LOC110528587	OmyAS00099147	class_code "x"	LOC110528587	uncharacterized LOC110528587	66.6266	1.45574	0.308373	4.72072	2.35011e-06	0.000126714	C_PBS_5_C_FP_5	N/A	2.346	5.64685e-06	0.000607663
OmyAS00364958.LOC110515657	OmyAS00364958	class_code "x"	LOC110515657	carboxypeptidase B pseudogene	258.472	1.6505	0.253023	6.52311	6.88629e-11	2.62331e-08	R_PBS_5_R_FP_5	0.815719	2.058	9.24152e-11	4.03469e-08
OmyAS00336606.LOC110510903	OmyAS00336606	class_code "s"	LOC110510903	uncharacterized LOC110510903	265.289	1.64914	0.251268	6.56327	5.26414e-11	2.11677e-08	R_PBS_5_R_FP_5	0.712025	2.047	6.72942e-11	3.06569e-08
OmyAS00043189.LOC100136785	OmyAS00043189	class_code "s"	LOC100136785	hemopexin	230.242	1.26739	0.265958	4.76537	1.88507e-06	0.00262936	C_PBS_1_C_FP_1	0.661433	2.653	1.07712e-09	9.14831e-07
OmyAS00381616.LOC110517895	OmyAS00381616	class_code "x"	LOC110517895	complement C4-like	646.744	-1.27211	0.319129	-3.98619	6.71432e-05	0.0023811	C_PBS_5_C_FP_5	0.953117	-2.642	1.31986e-10	4.05237e-08
OmyAS00208850.LOC110491216	OmyAS00208850	class_code "s"	LOC110491216	microfibril-associated glycoprotein 4-like	262.036	-1.49186	0.296895	-5.02487	5.03766e-07	7.59532e-05	S_PBS_1_S_FP_1	0.792509	-2.247	1.30401e-10	3.27052e-08
OmyAS00047874.LOC110522258	OmyAS00047874	class_code "s"	LOC110522258	uncharacterized LOC110522258	38.8746	-1.31107	0.31831	-4.11883	3.80801e-05	0.00147952	C_PBS_5_C_FP_5	0.606345	-2.556	1.63504e-05	0.0014714
OmyAS00376807.LOC110517219	OmyAS00376807	class_code "x"	LOC110517219	myosin heavy chain, fast skeletal muscle-like	1143.68	1.52329	0.347011	4.38973	1.13492e-05	0.00128663	S_FP_5_R_FP_5	N/A	2.157	0.000417461	0.0186738
OmyAS00022651.LOC100653444	OmyAS00022651	class_code "s"	LOC100653444	hepcidin-like	481.364	-1.55808	0.304088	-5.12376	2.99499e-07	0.000116852	R_PBS_1_R_Fp_1	0.854417	-2.101	9.66053e-08	2.14197e-05
OmyAS00070068.cfh	OmyAS00070068	class_code "s"	cfh	complement factor H	285.751	-1.56019	0.361871	-4.31145	1.6219e-05	0.00122819	S_PBS_5_S_FP_5	0.775737	-2.097	1.84689e-08	2.55567e-06
OmyAS00106778.LOC110530890	OmyAS00106778	class_code "x"	LOC110530890	major facilitator superfamily domain-containing protein 12-like	101.143	1.56912	0.310678	5.05064	4.40334e-07	0.000133597	S_FP_1_R_FP_1	N/A	2.07	1.2991e-05	0.00154933
OmyAS00139685.LOC110535540	OmyAS00139685	class_code "s"	LOC110535540	cAMP-responsive element modulator-like	44.4518	-1.23047	0.315608	-3.89872	9.67023e-05	0.00777594	S_PBS_1_S_FP_1	0.918705	-2.633	2.04129e-06	0.000230992
OmyAS00391045.LOC110519052	OmyAS00391045	class_code "x"	LOC110519052	uncharacterized LOC110519052	93.2305	-1.5524	0.361279	-4.29694	1.73172e-05	0.00128613	S_PBS_5_S_FP_5	0.857553	-2.085	3.93958e-06	0.000310935
OmyAS00022649.LOC100653444	OmyAS00022649	class_code "s"	LOC100653444	hepcidin-like	1278.19	-1.74267	0.194767	-8.94745	3.63782e-19	1.22168e-16	S_PBS_5_S_FP_5	0.870203	-1.853	4.85242e-12	1.07714e-09
OmyAS00361488.LOC110515186	OmyAS00361488	class_code "s"	LOC110515186	uncharacterized LOC110515186	109.186	-1.32696	0.342453	-3.87485	0.000106689	0.0168274	R_PBS_1_R_Fp_1	N/A	-2.427	7.55483e-06	0.00107848
OmyAS00176789.LOC110487200	OmyAS00176789	class_code "s"	LOC110487200	myosin-13-like	1262.45	1.58119	0.3024	5.22879	1.70623e-07	5.93015e-05	S_FP_1_R_FP_1	0.840913	2.032	5.20248e-09	1.47071e-06
OmyAS00354067.LOC110513952	OmyAS00354067	class_code "s"	LOC110513952	maltase-glucoamylase, intestinal-like	105.137	1.47273	0.356675	4.12906	3.64251e-05	0.00334287	S_FP_5_R_FP_5	0.701122	2.18	1.26438e-06	0.00017961
OmyAS00038631.LOC110503853	OmyAS00038631	class_code "x"	LOC110503853	metalloreductase STEAP4-like	340.558	1.3202	0.380874	3.46623	0.000527813	0.0312993	S_FP_5_R_FP_5	0.91527	2.429	2.48873e-06	0.000304204
OmyAS00368131.LOC110516172	OmyAS00368131	class_code "x"	LOC110516172	huntingtin-like	61.7681	-1.55675	0.353491	-4.40394	1.06303e-05	0.000829379	S_PBS_5_S_FP_5	N/A	-2.048	1.37789e-05	0.000941114
OmyAS00038206.LOC110510788	OmyAS00038206	class_code "s"	LOC110510788	chymotrypsin-like protease CTRL-1	113.984	1.47572	0.295201	4.99904	5.76172e-07	0.000126374	R_PBS_5_R_FP_5	0.848026	2.154	4.00356e-07	7.62715e-05
OmyAS00063665.LOC110524934	OmyAS00063665	class_code "s"	LOC110524934	cingulin-like	99.8862	1.49088	0.380198	3.92132	8.80644e-05	0.00523238	S_PBS_5_S_FP_5	N/A	2.128	4.23934e-06	0.00032732
OmyAS00105432.LOC110530600	OmyAS00105432	class_code "s"	LOC110530600	putative leucine-rich repeat-containing protein DDB_G0290503	255.115	-1.57834	0.260557	-6.05754	1.38217e-09	4.00167e-07	R_PBS_5_R_FP_5	0.852655	-1.996	6.78237e-10	2.2208e-07
OmyAS00101902.LOC110529644	OmyAS00101902	class_code "s"	LOC110529644	uncharacterized LOC110529644	79.6679	-1.51769	0.366306	-4.14325	3.42425e-05	0.00240444	S_PBS_5_S_FP_5	0.756642	-2.071	1.14645e-05	0.00081436
OmyAS00199267.LOC110489601	OmyAS00199267	class_code "x"	LOC110489601	histone-lysine N-methyltransferase EZH2-like	740.51	1.4529	0.339464	4.28	1.86895e-05	0.00346295	S_FP_1_R_FP_1	N/A	2.143	1.34914e-07	2.92131e-05
OmyAS00221940.LOC110494886	OmyAS00221940	class_code "x"	LOC110494886	multivesicular body subunit 12A-like	58.5696	1.49207	0.28606	5.21593	1.82899e-07	1.32389e-05	C_PBS_5_C_FP_5	N/A	2.075	1.50087e-05	0.00138651
OmyAS00114254.LOC110531406	OmyAS00114254	class_code "x"	LOC110531406	glyoxal reductase-like	171.686	-1.20019	0.319695	-3.75419	0.000173905	0.0187869	R_PBS_5_R_FP_5	N/A	-2.567	3.36997e-07	6.7905e-05
OmyAS00367067.LOC110515983	OmyAS00367067	class_code "x"	LOC110515983	uncharacterized LOC110515983	165.699	1.62251	0.261776	6.19808	5.71553e-10	2.00277e-07	S_FP_5_R_FP_5	N/A	1.883	8.53647e-09	2.30091e-06
OmyAS00055832.LOC110522660	OmyAS00055832	class_code "s"	LOC110522660	uncharacterized LOC110522660	35.771	1.3182	0.360254	3.65907	0.000253135	0.0286572	S_FP_1_R_FP_1	N/A	2.317	8.37725e-05	0.00698814
OmyAS00088433.LOC110527629	OmyAS00088433	class_code "x"	LOC110527629	uncharacterized LOC110527629	70.6322	-1.45911	0.317493	-4.59574	4.31209e-06	0.00110226	R_PBS_1_R_Fp_1	0.680598	-2.093	2.40967e-05	0.00285354
OmyAS00240462.LOC110496534	OmyAS00240462	class_code "s"	LOC110496534	uncharacterized LOC110496534	330.712	-1.64242	0.199728	-8.22325	1.98063e-16	7.47548e-14	C_PBS_5_C_FP_5	0.86553	-1.858	1.48307e-12	6.45074e-10
OmyAS00070069.cfh	OmyAS00070069	class_code "x"	cfh	complement factor H	91.9394	-1.39676	0.303335	-4.60468	4.13108e-06	0.000209891	C_PBS_5_C_FP_5	N/A	-2.173	6.22956e-07	0.000100047
OmyAS00270757.LOC110499865	OmyAS00270757	class_code "x"	LOC110499865	voltage-dependent calcium channel subunit alpha-2/delta-1-like	143.702	1.44476	0.291646	4.9538	7.27773e-07	4.42017e-05	C_PBS_5_C_FP_5	N/A	2.058	9.48091e-08	1.90329e-05
OmyAS00339939.LOC110511458	OmyAS00339939	class_code "s"	LOC110511458	protein disulfide-isomerase A2-like	73.5961	1.36291	0.368078	3.70277	0.00021326	0.0141726	S_FP_5_R_FP_5	0.847729	2.17	2.81437e-05	0.00225837
OmyAS00156030.LOC110538492	OmyAS00156030	class_code "s"	LOC110538492	permeability factor 2-like	84.4333	-1.05264	0.313273	-3.36013	0.00077905	0.0174428	C_PBS_5_C_FP_5	0.940254	-2.801	2.03733e-05	0.00176389
OmyAS00206424.LOC110490734	OmyAS00206424	class_code "x"	LOC110490734	mucin-19-like	31.3051	-1.15239	0.31518	-3.65629	0.00025589	0.0174625	S_PBS_1_S_FP_1	N/A	-2.557	7.39393e-06	0.000724112
OmyAS00376808.LOC110517219	OmyAS00376808	class_code "s"	LOC110517219	myosin heavy chain, fast skeletal muscle-like	9621.59	1.58495	0.255582	6.20135	5.59798e-10	3.53839e-07	S_FP_1_R_FP_1	0.676963	1.856	1.37638e-10	7.00371e-08
OmyAS00240832.col1a2	OmyAS00240832	class_code "s"	col1a2	collagen, type I, alpha 2	84.8915	-1.0123	0.258812	-3.91133	9.17881e-05	0.0404303	C_PBS_1_C_FP_1	N/A	-2.89	1.90332e-06	0.000689996
OmyAS00139685.LOC110535540	OmyAS00139685	class_code "s"	LOC110535540	cAMP-responsive element modulator-like	54.7515	1.31011	0.375937	3.4849	0.000492316	0.0294207	S_FP_5_R_FP_5	0.918705	2.23	4.25918e-05	0.00317536
OmyAS00144899.LOC100135878	OmyAS00144899	class_code "s"	LOC100135878	chemokine CK-1 precursor	78.9961	-1.42693	0.380134	-3.75377	0.000174197	0.00927927	S_PBS_5_S_FP_5	0.993301	-2.041	2.4396e-05	0.00148537
OmyAS00367244.LOC110516028	OmyAS00367244	class_code "x"	LOC110516028	guanine nucleotide exchange protein smcr8b-like	49.9927	-1.42474	0.380559	-3.7438	0.000181257	0.00958926	S_PBS_5_S_FP_5	0.880153	-2.044	3.42999e-05	0.00197463
OmyAS00388226.LOC110518748	OmyAS00388226	class_code "s"	LOC110518748	uncharacterized LOC110518748	57.5051	-1.28107	0.34115	-3.75515	0.000173236	0.0242302	R_PBS_1_R_Fp_1	N/A	-2.273	4.95799e-05	0.00501624
OmyAS00070761.LOC110523054	OmyAS00070761	class_code "x"	LOC110523054	E-selectin-like	44.0557	-1.09013	0.316505	-3.44427	0.000572596	0.0134471	C_PBS_5_C_FP_5	0.735264	-2.671	4.01693e-05	0.00315284
OmyAS00171654.LOC110486322	OmyAS00171654	class_code "x"	LOC110486322	uncharacterized LOC110486322	103.507	-1.56246	0.300839	-5.19369	2.06167e-07	2.34182e-05	S_PBS_5_S_FP_5	N/A	-1.851	2.72455e-06	0.00023224
OmyAS00178385.LOC110485668	OmyAS00178385	class_code "s"	LOC110485668	uncharacterized LOC110485668	126.738	1.42998	0.34699	4.12109	3.77083e-05	0.00338082	S_FP_5_R_FP_5	0.938403	2.019	1.05005e-06	0.000151207
OmyAS00344239.LOC110512265	OmyAS00344239	class_code "x"	LOC110512265	type I phosphatidylinositol 4,5-bisphosphate 4-phosphatase-B-like	283.126	-1.33058	0.354616	-3.75217	0.000175312	0.0221623	S_FP_1_R_FP_1	N/A	-2.169	2.60724e-06	0.000403536
OmyAS00215631.LOC110491294	OmyAS00215631	class_code "s"	LOC110491294	calcineurin subunit B type 1-like	89.0805	-1.46179	0.276289	-5.29081	1.21773e-07	9.06266e-06	C_PBS_5_C_FP_5	N/A	-1.97	8.33628e-07	0.000129884
OmyAS00376806.LOC110517219	OmyAS00376806	class_code "s"	LOC110517219	myosin heavy chain, fast skeletal muscle-like	1162.11	1.4228	0.347569	4.09359	4.24742e-05	0.00372084	S_FP_5_R_FP_5	N/A	2.019	0.000916054	0.0343913
OmyAS00342631.LOC110511954	OmyAS00342631	class_code "x"	LOC110511954	serine/threonine-protein kinase ULK4-like	285.364	1.4773	0.3261	4.53022	5.89231e-06	0.000719481	S_FP_5_R_FP_5	N/A	1.943	2.169e-08	5.18193e-06
OmyAS00350816.LOC110513508	OmyAS00350816	class_code "s"	LOC110513508	uncharacterized LOC110513508	6154.09	1.57258	0.248261	6.33439	2.38289e-10	1.64311e-07	S_FP_1_R_FP_1	N/A	1.819	3.14792e-10	1.28146e-07
OmyAS00380718.LOC110517764	OmyAS00380718	class_code "x"	LOC110517764	serum albumin 1-like	2467.3	-1.62128	0.204639	-7.92266	2.32482e-15	1.99134e-12	S_FP_5_R_FP_5	0.916033	-1.748	0.000160419	0.0093167
OmyAS00331295.slc3a2	OmyAS00331295	class_code "x"	slc3a2	solute carrier family 3 member 2	420.663	-1.61741	0.208259	-7.76634	8.07873e-15	2.08e-12	S_PBS_5_S_FP_5	0.891868	-1.736	1.13957e-10	2.1302e-08
OmyAS00298193.LOC110505927	OmyAS00298193	class_code "s"	LOC110505927	uncharacterized LOC110505927	433.237	-1.29602	0.240137	-5.39701	6.77606e-08	3.75539e-05	S_PBS_1_R_PBS_1	0.844102	-2.162	2.21483e-12	8.90957e-10
OmyAS00056563.lyz2	OmyAS00056563	class_code "s"	lyz2	lysozyme II	17700.9	-1.57842	0.259737	-6.077	1.22453e-09	1.8189e-07	S_PBS_5_S_FP_5	0.895249	-1.774	2.48448e-11	4.90224e-09
OmyAS00131639.LOC110534803	OmyAS00131639	class_code "s"	LOC110534803	uncharacterized LOC110534803	406.754	-1.32323	0.30435	-4.34773	1.37554e-05	0.0015083	S_PBS_1_S_FP_1	0.828911	-2.115	3.94089e-09	7.10951e-07
OmyAS00145768.LOC110536598	OmyAS00145768	class_code "s"	LOC110536598	extended synaptotagmin-2-A-like	38.165	-1.39369	0.380943	-3.65853	0.000253669	0.0128061	S_PBS_5_S_FP_5	0.830484	-2.004	7.6218e-05	0.00390434
OmyAS00078652.LOC110525076	OmyAS00078652	class_code "s"	LOC110525076	myosin heavy chain, fast skeletal muscle-like	6638.16	1.54946	0.250855	6.1767	6.54555e-10	3.81908e-07	S_FP_1_R_FP_1	0.838937	1.799	5.85245e-10	2.13888e-07
OmyAS00017335.LOC110494523	OmyAS00017335	class_code "x"	LOC110494523	uncharacterized LOC110494523	5884.87	-1.55004	0.263881	-5.87401	4.2537e-09	1.21451e-06	S_FP_5_R_FP_5	0.841965	-1.788	8.71581e-07	0.000130942
OmyAS00290051.LOC110503547	OmyAS00290051	class_code "x"	LOC110503547	uncharacterized LOC110503547	84.4286	-1.43662	0.301941	-4.75794	1.95576e-06	0.000536964	R_PBS_1_R_Fp_1	N/A	-1.921	3.46698e-05	0.00376348
OmyAS00094913.LOC100136615	OmyAS00094913	class_code "s"	LOC100136615	differentially regulated trout protein 1	428.033	-1.27303	0.338149	-3.76469	0.000166754	0.0238844	R_PBS_1_R_Fp_1	0.825468	-2.139	5.59577e-06	0.00080991
OmyAS00359786.ccl13	OmyAS00359786	class_code "s"	ccl13	Small inducible cytokine A13	174.288	1.25037	0.311176	4.01822	5.86394e-05	0.00544068	S_PBS_1_S_FP_1	0.93018	2.175	1.83825e-07	2.73953e-05
OmyAS00234857.LOC110495200	OmyAS00234857	class_code "s"	LOC110495200	uncharacterized LOC110495200	752.367	1.54155	0.209828	7.34671	2.03148e-13	9.99486e-11	R_PBS_5_R_FP_5	0.831112	1.764	2.83443e-11	1.56311e-08
OmyAS00144380.LOC110535226	OmyAS00144380	class_code "x"	LOC110535226	B-cell receptor CD22-like	76.7219	-1.42973	0.357277	-4.00174	6.28786e-05	0.00401384	S_PBS_5_S_FP_5	0.96721	-1.897	2.79823e-05	0.0016564
OmyAS00373080.LOC110516763	OmyAS00373080	class_code "s"	LOC110516763	carboxypeptidase B-like	721.999	1.50727	0.233291	6.46093	1.04065e-10	3.58677e-08	R_PBS_5_R_FP_5	0.826314	1.797	1.55409e-10	6.51352e-08
OmyAS00021187.LOC110537790	OmyAS00021187	class_code "x"	LOC110537790	trypsin-1	2038.28	1.48382	0.243773	6.0869	1.1512e-09	3.47183e-07	R_PBS_5_R_FP_5	0.802689	1.807	3.43997e-10	1.2429e-07
OmyAS00070065.cfh	OmyAS00070065	class_code "s"	cfh	complement factor H	238.994	-1.4446	0.318082	-4.54159	5.58317e-06	0.000694204	S_FP_5_R_FP_5	0.652027	-1.856	3.42598e-08	7.66252e-06
OmyAS00352546.LOC110513699	OmyAS00352546	class_code "x"	LOC110513699	prostaglandin reductase 1-like	209.872	-1.36346	0.216807	-6.28882	3.19898e-10	2.43297e-07	S_PBS_5_R_PBS_5	N/A	-1.963	2.84066e-09	1.67441e-06
OmyAS00351781.LOC110513613	OmyAS00351781	class_code "x"	LOC110513613	microfibril-associated glycoprotein 4-like	566.481	-1.2395	0.311224	-3.98265	6.81504e-05	0.00584996	S_PBS_1_S_FP_1	0.824431	-2.157	8.98739e-08	1.37936e-05
OmyAS00379625.LOC110517608	OmyAS00379625	class_code "s"	LOC110517608	uncharacterized LOC110517608	116.031	-1.46569	0.288219	-5.08534	3.66978e-07	0.00011598	S_FP_1_R_FP_1	N/A	-1.814	8.62815e-05	0.00708134
OmyAS00005703.LOC100136344	OmyAS00005703	class_code "x"	LOC100136344	serum albumin 1	46.4025	1.25084	0.312817	3.99862	6.37133e-05	0.0023059	C_PBS_5_C_FP_5	N/A	2.114	5.51441e-05	0.00410643
OmyAS00113427.LOC110530854	OmyAS00113427	class_code "s"	LOC110530854	uncharacterized LOC110530854	833.93	1.41875	0.209213	6.78134	1.19064e-11	1.02647e-08	S_PBS_1_R_PBS_1	0.760271	1.856	1.04144e-13	6.05132e-11
OmyAS00352546.LOC110513699	OmyAS00352546	class_code "x"	LOC110513699	prostaglandin reductase 1-like	157.466	-1.4639	0.28005	-5.2273	1.72002e-07	5.93015e-05	S_FP_1_R_FP_1	N/A	-1.78	2.17464e-05	0.00237971
OmyAS00167122.parn	OmyAS00167122	class_code "x"	parn	poly(A)-specific ribonuclease	102.861	-1.29099	0.367005	-3.51764	0.000435398	0.026429	S_FP_5_R_FP_5	N/A	-2.009	1.48794e-05	0.00139386
OmyAS00005707.LOC100136344	OmyAS00005707	class_code "x"	LOC100136344	serum albumin 1	1978.86	-1.51127	0.252183	-5.99275	2.06323e-09	6.36219e-07	S_FP_5_R_FP_5	0.896658	-1.715	0.000595544	0.0244545
OmyAS00101902.LOC110529644	OmyAS00101902	class_code "s"	LOC110529644	uncharacterized LOC110529644	59.4175	-1.0355	0.316744	-3.26921	0.0010785	0.022361	C_PBS_5_C_FP_5	0.756642	-2.499	9.75972e-05	0.00648928
OmyAS00105450.LOC110530600	OmyAS00105450	class_code "s"	LOC110530600	putative leucine-rich repeat-containing protein DDB_G0290503	206.663	-1.29573	0.302211	-4.28749	1.80704e-05	0.00074597	C_PBS_5_C_FP_5	0.87361	-1.991	1.71922e-07	3.26308e-05
OmyAS00003205.LOC110524212	OmyAS00003205	class_code "x"	LOC110524212	non-canonical poly(A) RNA polymerase PAPD5-like	98.5752	1.08232	0.318599	3.39713	0.000680961	0.0153769	C_PBS_5_C_FP_5	N/A	2.382	1.18222e-05	0.00113222
OmyAS00117158.LOC110532205	OmyAS00117158	class_code "x"	LOC110532205	chymotrypsin-like elastase family member 2A	103.522	1.15324	0.319252	3.61233	0.000303461	0.0309359	R_PBS_5_R_FP_5	0.819128	2.233	1.26491e-05	0.00155926
OmyAS00228170.LOC110494769	OmyAS00228170	class_code "x"	LOC110494769	rho GTPase-activating protein 40-like	81.4597	1.10903	0.236439	4.69058	2.72437e-06	0.000911684	S_PBS_5_R_PBS_5	N/A	2.282	6.1098e-06	0.00122311
OmyAS00121294.LOC110531694	OmyAS00121294	class_code "s"	LOC110531694	high affinity immunoglobulin epsilon receptor subunit gamma-like	88.9047	-1.12676	0.236287	-4.76861	1.855e-06	0.000646622	S_PBS_5_R_PBS_5	N/A	-2.242	6.95357e-06	0.00136625
OmyAS00125441.LOC110532796	OmyAS00125441	class_code "x"	LOC110532796	matrix metalloproteinase-9-like	1120.07	-1.55327	0.167998	-9.24577	2.33545e-20	8.59002e-18	S_PBS_5_S_FP_5	0.925674	-1.624	3.29518e-10	5.75576e-08
OmyAS00351846.LOC110513621	OmyAS00351846	class_code "s"	LOC110513621	long-chain specific acyl-CoA dehydrogenase, mitochondrial-like	70.921	-1.21436	0.231915	-5.23622	1.63901e-07	8.56996e-05	S_PBS_5_R_PBS_5	N/A	-2.077	1.01386e-05	0.00182323
OmyAS00118380.LOC110532574	OmyAS00118380	class_code "s"	LOC110532574	membrane cofactor protein-like	221.094	-1.44829	0.286009	-5.06377	4.11053e-07	6.74214e-05	S_FP_5_R_FP_5	N/A	-1.73	3.78341e-08	8.28567e-06
OmyAS00199267.LOC110489601	OmyAS00199267	class_code "x"	LOC110489601	histone-lysine N-methyltransferase EZH2-like	284.411	-1.30149	0.296435	-4.39048	1.13103e-05	0.000510799	C_PBS_5_C_FP_5	N/A	-1.922	1.91635e-07	3.50961e-05
OmyAS00005696.LOC100136344	OmyAS00005696	class_code "x"	LOC100136344	serum albumin 1	540.84	1.46513	0.215913	6.78573	1.15497e-11	5.57237e-09	S_PBS_1_S_FP_1	N/A	1.697	2.37829e-12	8.43309e-10
OmyAS00336046.LOC110510814	OmyAS00336046	class_code "x"	LOC110510814	uncharacterized LOC110510814	186.809	-1.29307	0.341103	-3.79085	0.000150134	0.0196339	S_FP_1_R_FP_1	0.700101	-1.913	2.29531e-05	0.00245888
OmyAS00126186.LOC110534820	OmyAS00126186	class_code "x"	LOC110534820	periostin-like	67.3213	-1.28508	0.342971	-3.74691	0.000179023	0.0222605	S_FP_1_R_FP_1	N/A	-1.92	0.000224946	0.0156041
OmyAS00019355.LOC110500507	OmyAS00019355	class_code "x"	LOC110500507	uncharacterized LOC110500507	1038.15	1.51609	0.209751	7.22806	4.89941e-13	1.08642e-10	S_PBS_5_S_FP_5	N/A	1.625	1.48293e-09	2.43087e-07
OmyAS00358473.LOC110514645	OmyAS00358473	class_code "s"	LOC110514645	cytochrome P450 3A27-like	133.605	1.36545	0.326999	4.17571	2.97063e-05	0.00286257	S_FP_5_R_FP_5	0.760837	1.803	1.68536e-06	0.000230085
OmyAS00113428.LOC110530854	OmyAS00113428	class_code "s"	LOC110530854	uncharacterized LOC110530854	888.602	1.35324	0.359243	3.76693	0.000165268	0.00892678	S_PBS_5_S_FP_5	0.827584	1.802	2.51921e-06	0.000219673
OmyAS00277010.LOC110502129	OmyAS00277010	class_code "s"	LOC110502129	dnaJ homolog subfamily B member 11-like	96.1717	-1.32271	0.372587	-3.55007	0.000385135	0.0179204	S_PBS_5_S_FP_5	0.948105	-1.838	5.15859e-05	0.00280432
OmyAS00125590.LOC100499608	OmyAS00125590	class_code "x"	LOC100499608	enolase	483.668	-1.49006	0.214874	-6.93458	4.07433e-12	2.53792e-09	S_FP_5_R_FP_5	N/A	-1.622	0.000344292	0.0162296
OmyAS00275387.LOC110501418	OmyAS00275387	class_code "s"	LOC110501418	uncharacterized LOC110501418	103.776	-1.27125	0.343169	-3.70445	0.00021185	0.0247213	S_FP_1_R_FP_1	0.760418	-1.9	0.000158074	0.0119164
OmyAS00179453.LOC110485967	OmyAS00179453	class_code "s"	LOC110485967	uncharacterized protein C17orf67 homolog	122.134	1.2618	0.360567	3.4995	0.000466137	0.0280738	S_FP_5_R_FP_5	0.932698	1.896	8.9608e-06	0.000941959
OmyAS00070068.cfh	OmyAS00070068	class_code "s"	cfh	complement factor H	465.547	-1.38046	0.256881	-5.37395	7.703e-08	1.92256e-05	R_PBS_5_R_FP_5	0.775737	-1.727	8.61721e-09	2.4403e-06
OmyAS00003204.LOC110524212	OmyAS00003204	class_code "x"	LOC110524212	non-canonical poly(A) RNA polymerase PAPD5-like	166.986	-1.45504	0.19122	-7.60922	2.75756e-14	5.82838e-12	C_PBS_5_C_FP_5	N/A	-1.63	1.95973e-08	4.87086e-06
OmyAS00032304.LOC110519947	OmyAS00032304	class_code "x"	LOC110519947	BTB/POZ domain-containing protein KCTD12-like	337.887	-1.44312	0.270648	-5.33209	9.70908e-08	1.19036e-05	S_PBS_5_S_FP_5	N/A	-1.642	1.31664e-08	1.89578e-06
OmyAS00375175.LOC110517024	OmyAS00375175	class_code "x"	LOC110517024	myosin heavy chain, fast skeletal muscle-like	9022.64	1.46388	0.210114	6.96706	3.23632e-12	3.50678e-09	S_FP_1_R_FP_1	0.963361	1.615	9.24429e-10	3.13597e-07
OmyAS00106672.pecr	OmyAS00106672	class_code "s"	pecr	peroxisomal trans-2-enoyl-CoA reductase	124.429	-1.33754	0.270912	-4.93716	7.92701e-07	4.75981e-05	C_PBS_5_C_FP_5	N/A	-1.767	1.53492e-06	0.000205424
OmyAS00070065.cfh	OmyAS00070065	class_code "s"	cfh	complement factor H	65.136	-1.27303	0.384621	-3.30984	0.000933503	0.0371669	S_PBS_5_S_FP_5	0.652027	-1.856	0.000200435	0.00861143
OmyAS00043290.LOC110520662	OmyAS00043290	class_code "x"	LOC110520662	desmin-like	366.638	1.27583	0.335875	3.79854	0.000145551	0.0193684	S_FP_1_R_FP_1	N/A	1.848	4.05783e-06	0.000573563
OmyAS00148282.LOC110536208	OmyAS00148282	class_code "s"	LOC110536208	serum albumin 2-like	2495.79	-1.44079	0.247332	-5.82533	5.70015e-09	1.51526e-06	S_FP_5_R_FP_5	0.936057	-1.624	0.000626866	0.0254425
OmyAS00379625.LOC110517608	OmyAS00379625	class_code "s"	LOC110517608	uncharacterized LOC110517608	114.627	-1.09029	0.236224	-4.61547	3.92199e-06	0.00121524	S_PBS_5_R_PBS_5	N/A	-2.146	5.10431e-06	0.00108894
OmyAS00070309.LOC110524810	OmyAS00070309	class_code "x"	LOC110524810	uncharacterized LOC110524810	249.144	-1.41796	0.159246	-8.90421	5.3766e-19	8.99613e-16	S_PBS_5_R_PBS_5	N/A	-1.631	1.3431e-09	8.90641e-07
OmyAS00208850.LOC110491216	OmyAS00208850	class_code "s"	LOC110491216	microfibril-associated glycoprotein 4-like	484.769	1.31496	0.330348	3.98054	6.87587e-05	0.00554044	S_FP_5_R_FP_5	0.792509	1.753	0.000705868	0.0276869
OmyAS00104877.igfbp1	OmyAS00104877	class_code "x"	igfbp1	insulin-like growth factor binding protein 1	242.259	1.1879	0.258132	4.60193	4.186e-06	0.00437908	C_PBS_1_C_FP_1	N/A	1.932	1.40483e-07	7.95447e-05
OmyAS00167391.LOC110487203	OmyAS00167391	class_code "x"	LOC110487203	myosin heavy chain, fast skeletal muscle-like	3250.34	1.45784	0.184105	7.91856	2.4027e-15	4.55611e-12	S_FP_1_R_FP_1	0.888259	1.57	1.68054e-09	5.18268e-07
OmyAS00291132.LOC110503851	OmyAS00291132	class_code "s"	LOC110503851	solute carrier family 13 member 2-like	68.6214	1.28612	0.340238	3.78007	0.000156782	0.0108886	S_FP_5_R_FP_5	0.780535	1.774	0.000152596	0.00896137
OmyAS00330328.slc31a1	OmyAS00330328	class_code "x"	slc31a1	solute carrier family 31 member 1	885.719	-1.42169	0.257539	-5.52028	3.38469e-08	4.2858e-06	S_PBS_5_S_FP_5	0.929833	-1.595	3.68997e-08	4.68055e-06
OmyAS00365729.LOC110515790	OmyAS00365729	class_code "s"	LOC110515790	uncharacterized LOC110515790	55.2379	1.09947	0.314138	3.49995	0.000465343	0.0287345	S_PBS_1_S_FP_1	0.855968	2.048	5.2189e-05	0.00410861
OmyAS00126180.LOC110534820	OmyAS00126180	class_code "x"	LOC110534820	periostin-like	164.953	-1.32733	0.300999	-4.40975	1.0349e-05	0.00212155	S_FP_1_R_FP_1	N/A	-1.691	5.67083e-05	0.00529468
OmyAS00387540.LOC110518690	OmyAS00387540	class_code "x"	LOC110518690	tropomodulin-3-like	348.147	1.19839	0.235408	5.09069	3.56758e-07	0.000173006	S_PBS_1_R_PBS_1	N/A	1.865	2.89103e-11	9.44914e-09
OmyAS00364414.socs3	OmyAS00364414	class_code "x"	socs3	suppressor of cytokine signaling 3	212.251	-1.31528	0.292293	-4.49988	6.79905e-06	0.00162585	R_PBS_1_R_Fp_1	0.971137	-1.697	1.27328e-05	0.0016796
OmyAS00137152.LOC110534534	OmyAS00137152	class_code "x"	LOC110534534	uncharacterized LOC110534534	73.6473	-1.27933	0.366464	-3.49101	0.000481198	0.0212387	S_PBS_5_S_FP_5	0.925934	-1.742	0.000169195	0.00767137
OmyAS00144381.LOC110535226	OmyAS00144381	class_code "x"	LOC110535226	B-cell receptor CD22-like	126.427	-1.39011	0.274495	-5.06425	4.10015e-07	4.39855e-05	S_PBS_5_S_FP_5	0.984681	-1.589	1.47163e-05	0.000975603
OmyAS00256579.LOC110497736	OmyAS00256579	class_code "x"	LOC110497736	intelectin-like	219.501	-1.28899	0.358179	-3.59872	0.000319783	0.0154089	S_PBS_5_S_FP_5	0.713931	-1.712	2.44015e-06	0.000216665
OmyAS00132390.LOC110534833	OmyAS00132390	class_code "x"	LOC110534833	uncharacterized LOC110534833	64.8382	-1.04623	0.265898	-3.93469	8.33047e-05	0.0387321	C_PBS_1_C_FP_1	N/A	-2.106	7.89576e-05	0.0138748
OmyAS00365729.LOC110515790	OmyAS00365729	class_code "s"	LOC110515790	uncharacterized LOC110515790	92.6192	-1.32495	0.308347	-4.29693	1.73183e-05	0.00175666	S_FP_5_R_FP_5	0.855968	-1.658	6.20755e-05	0.00435025
OmyAS00005695.LOC100136344	OmyAS00005695	class_code "x"	LOC100136344	serum albumin 1	1970.96	-1.31219	0.200567	-6.54238	6.05478e-11	4.27082e-08	S_PBS_1_R_PBS_1	N/A	-1.671	1.26801e-12	5.76613e-10
OmyAS00328473.leap-2b	OmyAS00328473	class_code "s"	leap-2b	liver-expressed antimicrobial peptide 2B	234.645	1.27265	0.365021	3.48652	0.000489348	0.0214757	S_PBS_5_S_FP_5	0.797525	1.721	4.01353e-06	0.000314442
OmyAS00093597.LOC110528748	OmyAS00093597	class_code "x"	LOC110528748	long-chain specific acyl-CoA dehydrogenase, mitochondrial-like	70.4305	-1.29991	0.261685	-4.96745	6.78389e-07	4.16815e-05	C_PBS_5_C_FP_5	N/A	-1.671	0.00013225	0.00820589
OmyAS00240462.LOC110496534	OmyAS00240462	class_code "s"	LOC110496534	uncharacterized LOC110496534	503.473	-1.43071	0.184113	-7.77083	7.79749e-15	2.07682e-12	S_PBS_5_S_FP_5	0.86553	-1.511	1.23607e-08	1.80416e-06
OmyAS00105434.LOC110530600	OmyAS00105434	class_code "s"	LOC110530600	putative leucine-rich repeat-containing protein DDB_G0290503	191.082	-1.29063	0.348785	-3.70036	0.000215295	0.0111606	S_PBS_5_S_FP_5	0.61007	-1.674	3.77894e-06	0.000300482
OmyAS00277010.LOC110502129	OmyAS00277010	class_code "s"	LOC110502129	dnaJ homolog subfamily B member 11-like	90.531	-1.28223	0.26808	-4.78302	1.72682e-06	9.81131e-05	C_PBS_5_C_FP_5	0.948105	-1.678	1.32048e-05	0.00125313
OmyAS00376807.LOC110517219	OmyAS00376807	class_code "x"	LOC110517219	myosin heavy chain, fast skeletal muscle-like	985.103	1.19427	0.300851	3.96964	7.19817e-05	0.00964821	R_PBS_5_R_FP_5	N/A	1.799	1.28271e-06	0.000216777
OmyAS00351781.LOC110513613	OmyAS00351781	class_code "x"	LOC110513613	microfibril-associated glycoprotein 4-like	578.345	-1.21625	0.320925	-3.78982	0.000150758	0.0228076	R_PBS_1_R_Fp_1	0.824431	-1.765	2.8426e-05	0.00321986
OmyAS00124055.LOC110532437	OmyAS00124055	class_code "x"	LOC110532437	protein phosphatase 1 regulatory subunit 12B-like	55.6367	1.27568	0.355324	3.59019	0.000330439	0.015755	S_PBS_5_S_FP_5	N/A	1.68	0.000266149	0.0107417
OmyAS00247040.LOC110496851	OmyAS00247040	class_code "x"	LOC110496851	biotinidase-like	222.96	-1.22482	0.288885	-4.23981	2.23709e-05	0.000895515	C_PBS_5_C_FP_5	0.725644	-1.737	6.5668e-07	0.000103865
OmyAS00351321.LOC110513569	OmyAS00351321	class_code "x"	LOC110513569	uncharacterized LOC110513569	48.327	-1.0431	0.315383	-3.30739	0.000941682	0.0497442	S_PBS_1_S_FP_1	N/A	-2.036	9.58281e-05	0.00679586
OmyAS00335409.LOC110510736	OmyAS00335409	class_code "s"	LOC110510736	uncharacterized LOC110510736	117.629	-1.19404	0.297846	-4.00892	6.09958e-05	0.00228583	C_PBS_5_C_FP_5	0.941751	-1.778	1.34551e-05	0.00126539
OmyAS00329026.postn	OmyAS00329026	class_code "x"	postn	periostin	476.605	1.40904	0.203563	6.92186	4.45756e-12	9.30545e-10	S_PBS_5_S_FP_5	0.74878	1.504	2.49613e-08	3.32453e-06
OmyAS00320836.LOC110508783	OmyAS00320836	class_code "s"	LOC110508783	cAMP-responsive element modulator-like	642.239	-1.39772	0.221137	-6.32059	2.60574e-10	4.57425e-08	S_PBS_5_S_FP_5	0.792305	-1.515	2.79311e-08	3.62934e-06
OmyAS00106769.lipe2	OmyAS00106769	class_code "x"	lipe2	hormone-sensitive lipase subtype 2	48.1708	1.19706	0.355865	3.36381	0.000768745	0.0429482	S_FP_5_R_FP_5	0.61759	1.761	0.000485348	0.0212876
OmyAS00387397.LOC110518673	OmyAS00387397	class_code "x"	LOC110518673	ubiquitin-like modifier-activating enzyme 1 pseudogene	237.038	1.30716	0.296029	4.41566	1.00703e-05	0.00116684	S_FP_5_R_FP_5	N/A	1.612	3.37204e-07	5.71725e-05
OmyAS00069297.LOC110524586	OmyAS00069297	class_code "s"	LOC110524586	regulator of G-protein signaling 21-like	190.844	-1.31763	0.314501	-4.18957	2.79478e-05	0.00198045	S_PBS_5_S_FP_5	0.955481	-1.595	1.75644e-06	0.000161335
OmyAS00347832.LOC110512960	OmyAS00347832	class_code "s"	LOC110512960	basement membrane-specific heparan sulfate proteoglycan core protein-like	290.007	1.38703	0.223865	6.19582	5.79816e-10	9.52872e-08	S_PBS_5_S_FP_5	0.968405	1.503	1.79928e-08	2.52255e-06
OmyAS00275387.LOC110501418	OmyAS00275387	class_code "s"	LOC110501418	uncharacterized LOC110501418	83.3669	-1.06209	0.244443	-4.34493	1.39319e-05	0.00395242	S_PBS_1_R_PBS_1	0.760418	-1.951	1.85109e-05	0.00184386
OmyAS00321589.LOC110509012	OmyAS00321589	class_code "s"	LOC110509012	uncharacterized LOC110509012	281.414	-1.28192	0.311758	-4.1119	3.92408e-05	0.0034771	S_FP_5_R_FP_5	0.956192	-1.613	9.362e-07	0.000136685
OmyAS00068579.LOC110524384	OmyAS00068579	class_code "x"	LOC110524384	nuclear factor 1 C-type-like	922.699	1.32906	0.214487	6.1965	5.77342e-10	2.08911e-07	S_PBS_1_S_FP_1	N/A	1.537	2.95813e-11	8.94659e-09
OmyAS00366967.LOC110515970	OmyAS00366967	class_code "s"	LOC110515970	uncharacterized LOC110515970	138.246	1.25297	0.263423	4.75647	1.97004e-06	0.000274176	S_PBS_1_S_FP_1	N/A	1.622	4.99385e-06	0.000508434
OmyAS00353148.LOC110513772	OmyAS00353148	class_code "s"	LOC110513772	myosin heavy chain, fast skeletal muscle-like	11722.2	1.27244	0.290954	4.37334	1.22363e-05	0.00244242	S_FP_1_R_FP_1	0.850667	1.59	6.34976e-07	0.00011967
OmyAS00148283.LOC110536208	OmyAS00148283	class_code "s"	LOC110536208	serum albumin 2-like	1739.88	-1.1793	0.226068	-5.21655	1.82288e-07	9.42913e-05	S_PBS_1_R_PBS_1	N/A	-1.704	8.74337e-10	2.23041e-07
OmyAS00125590.LOC100499608	OmyAS00125590	class_code "x"	LOC100499608	enolase	518.332	-1.33735	0.202731	-6.59669	4.20436e-11	1.79007e-08	R_PBS_5_R_FP_5	N/A	-1.502	1.10599e-08	3.04963e-06
OmyAS00333054.LOC110510403	OmyAS00333054	class_code "x"	LOC110510403	microfibril-associated glycoprotein 4-like	114.987	-1.00192	0.319009	-3.14071	0.00168539	0.0321364	C_PBS_5_C_FP_5	0.865428	-2.002	0.000106978	0.00697964
OmyAS00202097.LOC110490380	OmyAS00202097	class_code "x"	LOC110490380	endoplasmin-like	159.122	-1.28249	0.318498	-4.02666	5.65738e-05	0.00370319	S_PBS_5_S_FP_5	0.944052	-1.563	1.20491e-05	0.000844625
OmyAS00187046.LOC110488171	OmyAS00187046	class_code "s"	LOC110488171	uncharacterized LOC110488171	177.161	-1.25076	0.302721	-4.13172	3.60052e-05	0.00590071	S_FP_1_R_FP_1	0.69753	-1.6	7.49184e-05	0.00654447
OmyAS00156830.LOC110539013	OmyAS00156830	class_code "x"	LOC110539013	luc7-like protein 3	40.4101	1.17678	0.294236	3.99943	6.34949e-05	0.0023059	C_PBS_5_C_FP_5	N/A	1.698	0.00056114	0.023431
OmyAS00056563.lyz2	OmyAS00056563	class_code "s"	lyz2	lysozyme II	13870.3	-1.32025	0.215873	-6.11588	9.60281e-10	3.02196e-07	R_PBS_5_R_FP_5	0.895249	-1.513	6.59752e-10	2.2208e-07
OmyAS00070272.LOC110524796	OmyAS00070272	class_code "x"	LOC110524796	receptor-type tyrosine-protein phosphatase C-like	73.5672	-1.27425	0.322463	-3.95163	7.76192e-05	0.00472072	S_PBS_5_S_FP_5	0.939519	-1.564	0.000280507	0.0110717
OmyAS00270473.LOC110499809	OmyAS00270473	class_code "x"	LOC110499809	calcium-independent phospholipase A2-gamma-like	88.7095	1.08001	0.231976	4.65571	3.22865e-06	0.00103888	S_PBS_5_R_PBS_5	N/A	1.838	5.1663e-05	0.00644261
OmyAS00185707.LOC110487865	OmyAS00185707	class_code "x"	LOC110487865	gamma-aminobutyric acid type B receptor subunit 1-like	62.8295	1.13238	0.30487	3.71431	0.000203757	0.00594835	C_PBS_5_C_FP_5	N/A	1.75	0.000506628	0.0218541
OmyAS00381616.LOC110517895	OmyAS00381616	class_code "x"	LOC110517895	complement C4-like	714.531	-1.2774	0.245094	-5.21187	1.86946e-07	4.36488e-05	R_PBS_5_R_FP_5	0.953117	-1.55	6.78237e-08	1.51204e-05
OmyAS00382467.LOC110518020	OmyAS00382467	class_code "x"	LOC110518020	cytochrome P450 3A27-like	474.964	1.29656	0.290668	4.46061	8.17283e-06	0.000650793	S_PBS_5_S_FP_5	0.694613	1.51	8.55887e-07	8.29043e-05
OmyAS00243883.LOC110495726	OmyAS00243883	class_code "x"	LOC110495726	guanine nucleotide-binding protein G(I)/G(S)/G(O) subunit gamma-7	105.973	1.16948	0.215721	5.42127	5.91783e-08	3.53633e-05	S_PBS_5_R_PBS_5	N/A	1.673	8.08176e-05	0.00912207
OmyAS00019353.LOC110500507	OmyAS00019353	class_code "x"	LOC110500507	uncharacterized LOC110500507	93.055	1.16576	0.294174	3.96281	7.40715e-05	0.00255813	C_PBS_5_C_FP_5	N/A	1.676	4.78588e-05	0.0036467
OmyAS00036204.fbxo32	OmyAS00036204	class_code "x"	fbxo32	F-box protein 32	283.703	-1.30879	0.2079	-6.29531	3.06787e-10	1.16854e-07	S_PBS_1_S_FP_1	0.730375	-1.491	3.78517e-09	6.95052e-07
OmyAS00105446.LOC110530600	OmyAS00105446	class_code "s"	LOC110530600	putative leucine-rich repeat-containing protein DDB_G0290503	184.907	-1.20903	0.359626	-3.3619	0.00077409	0.0322795	S_PBS_5_S_FP_5	0.639931	-1.613	2.09501e-05	0.00132132
OmyAS00376806.LOC110517219	OmyAS00376806	class_code "s"	LOC110517219	myosin heavy chain, fast skeletal muscle-like	1021.53	1.14826	0.297377	3.86128	0.000112793	0.0131676	R_PBS_5_R_FP_5	N/A	1.693	2.94831e-06	0.000435104
OmyAS00197932.LOC110489100	OmyAS00197932	class_code "x"	LOC110489100	uncharacterized LOC110489100	58.3223	-1.00141	0.245568	-4.07795	4.5435e-05	0.0100723	S_PBS_1_R_PBS_1	N/A	-1.941	4.49088e-05	0.00385001
OmyAS00351972.ap5z1	OmyAS00351972	class_code "s"	ap5z1	adaptor related protein complex 5 zeta 1 subunit	60.7128	1.00027	0.318754	3.13807	0.00170065	0.0321415	C_PBS_5_C_FP_5	N/A	1.936	0.000682775	0.0268962
OmyAS00244565.LOC110495908	OmyAS00244565	class_code "s"	LOC110495908	formimidoyltransferase-cyclodeaminase-like	107.561	1.17187	0.284606	4.11751	3.82983e-05	0.00379678	S_PBS_1_S_FP_1	0.908057	1.645	2.77903e-05	0.0023814
OmyAS00239850.LOC110496386	OmyAS00239850	class_code "s"	LOC110496386	SH3 domain-binding glutamic acid-rich-like protein 3	57.0717	-1.18481	0.278492	-4.2544	2.09614e-05	0.000852	C_PBS_5_C_FP_5	N/A	-1.611	0.000376532	0.0181134
OmyAS00106875.LOC110530904	OmyAS00106875	class_code "x"	LOC110530904	transmembrane protein 236-like	211.667	-1.23606	0.256441	-4.82006	1.43518e-06	0.000280752	R_PBS_5_R_FP_5	N/A	-1.542	1.88441e-06	0.000294699
OmyAS00333054.LOC110510403	OmyAS00333054	class_code "x"	LOC110510403	microfibril-associated glycoprotein 4-like	145.734	-1.15699	0.292449	-3.95621	7.61477e-05	0.00983164	R_PBS_5_R_FP_5	0.865428	-1.647	2.49839e-05	0.00287672
OmyAS00202359.LOC110490451	OmyAS00202359	class_code "x"	LOC110490451	Ig kappa-b4 chain C region-like	47.3584	-1.02954	0.316018	-3.25785	0.00112261	0.0229917	C_PBS_5_C_FP_5	0.821122	-1.848	0.000537248	0.0228912
OmyAS00126181.LOC110534820	OmyAS00126181	class_code "x"	LOC110534820	periostin-like	119.966	1.24033	0.325908	3.80578	0.00014136	0.00796982	S_PBS_5_S_FP_5	N/A	1.529	9.37325e-05	0.0046237
OmyAS00167670.LOC110485442	OmyAS00167670	class_code "x"	LOC110485442	GTPase IMAP family member 4-like	120.238	-1.13349	0.296181	-3.82701	0.000129709	0.0041041	C_PBS_5_C_FP_5	0.665701	-1.669	3.22986e-05	0.00261368
OmyAS00393874.LOC110519376	OmyAS00393874	class_code "x"	LOC110519376	UPF0469 protein KIAA0907 homolog	1352.19	-1.24335	0.243864	-5.09852	3.42317e-07	5.50522e-05	S_PBS_1_S_FP_1	N/A	-1.519	1.94352e-09	3.84331e-07
OmyAS00320836.LOC110508783	OmyAS00320836	class_code "s"	LOC110508783	cAMP-responsive element modulator-like	579.748	-1.32322	0.153886	-8.59872	8.06104e-18	8.33396e-15	S_PBS_1_S_FP_1	0.792305	-1.41	1.06398e-10	2.73522e-08
OmyAS00382468.LOC110518020	OmyAS00382468	class_code "x"	LOC110518020	cytochrome P450 3A27-like	482.77	1.24939	0.306397	4.07767	4.54885e-05	0.00302891	S_PBS_5_S_FP_5	0.675303	1.49	2.65004e-06	0.000227711
OmyAS00333054.LOC110510403	OmyAS00333054	class_code "x"	LOC110510403	microfibril-associated glycoprotein 4-like	89.9617	-1.0809	0.303484	-3.56164	0.000368552	0.0229932	S_PBS_1_S_FP_1	0.865428	-1.704	8.41838e-05	0.00627291
OmyAS00333609.LOC110510468	OmyAS00333609	class_code "s"	LOC110510468	alpha-2-macroglobulin-P-like	301.524	1.28871	0.246834	5.22095	1.78003e-07	2.05209e-05	S_PBS_5_S_FP_5	0.84945	1.426	1.99173e-07	2.28193e-05
OmyAS00256579.LOC110497736	OmyAS00256579	class_code "x"	LOC110497736	intelectin-like	188.033	-1.19379	0.262127	-4.55423	5.25777e-06	0.000623779	S_PBS_1_S_FP_1	0.713931	-1.534	7.88343e-07	0.000100286
OmyAS00247040.LOC110496851	OmyAS00247040	class_code "x"	LOC110496851	biotinidase-like	262.925	-1.1887	0.26945	-4.4116	1.02611e-05	0.0017272	R_PBS_5_R_FP_5	0.725644	-1.539	1.75295e-06	0.000282576
OmyAS00353147.LOC110513772	OmyAS00353147	class_code "s"	LOC110513772	myosin heavy chain, fast skeletal muscle-like	4324.93	1.21244	0.287911	4.21117	2.54051e-05	0.00448134	S_FP_1_R_FP_1	0.873945	1.505	2.55258e-06	0.000403536
OmyAS00330328.slc31a1	OmyAS00330328	class_code "x"	slc31a1	solute carrier family 31 member 1	790.358	-1.2729	0.197476	-6.44584	1.14963e-10	4.62215e-08	S_PBS_1_S_FP_1	0.929833	-1.429	6.45864e-11	1.74774e-08
OmyAS00240462.LOC110496534	OmyAS00240462	class_code "s"	LOC110496534	uncharacterized LOC110496534	443.449	-1.2943	0.176236	-7.34411	2.07133e-13	9.99486e-11	R_PBS_5_R_FP_5	0.86553	-1.405	6.12183e-08	1.39445e-05
OmyAS00175635.LOC110487055	OmyAS00175635	class_code "x"	LOC110487055	palmitoleoyl-protein carboxylesterase notum1a	68.5964	1.19767	0.338955	3.53343	0.00041021	0.0188599	S_PBS_5_S_FP_5	N/A	1.516	0.000780419	0.0242739
OmyAS00353143.LOC110513772	OmyAS00353143	class_code "s"	LOC110513772	myosin heavy chain, fast skeletal muscle-like	979.221	1.1431	0.325973	3.50674	0.000453636	0.0464977	S_FP_1_R_FP_1	0.820087	1.581	2.40768e-05	0.00252607
OmyAS00005706.LOC100136344	OmyAS00005706	class_code "x"	LOC100136344	serum albumin 1	81.4667	1.08571	0.303294	3.57974	0.000343932	0.00907506	C_PBS_5_C_FP_5	0.658034	1.653	0.000267431	0.0144648
OmyAS00105450.LOC110530600	OmyAS00105450	class_code "s"	LOC110530600	putative leucine-rich repeat-containing protein DDB_G0290503	277.048	-1.24934	0.214977	-5.81151	6.19108e-09	1.65967e-06	R_PBS_5_R_FP_5	0.87361	-1.43	4.50336e-07	8.27827e-05
OmyAS00156829.LOC110539013	OmyAS00156829	class_code "x"	LOC110539013	luc7-like protein 3	42.0055	1.09877	0.298295	3.68352	0.000230039	0.00650015	C_PBS_5_C_FP_5	N/A	1.622	0.000967253	0.0351817
OmyAS00107414.cblnl	OmyAS00107414	class_code "x"	cblnl	precerebellin-like protein	9529.72	-1.26148	0.187662	-6.72209	1.7914e-11	7.62608e-09	S_PBS_1_S_FP_1	0.900005	-1.397	7.74445e-13	3.06293e-10
OmyAS00179576.LOC110486012	OmyAS00179576	class_code "s"	LOC110486012	malate dehydrogenase, cytoplasmic-like	1008.47	1.18205	0.254803	4.63906	3.49997e-06	0.000457726	S_PBS_1_S_FP_1	N/A	1.49	1.79757e-08	2.80067e-06
OmyAS00283191.LOC110502897	OmyAS00283191	class_code "s"	LOC110502897	aquaporin-8-like	78.1716	-1.15749	0.327199	-3.53757	0.000403834	0.0247076	S_FP_5_R_FP_5	0.845397	-1.516	0.00078343	0.0301664
OmyAS00008461.LOC110521886	OmyAS00008461	class_code "s"	LOC110521886	CD9 antigen-like	38.1838	1.10447	0.293664	3.761	0.000169236	0.00510996	C_PBS_5_C_FP_5	N/A	1.586	0.00132228	0.0463199
OmyAS00358639.LOC110514657	OmyAS00358639	class_code "s"	LOC110514657	C-C motif chemokine 13-like	64.2985	1.07033	0.299147	3.57794	0.000346309	0.0219845	S_PBS_1_S_FP_1	0.964915	1.636	0.000283846	0.0149682
OmyAS00340323.LOC110511519	OmyAS00340323	class_code "s"	LOC110511519	uncharacterized LOC110511519	4076.61	1.154	0.201138	5.73735	9.61671e-09	6.18872e-06	S_PBS_5_R_PBS_5	N/A	1.517	1.5796e-07	5.07866e-05
OmyAS00222122.LOC110495038	OmyAS00222122	class_code "s"	LOC110495038	myosin heavy chain, fast skeletal muscle-like	9413.33	1.21869	0.258621	4.71228	2.44963e-06	0.000580639	S_FP_1_R_FP_1	0.916199	1.432	8.35895e-07	0.000154671
OmyAS00290051.LOC110503547	OmyAS00290051	class_code "x"	LOC110503547	uncharacterized LOC110503547	67.0313	-1.16013	0.348015	-3.33355	0.000857451	0.0350421	S_PBS_5_S_FP_5	N/A	-1.502	0.00108561	0.0322205
OmyAS00329024.postn	OmyAS00329024	class_code "x"	postn	periostin	483.333	1.2725	0.210746	6.0381	1.55936e-09	2.27255e-07	S_PBS_5_S_FP_5	0.773798	1.365	4.7297e-07	4.79952e-05
OmyAS00240462.LOC110496534	OmyAS00240462	class_code "s"	LOC110496534	uncharacterized LOC110496534	359.926	-1.15276	0.29673	-3.88487	0.000102385	0.0164996	R_PBS_1_R_Fp_1	0.86553	-1.505	6.63205e-05	0.00658216
OmyAS00202097.LOC110490380	OmyAS00202097	class_code "x"	LOC110490380	endoplasmin-like	104.952	-1.10318	0.289141	-3.81539	0.000135968	0.00425121	C_PBS_5_C_FP_5	0.944052	-1.565	7.70808e-05	0.00540031
OmyAS00070761.LOC110523054	OmyAS00070761	class_code "x"	LOC110523054	E-selectin-like	92.8543	1.12705	0.335055	3.36378	0.000768823	0.0429482	S_FP_5_R_FP_5	0.735264	1.528	0.000365476	0.0167768
OmyAS00043289.LOC110520662	OmyAS00043289	class_code "x"	LOC110520662	desmin-like	319.677	-1.21545	0.25139	-4.83492	1.332e-06	0.00032944	S_FP_1_R_FP_1	N/A	-1.404	1.60897e-05	0.0017994
OmyAS00154728.LOC110538944	OmyAS00154728	class_code "x"	LOC110538944	beta-1,4 N-acetylgalactosaminyltransferase 2-like	154.379	-1.14956	0.320106	-3.59117	0.000329193	0.0209731	S_FP_5_R_FP_5	0.720496	-1.482	3.64362e-05	0.00281631
OmyAS00382465.LOC110518020	OmyAS00382465	class_code "x"	LOC110518020	cytochrome P450 3A27-like	455.337	1.17149	0.328934	3.56148	0.000368772	0.0174474	S_PBS_5_S_FP_5	0.680904	1.453	1.36928e-05	0.000941114
OmyAS00365729.LOC110515790	OmyAS00365729	class_code "s"	LOC110515790	uncharacterized LOC110515790	81.5367	1.17281	0.325235	3.60605	0.000310898	0.0151986	S_PBS_5_S_FP_5	0.855968	1.443	0.000754897	0.0236571
OmyAS00149607.LOC110536511	OmyAS00149607	class_code "x"	LOC110536511	uncharacterized LOC110536511	199.256	-1.00685	0.259804	-3.87544	0.000106431	0.0424152	C_PBS_1_C_FP_1	N/A	-1.677	1.10202e-05	0.00273947
OmyAS00196077.LOC110488560	OmyAS00196077	class_code "s"	LOC110488560	uncharacterized LOC110488560	226.19	1.22215	0.209564	5.83189	5.48027e-09	5.79155e-07	C_PBS_5_C_FP_5	N/A	1.381	3.62428e-07	6.20227e-05
OmyAS00301114.LOC110505001	OmyAS00301114	class_code "s"	LOC110505001	uncharacterized LOC110505001	1611.43	-1.25641	0.196292	-6.40073	1.5464e-10	2.77777e-08	S_PBS_5_S_FP_5	0.905404	-1.337	3.41277e-07	3.63631e-05
OmyAS00062660.LOC110524787	OmyAS00062660	class_code "s"	LOC110524787	complement factor H-related protein 2-like	2884.29	-1.05604	0.298144	-3.54205	0.000397026	0.010086	C_PBS_5_C_FP_5	0.926835	-1.573	2.23351e-08	5.42223e-06
OmyAS00347185.LOC110512843	OmyAS00347185	class_code "x"	LOC110512843	TGF-beta receptor type-2-like	79.2104	-1.03344	0.225558	-4.58171	4.61188e-06	0.00137797	S_PBS_5_R_PBS_5	N/A	-1.603	0.000323978	0.0270662
OmyAS00167399.LOC110487203	OmyAS00167399	class_code "s"	LOC110487203	myosin heavy chain, fast skeletal muscle-like	3081.21	1.18048	0.264674	4.46012	8.19123e-06	0.00172585	S_FP_1_R_FP_1	0.649792	1.401	3.08489e-06	0.000456722
OmyAS00334744.LOC110510628	OmyAS00334744	class_code "x"	LOC110510628	myosin heavy chain, fast skeletal muscle-like	432.417	1.16131	0.293941	3.95083	7.7881e-05	0.00606449	S_FP_5_R_FP_5	0.907326	1.422	0.00152435	0.0496099
OmyAS00182968.LOC110486820	OmyAS00182968	class_code "x"	LOC110486820	rho GTPase-activating protein 17-like	93.0207	1.10844	0.328617	3.37306	0.000743375	0.0421373	S_FP_5_R_FP_5	0.747609	1.474	0.000548354	0.0230512
OmyAS00340323.LOC110511519	OmyAS00340323	class_code "s"	LOC110511519	uncharacterized LOC110511519	3960.35	1.16233	0.30793	3.77465	0.000160233	0.00871577	S_PBS_5_S_FP_5	0.956546	1.389	8.75996e-06	0.000657306
OmyAS00222028.LOC110495032	OmyAS00222028	class_code "s"	LOC110495032	myosin heavy chain, fast skeletal muscle-like	743.627	1.1677	0.229772	5.08199	3.73498e-07	0.000138437	R_PBS_1_R_Fp_1	0.943511	1.365	2.97828e-05	0.00330177
OmyAS00179576.LOC110486012	OmyAS00179576	class_code "s"	LOC110486012	malate dehydrogenase, cytoplasmic-like	1718.26	-1.05692	0.215457	-4.90547	9.32051e-07	0.000354434	S_PBS_5_R_PBS_5	N/A	-1.499	7.23037e-07	0.000178405
OmyAS00223789.LOC110493653	OmyAS00223789	class_code "x"	LOC110493653	protein disulfide-isomerase-like	411.544	-1.19274	0.186028	-6.41161	1.43993e-10	2.30563e-08	C_PBS_5_C_FP_5	0.950261	-1.328	2.31607e-07	4.02958e-05
OmyAS00070067.cfh	OmyAS00070067	class_code "s"	cfh	complement factor H	8681.12	-1.19153	0.197607	-6.02983	1.64129e-09	4.56911e-07	R_PBS_5_R_FP_5	0.842594	-1.328	5.21813e-08	1.24263e-05
OmyAS00070309.LOC110524810	OmyAS00070309	class_code "x"	LOC110524810	uncharacterized LOC110524810	222.302	-1.1764	0.256206	-4.59162	4.39819e-06	0.000627883	S_FP_5_R_FP_5	0.905775	-1.34	5.65623e-06	0.000612972
OmyAS00222104.LOC110495037	OmyAS00222104	class_code "s"	LOC110495037	myosin heavy chain, fast skeletal muscle-like	18739.8	1.14515	0.270722	4.22999	2.33697e-05	0.00422046	S_FP_1_R_FP_1	0.756477	1.374	3.09657e-06	0.000456722
OmyAS00382469.LOC110518020	OmyAS00382469	class_code "x"	LOC110518020	cytochrome P450 3A27-like	460.044	1.12527	0.320261	3.51359	0.000442096	0.0202056	S_PBS_5_S_FP_5	0.70038	1.373	2.56926e-05	0.00154664
OmyAS00005707.LOC100136344	OmyAS00005707	class_code "x"	LOC100136344	serum albumin 1	5189.95	1.10884	0.25803	4.29733	1.72869e-05	0.000720461	C_PBS_5_C_FP_5	0.896658	1.385	3.8413e-11	1.24529e-08
OmyAS00005437.LOC110530770	OmyAS00005437	class_code "x"	LOC110530770	graves disease carrier protein homolog	170.795	1.11446	0.184886	6.02785	1.66153e-09	1.15836e-06	S_PBS_5_R_PBS_5	N/A	1.376	1.32271e-05	0.00222761
OmyAS00027855.LOC110506699	OmyAS00027855	class_code "s"	LOC110506699	protein 4.1-like	85.3973	-1.03593	0.289321	-3.58057	0.00034284	0.00907506	C_PBS_5_C_FP_5	N/A	-1.472	0.000444082	0.0199818
OmyAS00094912.LOC100136615	OmyAS00094912	class_code "s"	LOC100136615	differentially regulated trout protein 1	11758.2	1.15501	0.248094	4.65553	3.23151e-06	0.000479071	S_FP_5_R_FP_5	0.927566	1.316	1.06169e-07	2.06675e-05
OmyAS00382464.LOC110518020	OmyAS00382464	class_code "x"	LOC110518020	cytochrome P450 3A27-like	470.27	1.12113	0.3149	3.56029	0.000370451	0.0174474	S_PBS_5_S_FP_5	0.652982	1.355	2.76815e-05	0.0016564
OmyAS00366967.LOC110515970	OmyAS00366967	class_code "s"	LOC110515970	uncharacterized LOC110515970	158.711	1.03029	0.225736	4.56415	5.01516e-06	0.0015565	S_PBS_1_R_PBS_1	N/A	1.473	4.68713e-06	0.000590635
OmyAS00199267.LOC110489601	OmyAS00199267	class_code "x"	LOC110489601	histone-lysine N-methyltransferase EZH2-like	258.264	-1.12046	0.24153	-4.63902	3.50067e-06	0.000633445	R_PBS_5_R_FP_5	N/A	-1.349	8.56971e-06	0.00112242
OmyAS00166089.LOC110538808	OmyAS00166089	class_code "x"	LOC110538808	somatostatin receptor type 2-like	601.756	-1.18821	0.19959	-5.95325	2.62877e-09	3.69174e-07	S_PBS_5_S_FP_5	0.888391	-1.267	1.81704e-06	0.000165475
OmyAS00043292.LOC110520662	OmyAS00043292	class_code "x"	LOC110520662	desmin-like	195.866	1.11381	0.313331	3.55475	0.000378343	0.017711	S_PBS_5_S_FP_5	N/A	1.343	4.21664e-05	0.00235226
OmyAS00062660.LOC110524787	OmyAS00062660	class_code "s"	LOC110524787	complement factor H-related protein 2-like	3630.75	-1.15535	0.20106	-5.74632	9.12043e-09	2.35763e-06	R_PBS_5_R_FP_5	0.926835	-1.294	3.61509e-07	7.14696e-05
OmyAS00123538.masp2	OmyAS00123538	class_code "s"	masp2	mannan binding lectin serine peptidase 2	167.021	1.1343	0.286934	3.95318	7.71191e-05	0.00472072	S_PBS_5_S_FP_5	0.988058	1.314	8.10258e-05	0.00405319
OmyAS00187046.LOC110488171	OmyAS00187046	class_code "s"	LOC110488171	uncharacterized LOC110488171	219.818	-1.14562	0.201083	-5.69727	1.21738e-08	1.10907e-06	C_PBS_5_C_FP_5	0.69753	-1.3	1.19068e-06	0.000170267
OmyAS00176768.LOC110487199	OmyAS00176768	class_code "x"	LOC110487199	myosin heavy chain, skeletal muscle-like	6423.92	1.17123	0.195243	5.99885	1.98723e-09	6.36219e-07	S_FP_5_R_FP_5	0.950304	1.266	5.78194e-05	0.00407918
OmyAS00107384.LOC110529333	OmyAS00107384	class_code "s"	LOC110529333	eukaryotic translation initiation factor 5-like	185.442	-1.12527	0.220425	-5.10498	3.30825e-07	2.1851e-05	C_PBS_5_C_FP_5	0.62979	-1.317	5.13689e-06	0.000567591
OmyAS00012275.LOC110533005	OmyAS00012275	class_code "x"	LOC110533005	clarin-3-like	153.984	1.12198	0.266543	4.20936	2.56092e-05	0.00249901	S_FP_5_R_FP_5	N/A	1.313	5.18619e-05	0.00375981
OmyAS00060202.LOC110524114	OmyAS00060202	class_code "x"	LOC110524114	uncharacterized LOC110524114	286.166	-1.14911	0.220316	-5.21572	1.83106e-07	7.54091e-05	R_PBS_1_R_Fp_1	N/A	-1.272	0.000128235	0.0111361
OmyAS00078652.LOC110525076	OmyAS00078652	class_code "s"	LOC110525076	myosin heavy chain, fast skeletal muscle-like	4278.37	1.14426	0.224793	5.0903	3.57491e-07	6.12422e-05	S_FP_5_R_FP_5	0.838937	1.27	0.00104412	0.0374412
OmyAS00334749.LOC110510628	OmyAS00334749	class_code "s"	LOC110510628	myosin heavy chain, fast skeletal muscle-like	16406.2	1.10353	0.267316	4.12819	3.65634e-05	0.00590071	S_FP_1_R_FP_1	0.865136	1.316	6.62191e-06	0.000886726
OmyAS00166472.LOC110539069	OmyAS00166472	class_code "x"	LOC110539069	monocarboxylate transporter 6-like	164.211	-1.13894	0.254427	-4.47649	7.588e-06	0.000610518	S_PBS_5_S_FP_5	0.693112	-1.273	7.81295e-05	0.00394535
OmyAS00148283.LOC110536208	OmyAS00148283	class_code "s"	LOC110536208	serum albumin 2-like	1762.81	1.05979	0.280451	3.77888	0.000157533	0.0233558	R_PBS_1_R_Fp_1	N/A	1.368	8.09495e-05	0.00766886
OmyAS00113427.LOC110530854	OmyAS00113427	class_code "s"	LOC110530854	uncharacterized LOC110530854	738.251	1.07417	0.252123	4.26048	2.03988e-05	0.00307597	R_PBS_5_R_FP_5	0.760271	1.337	4.28897e-06	0.000607295
OmyAS00359272.LOC110514796	OmyAS00359272	class_code "x"	LOC110514796	cytochrome P450 3A27-like	216.292	1.06555	0.256987	4.14631	3.37875e-05	0.00479518	R_PBS_5_R_FP_5	0.912127	1.342	3.46471e-05	0.00378159
OmyAS00373080.LOC110516763	OmyAS00373080	class_code "s"	LOC110516763	carboxypeptidase B-like	403.58	1.09872	0.179756	6.11228	9.82149e-10	5.86192e-07	S_PBS_1_R_PBS_1	0.826314	1.3	5.14037e-09	1.19474e-06
OmyAS00274447.LOC110500797	OmyAS00274447	class_code "s"	LOC110500797	4F2 cell-surface antigen heavy chain-like	102.279	1.07182	0.300676	3.56471	0.000364258	0.0228298	S_FP_5_R_FP_5	N/A	1.331	0.000652883	0.026195
OmyAS00066836.LOC110523932	OmyAS00066836	class_code "x"	LOC110523932	roquin-2-like	1074.41	-1.12986	0.189744	-5.95462	2.60676e-09	8.16057e-07	S_PBS_1_S_FP_1	0.920243	-1.253	3.36416e-09	6.28976e-07
OmyAS00240833.col1a2	OmyAS00240833	class_code "s"	col1a2	collagen, type I, alpha 2	1865.19	1.11503	0.197504	5.64561	1.64593e-08	8.71519e-06	R_PBS_1_R_Fp_1	0.609425	1.253	2.62588e-05	0.00307464
OmyAS00363847.LOC110515479	OmyAS00363847	class_code "x"	LOC110515479	uncharacterized LOC110515479	531.158	1.06786	0.248515	4.29695	1.73162e-05	0.000720461	C_PBS_5_C_FP_5	N/A	1.3	7.17288e-05	0.00509372
OmyAS00269912.LOC110499712	OmyAS00269912	class_code "x"	LOC110499712	tetraspanin-8-like	3480.02	-1.14095	0.153834	-7.4168	1.1998e-13	8.68297e-11	S_PBS_1_S_FP_1	0.947596	-1.216	8.39504e-11	2.21349e-08
OmyAS00176768.LOC110487199	OmyAS00176768	class_code "x"	LOC110487199	myosin heavy chain, skeletal muscle-like	9558.03	1.09768	0.23862	4.6001	4.22287e-06	0.000915157	S_FP_1_R_FP_1	0.950304	1.253	5.57046e-06	0.000766089
OmyAS00125587.LOC100499608	OmyAS00125587	class_code "x"	LOC100499608	enolase	340.675	-1.03678	0.265121	-3.91061	9.20638e-05	0.0112701	R_PBS_5_R_FP_5	N/A	-1.325	1.06178e-05	0.00135675
OmyAS00226502.LOC110494388	OmyAS00226502	class_code "x"	LOC110494388	major facilitator superfamily domain-containing protein 4A-like	193.933	-1.11164	0.240592	-4.62043	3.82939e-06	0.000328647	S_PBS_5_S_FP_5	N/A	-1.226	3.28256e-05	0.00191124
OmyAS00344239.LOC110512265	OmyAS00344239	class_code "x"	LOC110512265	type I phosphatidylinositol 4,5-bisphosphate 4-phosphatase-B-like	363.424	-1.05947	0.267207	-3.96498	7.3402e-05	0.0123666	R_PBS_1_R_Fp_1	N/A	-1.272	0.000278879	0.0196365
OmyAS00364514.LOC110515609	OmyAS00364514	class_code "x"	LOC110515609	cathepsin L2-like	487.982	1.05784	0.237251	4.45873	8.24486e-06	0.00142086	R_PBS_5_R_FP_5	N/A	1.272	6.81742e-06	0.000915807
OmyAS00013900.LOC110538224	OmyAS00013900	class_code "x"	LOC110538224	B-cell receptor CD22-like	330.651	-1.10293	0.219597	-5.02249	5.10062e-07	0.000180052	R_PBS_1_R_Fp_1	N/A	-1.219	0.000193751	0.0149561
OmyAS00353147.LOC110513772	OmyAS00353147	class_code "s"	LOC110513772	myosin heavy chain, fast skeletal muscle-like	1369.37	1.13369	0.1419	7.98934	1.35658e-15	3.58408e-13	C_PBS_5_C_FP_5	0.873945	1.185	3.61561e-06	0.000433831
OmyAS00386908.LOC110518568	OmyAS00386908	class_code "x"	LOC110518568	tubulin polymerization-promoting protein family member 3-like	265.635	1.09974	0.242403	4.53681	5.71111e-06	0.000469918	S_PBS_5_S_FP_5	0.942713	1.211	1.06542e-05	0.000767029
OmyAS00113428.LOC110530854	OmyAS00113428	class_code "s"	LOC110530854	uncharacterized LOC110530854	1282.51	1.12785	0.138105	8.16661	3.17178e-16	1.04748e-13	C_PBS_5_C_FP_5	0.827584	1.174	4.31857e-06	0.000495401
OmyAS00220726.LOC110492657	OmyAS00220726	class_code "s"	LOC110492657	tyrosine-protein kinase HCK-like	118.498	-1.02172	0.261506	-3.90706	9.34243e-05	0.0112701	R_PBS_5_R_FP_5	0.95893	-1.292	0.000481026	0.0281575
OmyAS00066836.LOC110523932	OmyAS00066836	class_code "x"	LOC110523932	roquin-2-like	508.848	-1.10033	0.226626	-4.85528	1.20218e-06	0.00011754	S_PBS_5_S_FP_5	0.920243	-1.198	1.31334e-05	0.000908676
OmyAS00350819.LOC110513510	OmyAS00350819	class_code "x"	LOC110513510	myosin heavy chain, fast skeletal muscle-like	17693.8	1.04814	0.270293	3.87777	0.000105418	0.0150867	S_FP_1_R_FP_1	0.810456	1.257	1.88181e-05	0.00208165
OmyAS00375174.LOC110517024	OmyAS00375174	class_code "x"	LOC110517024	myosin heavy chain, fast skeletal muscle-like	32669.2	1.06001	0.254855	4.15925	3.19293e-05	0.00538186	S_FP_1_R_FP_1	0.881489	1.239	6.89646e-06	0.000911497
OmyAS00386908.LOC110518568	OmyAS00386908	class_code "x"	LOC110518568	tubulin polymerization-promoting protein family member 3-like	160.549	1.00985	0.253619	3.98174	6.84139e-05	0.00584996	S_PBS_1_S_FP_1	0.942713	1.269	8.9689e-05	0.00654094
OmyAS00043289.LOC110520662	OmyAS00043289	class_code "x"	LOC110520662	desmin-like	135.611	1.03865	0.302963	3.42831	0.000607341	0.0262073	S_PBS_5_S_FP_5	N/A	1.23	0.000707478	0.0225438
OmyAS00353144.LOC110513772	OmyAS00353144	class_code "s"	LOC110513772	myosin heavy chain, fast skeletal muscle-like	610.457	-1.04245	0.224831	-4.6366	3.54189e-06	0.000457726	S_PBS_1_S_FP_1	0.7339	-1.221	5.03991e-07	6.64429e-05
OmyAS00221687.LOC110493334	OmyAS00221687	class_code "x"	LOC110493334	vascular cell adhesion protein 1-like	418.364	-1.07442	0.239166	-4.49236	7.04384e-06	0.000572701	S_PBS_5_S_FP_5	0.954519	-1.184	1.5036e-05	0.000982873
OmyAS00228806.LOC110493357	OmyAS00228806	class_code "x"	LOC110493357	vascular cell adhesion protein 1-like	543.678	-1.0632	0.25864	-4.11073	3.94408e-05	0.00269593	S_PBS_5_S_FP_5	0.671027	-1.194	2.41848e-05	0.00148097
OmyAS00174529.LOC100136292	OmyAS00174529	class_code "x"	LOC100136292	SoxP1	96.3004	1.0441	0.227066	4.59822	4.26115e-06	0.000214437	C_PBS_5_C_FP_5	0.722826	1.215	0.000420203	0.0194093
OmyAS00043289.LOC110520662	OmyAS00043289	class_code "x"	LOC110520662	desmin-like	241.621	1.04559	0.210359	4.97053	6.67718e-07	0.000142145	R_PBS_5_R_FP_5	N/A	1.199	5.11419e-05	0.00520812
OmyAS00387802.LOC110518705	OmyAS00387802	class_code "s"	LOC110518705	aminopeptidase N-like	226.667	1.02621	0.273075	3.75798	0.00017129	0.01179	S_FP_5_R_FP_5	0.865362	1.212	6.66405e-05	0.00460872
OmyAS00231173.LOC110493785	OmyAS00231173	class_code "x"	LOC110493785	myelin and lymphocyte protein-like	202.377	1.04495	0.260711	4.00806	6.12189e-05	0.00394046	S_PBS_5_S_FP_5	0.921545	1.173	8.82368e-05	0.00437285
OmyAS00309556.LOC110506512	OmyAS00309556	class_code "s"	LOC110506512	glycine cleavage system H protein, mitochondrial-like	201.834	1.01904	0.226893	4.49128	7.07965e-06	0.00124982	R_PBS_5_R_FP_5	0.768757	1.202	0.000111238	0.00917761
OmyAS00107414.cblnl	OmyAS00107414	class_code "x"	cblnl	precerebellin-like protein	5741.23	-1.03353	0.236413	-4.37171	1.23275e-05	0.00268776	R_PBS_1_R_Fp_1	0.900005	-1.169	1.10883e-05	0.00150066
OmyAS00290727.LOC110503452	OmyAS00290727	class_code "s"	LOC110503452	uncharacterized LOC110503452	485.529	1.03905	0.253062	4.10591	4.02731e-05	0.00272868	S_PBS_5_S_FP_5	0.945866	1.156	4.29228e-05	0.00238199
OmyAS00068563.LOC110524378	OmyAS00068563	class_code "x"	LOC110524378	MAP kinase-interacting serine/threonine-protein kinase 2-like	189.139	-1.00631	0.299184	-3.36353	0.000769531	0.0322795	S_PBS_5_S_FP_5	N/A	-1.189	0.000235177	0.00982669
OmyAS00143441.LOC110536449	OmyAS00143441	class_code "x"	LOC110536449	C-C motif chemokine 19-like	264.974	-1.03833	0.24338	-4.26628	1.98762e-05	0.00144834	S_PBS_5_S_FP_5	0.901367	-1.148	3.08822e-05	0.00180797
OmyAS00393874.LOC110519376	OmyAS00393874	class_code "x"	LOC110519376	UPF0469 protein KIAA0907 homolog	1199.75	-1.00816	0.285197	-3.53496	0.00040783	0.0188599	S_PBS_5_S_FP_5	N/A	-1.169	0.000111218	0.00531402
OmyAS00019355.LOC110500507	OmyAS00019355	class_code "x"	LOC110500507	uncharacterized LOC110500507	1951.07	1.07105	0.100076	10.7024	9.91887e-27	1.74704e-23	C_PBS_5_C_FP_5	N/A	1.087	2.20022e-06	0.000283557
OmyAS00333609.LOC110510468	OmyAS00333609	class_code "s"	LOC110510468	alpha-2-macroglobulin-P-like	268.635	-1.00714	0.261352	-3.85356	0.000116412	0.00854683	S_FP_5_R_FP_5	0.84945	-1.154	8.10298e-05	0.00542538
OmyAS00113427.LOC110530854	OmyAS00113427	class_code "s"	LOC110530854	uncharacterized LOC110530854	763.652	1.03472	0.179845	5.75339	8.74732e-09	8.55941e-07	C_PBS_5_C_FP_5	0.760271	1.122	0.000105022	0.00689509
OmyAS00369968.LOC110516419	OmyAS00369968	class_code "s"	LOC110516419	methylmalonic aciduria and homocystinuria type D homolog, mitochondrial-like	170.247	-1.01747	0.248924	-4.08748	4.36094e-05	0.00292903	S_PBS_5_S_FP_5	0.894072	-1.131	0.000412117	0.0150897
OmyAS00285946.LOC110502888	OmyAS00285946	class_code "x"	LOC110502888	ribosomal L1 domain-containing protein 1-like	187.207	-1.01021	0.187265	-5.39455	6.86969e-08	5.33815e-06	C_PBS_5_C_FP_5	0.887362	-1.129	4.19077e-05	0.00321672
OmyAS00360538.LOC110515037	OmyAS00360538	class_code "s"	LOC110515037	uncharacterized LOC110515037	1213.14	-1.0395	0.169905	-6.11813	9.46774e-10	1.00263e-06	R_PBS_1_R_Fp_1	0.976332	-1.085	0.000377595	0.0250631
OmyAS00386908.LOC110518568	OmyAS00386908	class_code "x"	LOC110518568	tubulin polymerization-promoting protein family member 3-like	258.201	-1.00483	0.237681	-4.22765	2.36148e-05	0.00233393	S_FP_5_R_FP_5	0.942713	-1.119	0.000101166	0.00640638
OmyAS00143433.LOC110536447	OmyAS00143433	class_code "x"	LOC110536447	myosin heavy chain, fast skeletal muscle-like	2924.62	1.04117	0.0777562	13.3902	6.90224e-41	3.64714e-37	C_PBS_5_C_FP_5	0.803694	1.046	1.49168e-07	2.88364e-05
OmyAS00093677.LOC110527291	OmyAS00093677	class_code "x"	LOC110527291	cystathionine beta-synthase-like	832.367	-1.00205	0.230762	-4.34233	1.40981e-05	0.00103544	C_FP_5_C_FP_1	0.812388	-1.042	6.69663e-05	0.00396129
OmyAS00334749.LOC110510628	OmyAS00334749	class_code "s"	LOC110510628	myosin heavy chain, fast skeletal muscle-like	18412	-1.00446	0.131656	-7.62945	2.3576e-14	4.96094e-12	S_FP_5_S_FP_1	0.865136	-1.04	4.15154e-15	2.37399e-12
OmyAS00390483.LOC110518967	OmyAS00390483	class_code "s"	LOC110518967	uncharacterized LOC110518967	8381.63	-1.00616	0.127574	-7.88692	3.09744e-15	8.47304e-13	S_FP_5_S_FP_1	0.816627	-1.04	8.53621e-11	1.68968e-08
OmyAS00350820.LOC110513509	OmyAS00350820	class_code "x"	LOC110513509	myosin heavy chain, fast skeletal muscle-like	21631.4	-1.00132	0.154755	-6.47034	9.77811e-11	1.29423e-08	R_PBS_5_R_PBS_1	N/A	-1.046	9.14956e-10	1.64534e-07
OmyAS00379626.LOC110517608	OmyAS00379626	class_code "s"	LOC110517608	uncharacterized LOC110517608	247.128	-1.00784	0.234838	-4.29165	1.7735e-05	0.00126797	C_FP_5_C_FP_1	N/A	-1.048	0.000294131	0.0130863
OmyAS00094912.LOC100136615	OmyAS00094912	class_code "s"	LOC100136615	differentially regulated trout protein 1	11022.3	1.00174	0.172989	5.79079	7.00572e-09	7.51535e-07	S_FP_5_S_FP_1	0.927566	1.06	2.69721e-10	4.95757e-08
OmyAS00116750.LOC110532086	OmyAS00116750	class_code "x"	LOC110532086	E3 ubiquitin-protein ligase ARIH2-like	250.04	-1.01505	0.23066	-4.40063	1.07935e-05	0.000822645	C_FP_5_C_FP_1	0.926716	-1.053	0.000252461	0.0116817
OmyAS00029405.LOC110520809	OmyAS00029405	class_code "x"	LOC110520809	protein FAM83A-like	250.243	-1.00634	0.273224	-3.68319	0.000230334	0.0110766	C_FP_5_C_FP_1	N/A	-1.077	0.000454403	0.0181866
OmyAS00094912.LOC100136615	OmyAS00094912	class_code "s"	LOC100136615	differentially regulated trout protein 1	733.412	-1.01577	0.163704	-6.20492	5.47234e-10	5.73432e-07	S_PBS_5_S_PBS_1	0.927566	-1.077	7.53945e-07	0.000114643
OmyAS00240462.LOC110496534	OmyAS00240462	class_code "s"	LOC110496534	uncharacterized LOC110496534	356.072	1.00104	0.252451	3.96529	7.33069e-05	0.00432297	C_FP_5_C_FP_1	0.86553	1.096	0.000120112	0.00638001
OmyAS00166089.LOC110538808	OmyAS00166089	class_code "x"	LOC110538808	somatostatin receptor type 2-like	551.96	-1.01047	0.202592	-4.98769	6.11047e-07	0.000197016	S_PBS_5_S_PBS_1	0.888391	-1.108	2.15007e-06	0.000272445
OmyAS00003101.LOC110524028	OmyAS00003101	class_code "x"	LOC110524028	AMP deaminase 3-like	352.345	-1.02408	0.279244	-3.66732	0.000245109	0.0117174	C_FP_5_C_FP_1	0.878995	-1.094	0.000173563	0.00890129
OmyAS00243383.LOC110495620	OmyAS00243383	class_code "x"	LOC110495620	thiamine transporter 1-like	174.115	-1.02805	0.276135	-3.72298	0.000196882	0.0100039	C_FP_5_C_FP_1	N/A	-1.098	0.0014214	0.0414516
OmyAS00222104.LOC110495037	OmyAS00222104	class_code "s"	LOC110495037	myosin heavy chain, fast skeletal muscle-like	21063.7	-1.0548	0.1155	-9.13241	6.69885e-20	4.03744e-17	S_FP_5_S_FP_1	0.756477	-1.084	1.00768e-18	1.15245e-15
OmyAS00062660.LOC110524787	OmyAS00062660	class_code "s"	LOC110524787	complement factor H-related protein 2-like	2939.78	1.00705	0.291742	3.45184	0.000556773	0.0229498	C_FP_5_C_FP_1	0.926835	1.137	4.21745e-05	0.00271036
OmyAS00070066.cfh	OmyAS00070066	class_code "x"	cfh	complement factor H	519.567	-1.0219	0.178751	-5.71689	1.08494e-08	1.96663e-05	R_PBS_1_C_PBS_1	N/A	-1.121	0.000198924	0.017766
OmyAS00043286.LOC110520662	OmyAS00043286	class_code "x"	LOC110520662	desmin-like	344.382	-1.05363	0.216896	-4.85777	1.18717e-06	0.000116966	C_FP_5_C_FP_1	N/A	-1.088	7.31946e-05	0.00428106
OmyAS00032304.LOC110519947	OmyAS00032304	class_code "x"	LOC110519947	BTB/POZ domain-containing protein KCTD12-like	364.432	1.00268	0.291962	3.43428	0.000594122	0.0268755	S_FP_5_C_FP_5	N/A	1.148	9.99879e-05	0.0061167
OmyAS00350816.LOC110513508	OmyAS00350816	class_code "s"	LOC110513508	uncharacterized LOC110513508	7461.32	-1.05744	0.121124	-8.73019	2.54236e-18	9.93518e-16	S_FP_5_S_FP_1	N/A	-1.089	2.50876e-11	5.86879e-09
OmyAS00019355.LOC110500507	OmyAS00019355	class_code "x"	LOC110500507	uncharacterized LOC110500507	725.158	-1.04223	0.187204	-5.56734	2.58651e-08	2.57288e-06	S_FP_5_S_FP_1	N/A	-1.119	1.15767e-05	0.000882658
OmyAS00209459.LOC110492820	OmyAS00209459	class_code "s"	LOC110492820	pepsin A-like	1060.19	-1.05124	0.199427	-5.27127	1.3548e-07	4.57801e-05	R_FP_5_R_FP_1	0.801192	-1.121	0.00066019	0.0447514
OmyAS00390526.LOC110518970	OmyAS00390526	class_code "s"	LOC110518970	uncharacterized LOC110518970	907.776	1.03469	0.261888	3.95088	7.7866e-05	0.00452575	C_FP_5_C_FP_1	0.895519	1.145	1.56651e-05	0.00114852
OmyAS00298538.LOC110504277	OmyAS00298538	class_code "s"	LOC110504277	alpha-actinin-1-like	465.747	-1.0809	0.187291	-5.7712	7.87079e-09	1.02561e-06	C_FP_5_C_FP_1	0.953792	-1.1	2.20526e-05	0.00152046
OmyAS00340322.LOC110511519	OmyAS00340322	class_code "x"	LOC110511519	uncharacterized LOC110511519	307.427	-1.07228	0.236558	-4.53282	5.82011e-06	0.000475764	C_FP_5_C_FP_1	0.743537	-1.117	7.37193e-05	0.00428766
OmyAS00168079.LOC110485509	OmyAS00168079	class_code "s"	LOC110485509	protein O-GlcNAcase-like	238.098	1.03573	0.281013	3.68572	0.000228061	0.011033	C_FP_5_C_FP_1	0.820335	1.158	0.0001801	0.00910934
OmyAS00298295.LOC110504339	OmyAS00298295	class_code "x"	LOC110504339	uncharacterized LOC110504339	1464.4	-1.0012	0.222343	-4.50293	6.70231e-06	0.00387058	R_PBS_1_C_PBS_1	0.919388	-1.201	0.000502265	0.0361352
OmyAS00330328.slc31a1	OmyAS00330328	class_code "x"	slc31a1	solute carrier family 31 member 1	607.173	-1.04042	0.199044	-5.22709	1.72196e-07	6.31713e-05	C_PBS_5_C_PBS_1	0.929833	-1.157	0.000644593	0.0410592
OmyAS00289474.LOC110503433	OmyAS00289474	class_code "x"	LOC110503433	ryanodine receptor 1-like	171.117	-1.02414	0.257027	-3.98457	6.76014e-05	0.00324428	S_FP_5_S_FP_1	0.88412	-1.188	8.21681e-05	0.00483261
OmyAS00366759.LOC110515946	OmyAS00366759	class_code "x"	LOC110515946	uncharacterized LOC110515946	387.653	1.03419	0.190181	5.43796	5.38945e-08	2.50579e-05	S_PBS_1_C_PBS_1	N/A	1.18	4.38671e-05	0.0060978
OmyAS00222028.LOC110495032	OmyAS00222028	class_code "s"	LOC110495032	myosin heavy chain, fast skeletal muscle-like	784.088	-1.0186	0.262732	-3.87696	0.00010577	0.0145356	S_PBS_5_S_PBS_1	0.943511	-1.21	5.23751e-06	0.000612616
OmyAS00056563.lyz2	OmyAS00056563	class_code "s"	lyz2	lysozyme II	13362	1.07442	0.176035	6.10342	1.03825e-09	5.51308e-07	R_FP_5_R_FP_1	0.895249	1.159	3.19691e-06	0.000776106
OmyAS00005694.LOC110531439	OmyAS00005694	class_code "s"	LOC110531439	proto-oncogene c-Rel-like	619.014	1.08125	0.215946	5.00705	5.52701e-07	6.13326e-05	S_FP_5_C_FP_5	N/A	1.154	0.000893244	0.0332795
OmyAS00382464.LOC110518020	OmyAS00382464	class_code "x"	LOC110518020	cytochrome P450 3A27-like	430.79	-1.03015	0.312444	-3.29706	0.000977033	0.0385494	S_FP_5_C_FP_5	0.652982	-1.219	0.000537862	0.0230224
OmyAS00017335.LOC110494523	OmyAS00017335	class_code "x"	LOC110494523	uncharacterized LOC110494523	6528.04	1.08342	0.152325	7.11255	1.13919e-12	1.23227e-09	R_FP_5_C_FP_5	0.841965	1.161	4.01334e-06	0.000658237
OmyAS00107414.cblnl	OmyAS00107414	class_code "x"	cblnl	precerebellin-like protein	9341.36	1.05337	0.167533	6.28754	3.22526e-10	2.18565e-07	S_FP_1_C_FP_1	0.900005	1.195	5.75223e-11	3.05474e-08
OmyAS00027854.LOC110506699	OmyAS00027854	class_code "s"	LOC110506699	protein 4.1-like	136.576	-1.01239	0.281278	-3.59925	0.000319141	0.0366487	S_PBS_5_S_PBS_1	0.71172	-1.245	0.000596316	0.0322192
OmyAS00202097.LOC110490380	OmyAS00202097	class_code "x"	LOC110490380	endoplasmin-like	152.67	1.02891	0.278639	3.69264	0.000221938	0.00926887	S_FP_5_S_FP_1	0.944052	1.232	0.000208328	0.010211
OmyAS00013031.LOC110536130	OmyAS00013031	class_code "x"	LOC110536130	insulin-like growth factor-binding protein complex acid labile subunit	278.282	-1.07954	0.209677	-5.14859	2.62458e-07	2.20909e-05	S_FP_5_S_FP_1	0.82118	-1.184	3.73585e-06	0.000341141
OmyAS00177238.LOC110485454	OmyAS00177238	class_code "s"	LOC110485454	phosphatidylinositol 4-kinase type 2-alpha-like	100.487	1.04333	0.312252	3.34129	0.000833897	0.0348373	S_FP_5_C_FP_5	0.86464	1.226	0.000768202	0.0301605
OmyAS00107414.cblnl	OmyAS00107414	class_code "x"	cblnl	precerebellin-like protein	22906.3	1.0739	0.225824	4.75549	1.97968e-06	0.00014066	S_FP_5_S_FP_1	0.900005	1.192	5.68532e-11	1.19427e-08
OmyAS00094257.LOC110528881	OmyAS00094257	class_code "x"	LOC110528881	interferon-induced protein 44-like	648.312	-1.00931	0.238133	-4.23841	2.25104e-05	0.00758321	R_PBS_1_C_PBS_1	N/A	-1.27	0.000208033	0.0182646
OmyAS00066836.LOC110523932	OmyAS00066836	class_code "x"	LOC110523932	roquin-2-like	504.047	-1.07018	0.222379	-4.81241	1.49122e-06	0.00038952	S_PBS_5_S_PBS_1	0.920243	-1.2	6.46172e-07	0.000101145
OmyAS00375175.LOC110517024	OmyAS00375175	class_code "x"	LOC110517024	myosin heavy chain, fast skeletal muscle-like	7282.78	-1.06203	0.236583	-4.48903	7.15483e-06	0.00142807	S_PBS_5_S_PBS_1	0.963361	-1.212	4.20689e-06	0.000508843
OmyAS00298537.LOC110504277	OmyAS00298537	class_code "s"	LOC110504277	alpha-actinin-1-like	477.897	-1.10763	0.16875	-6.56372	5.24815e-11	7.08822e-09	R_PBS_5_R_PBS_1	0.954434	-1.166	3.63952e-08	5.42288e-06
OmyAS00159769.LOC110536816	OmyAS00159769	class_code "s"	LOC110536816	myosin heavy chain, fast skeletal muscle-like	26698.2	-1.03236	0.2744	-3.76226	0.000168387	0.0210685	S_PBS_5_S_PBS_1	N/A	-1.252	6.35345e-05	0.00504673
OmyAS00100318.LOC110529297	OmyAS00100318	class_code "x"	LOC110529297	DNA replication licensing factor MCM3 pseudogene	104.211	1.03427	0.284296	3.638	0.00027476	0.0111349	S_FP_5_S_FP_1	0.709008	1.251	0.000510955	0.0209532
OmyAS00167390.LOC110487203	OmyAS00167390	class_code "s"	LOC110487203	myosin heavy chain, fast skeletal muscle-like	8842.29	-1.12251	0.231676	-4.84516	1.26507e-06	0.000123138	C_FP_5_C_FP_1	0.874282	-1.164	4.50683e-07	4.93901e-05
OmyAS00056563.lyz2	OmyAS00056563	class_code "s"	lyz2	lysozyme II	17720	1.09934	0.207086	5.30864	1.10449e-07	9.74621e-06	S_FP_5_S_FP_1	0.895249	1.197	7.48436e-12	2.08207e-09
OmyAS00211946.LOC110491991	OmyAS00211946	class_code "x"	LOC110491991	calcium-binding and coiled-coil domain-containing protein 1-like	230.697	-1.116	0.2639	-4.22889	2.34847e-05	0.00163563	C_FP_5_C_FP_1	0.680513	-1.185	0.000106432	0.005732
OmyAS00328352.LOC110510122	OmyAS00328352	class_code "x"	LOC110510122	glycogen phosphorylase, muscle form-like	1257.62	-1.13898	0.19477	-5.84781	4.98089e-09	6.59683e-07	C_FP_5_C_FP_1	0.847686	-1.163	5.36446e-07	5.58494e-05
OmyAS00382468.LOC110518020	OmyAS00382468	class_code "x"	LOC110518020	cytochrome P450 3A27-like	419.201	-1.06178	0.308004	-3.44731	0.000566196	0.0261112	S_FP_5_C_FP_5	0.675303	-1.248	0.000321976	0.0151921
OmyAS00062660.LOC110524787	OmyAS00062660	class_code "s"	LOC110524787	complement factor H-related protein 2-like	3290.57	1.06135	0.258581	4.10451	4.0518e-05	0.00627522	R_FP_5_R_FP_1	0.926835	1.253	0.00011376	0.0133197
OmyAS00382469.LOC110518020	OmyAS00382469	class_code "x"	LOC110518020	cytochrome P450 3A27-like	425.291	-1.06031	0.313459	-3.38261	0.000718014	0.0310935	S_FP_5_C_FP_5	0.70038	-1.256	0.000355476	0.0166237
OmyAS00220726.LOC110492657	OmyAS00220726	class_code "s"	LOC110492657	tyrosine-protein kinase HCK-like	144.996	1.07285	0.261194	4.10746	4.0003e-05	0.00204539	S_FP_5_S_FP_1	0.95893	1.247	0.000134761	0.00700555
OmyAS00344359.LOC110512290	OmyAS00344359	class_code "s"	LOC110512290	alpha-actinin-1-like	704.813	-1.13197	0.156876	-7.2157	5.36565e-13	8.87747e-11	R_PBS_5_R_PBS_1	0.95294	-1.183	4.67999e-08	6.77948e-06
OmyAS00329024.postn	OmyAS00329024	class_code "x"	postn	periostin	436.099	-1.1184	0.212063	-5.2739	1.33553e-07	1.63534e-05	S_FP_5_C_FP_5	0.773798	-1.198	0.000119891	0.00708706
OmyAS00275573.LOC110501487	OmyAS00275573	class_code "s"	LOC110501487	xin actin-binding repeat-containing protein 2-like	253.966	1.09934	0.261377	4.20595	2.59983e-05	0.00198537	S_FP_5_C_FP_5	0.809357	1.219	3.56746e-06	0.000360931
OmyAS00374816.LOC110516964	OmyAS00374816	class_code "x"	LOC110516964	uncharacterized LOC110516964	125.007	1.09143	0.278037	3.92548	8.65555e-05	0.00539225	S_FP_5_C_FP_5	0.86386	1.23	0.000103468	0.00625685
OmyAS00270756.LOC110499865	OmyAS00270756	class_code "s"	LOC110499865	voltage-dependent calcium channel subunit alpha-2/delta-1-like	116.053	-1.05827	0.292409	-3.61915	0.00029557	0.0179457	R_PBS_5_R_PBS_1	0.713807	-1.269	0.000478625	0.0237717
OmyAS00329547.LOC110509505	OmyAS00329547	class_code "x"	LOC110509505	glycine amidinotransferase, mitochondrial-like	1684.51	-1.13855	0.153507	-7.4169	1.19896e-13	2.50442e-11	S_FP_5_C_FP_5	0.827525	-1.18	0.000212918	0.0112016
OmyAS00223789.LOC110493653	OmyAS00223789	class_code "x"	LOC110493653	protein disulfide-isomerase-like	394.073	1.11291	0.245972	4.52454	6.0527e-06	0.000488997	C_FP_5_C_FP_1	0.950261	1.21	2.17351e-05	0.00151416
OmyAS00298537.LOC110504277	OmyAS00298537	class_code "s"	LOC110504277	alpha-actinin-1-like	448.373	-1.14978	0.189258	-6.0752	1.23837e-09	1.78656e-07	C_FP_5_C_FP_1	0.954434	-1.172	7.72155e-06	0.000609008
OmyAS00289472.LOC110503433	OmyAS00289472	class_code "x"	LOC110503433	ryanodine receptor 1-like	151.144	-1.12181	0.2831	-3.9626	7.4138e-05	0.0043403	C_FP_5_C_FP_1	0.820835	-1.207	0.00102402	0.0326026
OmyAS00202822.LOC110490577	OmyAS00202822	class_code "x"	LOC110490577	lumican-like	1519.67	-1.12997	0.204584	-5.52323	3.32818e-08	4.29759e-06	S_FP_5_C_FP_5	N/A	-1.204	0.000326033	0.0153148
OmyAS00105944.LOC110531012	OmyAS00105944	class_code "x"	LOC110531012	supervillin-like	198.539	-1.12851	0.270394	-4.17357	2.99862e-05	0.00201882	C_FP_5_C_FP_1	0.753182	-1.206	0.000220454	0.0104325
OmyAS00375175.LOC110517024	OmyAS00375175	class_code "x"	LOC110517024	myosin heavy chain, fast skeletal muscle-like	7672.27	-1.1013	0.213843	-5.15004	2.60426e-07	0.000307737	R_FP_1_C_FP_1	0.963361	-1.236	8.35944e-07	0.000269806
OmyAS00289473.LOC110503433	OmyAS00289473	class_code "x"	LOC110503433	ryanodine receptor 1-like	169.822	-1.07796	0.264575	-4.07431	4.61516e-05	0.00233792	S_FP_5_S_FP_1	0.812596	-1.265	3.93674e-05	0.00261425
OmyAS00209456.LOC110491330	OmyAS00209456	class_code "s"	LOC110491330	pepsin A-like	212.757	1.10657	0.268573	4.12017	3.78591e-05	0.00268875	S_FP_5_C_FP_5	N/A	1.234	6.33843e-06	0.000585026
OmyAS00037663.LOC110508898	OmyAS00037663	class_code "x"	LOC110508898	myocardin-like	346.219	-1.10865	0.226929	-4.88544	1.03196e-06	7.73406e-05	S_FP_5_S_FP_1	0.942908	-1.237	1.58609e-06	0.000158502
OmyAS00364514.LOC110515609	OmyAS00364514	class_code "x"	LOC110515609	cathepsin L2-like	467.515	-1.05223	0.235327	-4.47136	7.7723e-06	0.00202937	R_FP_5_C_FP_5	N/A	-1.304	0.000341246	0.0236717
OmyAS00159769.LOC110536816	OmyAS00159769	class_code "s"	LOC110536816	myosin heavy chain, fast skeletal muscle-like	17024.4	1.16691	0.0992811	11.7536	6.77005e-32	2.67116e-29	S_FP_5_C_FP_5	N/A	1.179	5.8006e-31	8.71914e-28
OmyAS00075426.LOC110526394	OmyAS00075426	class_code "x"	LOC110526394	putative nuclease HARBI1	169.755	-1.13301	0.278807	-4.06376	4.82877e-05	0.00300089	C_FP_5_C_FP_1	0.93781	-1.215	0.000605051	0.0221024
OmyAS00375175.LOC110517024	OmyAS00375175	class_code "x"	LOC110517024	myosin heavy chain, fast skeletal muscle-like	4761.13	1.16309	0.127327	9.13468	6.56015e-20	1.60656e-17	S_FP_5_C_FP_5	0.963361	1.186	1.67466e-07	2.34943e-05
OmyAS00196077.LOC110488560	OmyAS00196077	class_code "s"	LOC110488560	uncharacterized LOC110488560	210.591	1.11147	0.273381	4.06563	4.79037e-05	0.00330303	S_FP_5_C_FP_5	N/A	1.245	6.49655e-06	0.000594406
OmyAS00209458.LOC110492820	OmyAS00209458	class_code "x"	LOC110492820	pepsin A-like	1068.65	-1.14192	0.199631	-5.72015	1.06431e-08	4.65417e-06	R_FP_5_R_FP_1	0.821498	-1.219	0.000219017	0.0207847
OmyAS00298938.sh3bgrl	OmyAS00298938	class_code "s"	sh3bgrl	SH3 domain binding glutamate rich protein like	736.585	1.13827	0.217983	5.22181	1.77186e-07	1.96094e-05	C_FP_5_C_FP_1	0.898414	1.223	1.57119e-06	0.000152875
OmyAS00043188.LOC100136785	OmyAS00043188	class_code "s"	LOC100136785	hemopexin	480.95	-1.12073	0.227448	-4.92742	8.3323e-07	6.43269e-05	S_FP_5_S_FP_1	0.888169	-1.251	3.74516e-06	0.000341141
OmyAS00167399.LOC110487203	OmyAS00167399	class_code "s"	LOC110487203	myosin heavy chain, fast skeletal muscle-like	3045.4	-1.07175	0.262702	-4.07972	4.50901e-05	0.0145313	R_FP_1_C_FP_1	0.649792	-1.322	2.79755e-05	0.00439948
OmyAS00205000.LOC110489782	OmyAS00205000	class_code "s"	LOC110489782	myosin-7-like	369.719	-1.13218	0.229776	-4.92732	8.33638e-07	7.99567e-05	R_PBS_5_R_PBS_1	N/A	-1.252	1.19894e-07	1.64539e-05
OmyAS00376808.LOC110517219	OmyAS00376808	class_code "s"	LOC110517219	myosin heavy chain, fast skeletal muscle-like	11234.5	-1.09922	0.264861	-4.15017	3.32231e-05	0.00176469	S_FP_5_S_FP_1	0.676963	-1.292	3.31781e-08	4.26878e-06
OmyAS00107414.cblnl	OmyAS00107414	class_code "x"	cblnl	precerebellin-like protein	13732.2	1.10781	0.247372	4.4783	7.52405e-06	0.00164511	R_FP_5_R_FP_1	0.900005	1.286	4.56748e-06	0.000993333
OmyAS00382465.LOC110518020	OmyAS00382465	class_code "x"	LOC110518020	cytochrome P450 3A27-like	416.835	-1.08498	0.330106	-3.28678	0.00101341	0.0395453	S_FP_5_C_FP_5	0.680904	-1.319	0.000104169	0.00626322
OmyAS00146042.LOC110535658	OmyAS00146042	class_code "s"	LOC110535658	uncharacterized LOC110535658	671.33	1.06494	0.304607	3.49611	0.000472089	0.0172186	S_FP_5_S_FP_1	0.674525	1.346	3.78216e-05	0.00254443
OmyAS00353147.LOC110513772	OmyAS00353147	class_code "s"	LOC110513772	myosin heavy chain, fast skeletal muscle-like	4844.08	-1.18209	0.114945	-10.284	8.31822e-25	7.58483e-22	S_FP_5_S_FP_1	0.873945	-1.214	1.12514e-11	2.89526e-09
OmyAS00105446.LOC110530600	OmyAS00105446	class_code "s"	LOC110530600	putative leucine-rich repeat-containing protein DDB_G0290503	138.899	1.1032	0.347438	3.17524	0.0014971	0.0485362	C_FP_5_C_FP_1	0.639931	1.301	0.00148371	0.0427851
OmyAS00105434.LOC110530600	OmyAS00105434	class_code "s"	LOC110530600	putative leucine-rich repeat-containing protein DDB_G0290503	144.457	1.1103	0.336152	3.30296	0.000956704	0.0339001	C_FP_5_C_FP_1	0.61007	1.296	0.00117829	0.0362876
OmyAS00382467.LOC110518020	OmyAS00382467	class_code "x"	LOC110518020	cytochrome P450 3A27-like	417.18	-1.12675	0.289151	-3.89677	9.74835e-05	0.00595822	S_FP_5_C_FP_5	0.694613	-1.293	9.39293e-05	0.00588288
OmyAS00043289.LOC110520662	OmyAS00043289	class_code "x"	LOC110520662	desmin-like	129.183	-1.08981	0.292349	-3.72777	0.00019318	0.00812992	S_FP_5_S_FP_1	N/A	-1.345	0.000172871	0.00880874
OmyAS00375175.LOC110517024	OmyAS00375175	class_code "x"	LOC110517024	myosin heavy chain, fast skeletal muscle-like	10233.5	-1.17584	0.170897	-6.88038	5.96934e-12	8.82655e-10	S_FP_5_S_FP_1	0.963361	-1.247	1.45208e-13	6.79376e-11
OmyAS00339810.LOC110511429	OmyAS00339810	class_code "x"	LOC110511429	uncharacterized LOC110511429	90.4786	1.1062	0.32571	3.39626	0.000683129	0.0303224	S_FP_5_C_FP_5	N/A	1.326	0.000715239	0.028615
OmyAS00066836.LOC110523932	OmyAS00066836	class_code "x"	LOC110523932	roquin-2-like	1082.96	-1.16657	0.194716	-5.99113	2.0839e-09	2.37521e-07	S_FP_5_S_FP_1	0.920243	-1.26	1.14322e-06	0.000120073
OmyAS00261871.LOC110499504	OmyAS00261871	class_code "x"	LOC110499504	uncharacterized LOC110499504	338.629	-1.15692	0.205762	-5.62259	1.88113e-08	1.31413e-05	S_PBS_5_S_PBS_1	N/A	-1.272	1.5444e-07	2.98884e-05
OmyAS00376807.LOC110517219	OmyAS00376807	class_code "x"	LOC110517219	myosin heavy chain, fast skeletal muscle-like	1509.42	-1.04358	0.282497	-3.69414	0.000220636	0.0263206	C_PBS_5_C_PBS_1	N/A	-1.413	0.000545146	0.0360356
OmyAS00211945.LOC110491991	OmyAS00211945	class_code "x"	LOC110491991	calcium-binding and coiled-coil domain-containing protein 1-like	237.818	-1.18703	0.243765	-4.86956	1.1185e-06	0.00011156	C_FP_5_C_FP_1	0.605084	-1.246	2.98677e-05	0.00201917
OmyAS00005852.LOC110531588	OmyAS00005852	class_code "s"	LOC110531588	BCL2/adenovirus E1B 19 kDa protein-interacting protein 3-like	1067.67	1.15526	0.263806	4.37922	1.19108e-05	0.0010292	S_FP_5_C_FP_5	N/A	1.284	0.000753525	0.0298067
OmyAS00100423.LOC110529177	OmyAS00100423	class_code "s"	LOC110529177	ryanodine receptor 3-like	107.426	-1.14622	0.337791	-3.39327	0.000690635	0.0267145	C_FP_5_C_FP_1	0.795546	-1.3	0.00149258	0.0427851
OmyAS00221687.LOC110493334	OmyAS00221687	class_code "x"	LOC110493334	vascular cell adhesion protein 1-like	395.741	1.12694	0.344219	3.2739	0.00106075	0.0366232	C_FP_5_C_FP_1	0.954519	1.335	8.72692e-05	0.00496481
OmyAS00325527.LOC110509125	OmyAS00325527	class_code "s"	LOC110509125	myosin heavy chain, fast skeletal muscle-like	1923.73	1.1172	0.225308	4.95854	7.10255e-07	0.000236556	R_FP_5_C_FP_5	0.851004	1.349	0.000100261	0.0096105
OmyAS00176787.LOC110487200	OmyAS00176787	class_code "s"	LOC110487200	myosin-13-like	1225.04	-1.08177	0.301251	-3.59091	0.000329528	0.0368324	S_PBS_5_S_PBS_1	0.896631	-1.396	6.79933e-06	0.000761811
OmyAS00164981.LOC110538557	OmyAS00164981	class_code "s"	LOC110538557	nuclear GTPase SLIP-GC-like	192.58	1.11874	0.225721	4.95628	7.18541e-07	0.000236556	R_FP_5_C_FP_5	N/A	1.35	2.55922e-05	0.00303195
OmyAS00348764.LOC110513129	OmyAS00348764	class_code "s"	LOC110513129	uncharacterized LOC110513129	825.868	-1.18669	0.207372	-5.72251	1.04965e-08	4.65417e-06	R_FP_5_R_FP_1	0.975739	-1.277	0.000185959	0.0188468
OmyAS00289472.LOC110503433	OmyAS00289472	class_code "x"	LOC110503433	ryanodine receptor 1-like	167.739	-1.1569	0.242338	-4.77388	1.80706e-06	0.000130085	S_FP_5_S_FP_1	0.820835	-1.315	1.4829e-05	0.00108251
OmyAS00247040.LOC110496851	OmyAS00247040	class_code "x"	LOC110496851	biotinidase-like	175.715	-1.08049	0.27478	-3.93221	8.41682e-05	0.0115791	C_PBS_5_C_PBS_1	0.725644	-1.419	8.07712e-06	0.0011839
OmyAS00176787.LOC110487200	OmyAS00176787	class_code "s"	LOC110487200	myosin-13-like	593.088	1.07016	0.261191	4.09722	4.18138e-05	0.00772229	R_FP_5_C_FP_5	0.896631	1.444	0.000236037	0.0181662
OmyAS00029958.LOC110509693	OmyAS00029958	class_code "x"	LOC110509693	chromodomain-helicase-DNA-binding protein 4 pseudogene	148.06	-1.11144	0.190142	-5.84531	5.05636e-09	2.34426e-06	S_PBS_5_C_PBS_5	N/A	-1.403	1.29084e-05	0.00213815
OmyAS00179113.LOC110485870	OmyAS00179113	class_code "x"	LOC110485870	myomesin-2-like	198.434	-1.18749	0.231223	-5.1357	2.81093e-07	2.77653e-05	R_PBS_5_R_PBS_1	0.835826	-1.314	1.67106e-06	0.000195043
OmyAS00250142.LOC110497456	OmyAS00250142	class_code "s"	LOC110497456	sorbin and SH3 domain-containing protein 2-like	99.5543	-1.16061	0.356559	-3.25503	0.0011338	0.0389787	C_FP_5_C_FP_1	0.759873	-1.348	0.00147992	0.0427851
OmyAS00352549.LOC110513699	OmyAS00352549	class_code "s"	LOC110513699	prostaglandin reductase 1-like	106.903	1.16322	0.331458	3.50939	0.000449131	0.0193007	C_FP_5_C_FP_1	0.600872	1.35	0.000890898	0.0295387
OmyAS00094256.LOC110528881	OmyAS00094256	class_code "x"	LOC110528881	interferon-induced protein 44-like	635.751	-1.11233	0.240501	-4.62504	3.74533e-06	0.00275282	R_PBS_1_C_PBS_1	N/A	-1.413	4.05846e-05	0.00483283
OmyAS00328351.LOC110510122	OmyAS00328351	class_code "s"	LOC110510122	glycogen phosphorylase, muscle form-like	913.165	-1.22434	0.162538	-7.53268	4.97108e-14	9.67607e-12	R_PBS_5_R_PBS_1	0.816044	-1.284	7.08167e-09	1.13634e-06
OmyAS00113427.LOC110530854	OmyAS00113427	class_code "s"	LOC110530854	uncharacterized LOC110530854	627.474	-1.08816	0.253544	-4.2918	1.77229e-05	0.00758321	R_PBS_1_C_PBS_1	0.760271	-1.448	4.1264e-05	0.0048579
OmyAS00353143.LOC110513772	OmyAS00353143	class_code "s"	LOC110513772	myosin heavy chain, fast skeletal muscle-like	915.746	-1.14996	0.270012	-4.25893	2.05405e-05	0.00351411	S_PBS_5_S_PBS_1	0.820087	-1.384	5.01284e-07	8.20873e-05
OmyAS00075104.LOC100135921	OmyAS00075104	class_code "s"	LOC100135921	haptoglobin	175.104	-1.06119	0.294099	-3.60828	0.000308228	0.0334347	C_PBS_5_C_PBS_1	0.911497	-1.515	1.03305e-05	0.00142063
OmyAS00176789.LOC110487200	OmyAS00176789	class_code "s"	LOC110487200	myosin-13-like	1266.25	-1.13711	0.287793	-3.95115	7.77775e-05	0.011051	S_PBS_5_S_PBS_1	0.840913	-1.419	1.24386e-06	0.000169739
OmyAS00222120.LOC110495038	OmyAS00222120	class_code "s"	LOC110495038	myosin heavy chain, fast skeletal muscle-like	12575.7	-1.1282	0.295429	-3.81885	0.000134075	0.0170295	S_PBS_5_S_PBS_1	0.882314	-1.433	1.25846e-05	0.00128798
OmyAS00361488.LOC110515186	OmyAS00361488	class_code "s"	LOC110515186	uncharacterized LOC110515186	67.8464	-1.02785	0.221409	-4.64231	3.44531e-06	0.000730209	S_PBS_5_C_PBS_5	N/A	-1.575	0.000432833	0.0297952
OmyAS00167389.LOC110487203	OmyAS00167389	class_code "s"	LOC110487203	myosin heavy chain, fast skeletal muscle-like	12827.4	-1.26492	0.17208	-7.35078	1.97057e-13	3.61823e-11	C_FP_5_C_FP_1	0.837677	-1.28	5.5696e-10	9.50575e-08
OmyAS00302015.LOC110505279	OmyAS00302015	class_code "x"	LOC110505279	transcription cofactor vestigial-like protein 2	171.444	-1.21523	0.304887	-3.98585	6.72401e-05	0.00402395	C_FP_5_C_FP_1	0.909903	-1.337	0.00026462	0.0120832
OmyAS00017336.LOC110494523	OmyAS00017336	class_code "x"	LOC110494523	uncharacterized LOC110494523	198.258	-1.1656	0.321546	-3.625	0.000288967	0.0148713	S_FP_5_C_FP_5	N/A	-1.394	5.82838e-06	0.00054271
OmyAS00325662.LOC110508253	OmyAS00325662	class_code "x"	LOC110508253	piezo-type mechanosensitive ion channel component 2-like	92.401	-1.20683	0.324746	-3.71622	0.000202227	0.0100563	C_FP_5_C_FP_1	N/A	-1.349	0.000696854	0.0244274
OmyAS00220882.LOC110492677	OmyAS00220882	class_code "x"	LOC110492677	natterin-like protein	362.913	-1.15556	0.228112	-5.06576	4.06764e-07	0.000469813	R_PBS_1_C_PBS_1	0.826906	-1.409	3.33514e-06	0.000639852
OmyAS00222119.LOC110495038	OmyAS00222119	class_code "x"	LOC110495038	myosin heavy chain, fast skeletal muscle-like	12572.4	-1.13329	0.296412	-3.82337	0.00013164	0.0170295	S_PBS_5_S_PBS_1	0.880555	-1.443	1.18744e-05	0.00123913
OmyAS00159308.LOC110539120	OmyAS00159308	class_code "s"	LOC110539120	uncharacterized LOC110539120	256.392	-1.18051	0.274981	-4.29306	1.76224e-05	0.00327513	R_FP_5_R_FP_1	0.917373	-1.388	0.000204573	0.0197735
OmyAS00046448.LOC110521883	OmyAS00046448	class_code "s"	LOC110521883	nuclear protein 1-like	3280.54	-1.24307	0.264743	-4.69541	2.66075e-06	0.000244275	C_FP_5_C_FP_1	0.984125	-1.319	3.06706e-07	3.53869e-05
OmyAS00094258.LOC110528881	OmyAS00094258	class_code "x"	LOC110528881	interferon-induced protein 44-like	651.259	-1.113	0.251487	-4.42567	9.61456e-06	0.00485836	R_PBS_1_C_PBS_1	N/A	-1.475	3.71496e-05	0.00458179
OmyAS00295387.LOC110505071	OmyAS00295387	class_code "s"	LOC110505071	polycomb group RING finger protein 3	178.077	1.166	0.298629	3.9045	9.44206e-05	0.00650912	R_PBS_5_R_PBS_1	N/A	1.408	7.79572e-06	0.000745957
OmyAS00336046.LOC110510814	OmyAS00336046	class_code "x"	LOC110510814	uncharacterized LOC110510814	55.7875	-1.07741	0.339894	-3.16984	0.00152524	0.0455612	S_FP_5_S_FP_1	0.700101	-1.524	0.000949281	0.0331618
OmyAS00350816.LOC110513508	OmyAS00350816	class_code "s"	LOC110513508	uncharacterized LOC110513508	5089.17	-1.17485	0.247123	-4.75413	1.99302e-06	0.00157006	R_FP_1_C_FP_1	N/A	-1.398	1.07544e-06	0.000314089
OmyAS00070068.cfh	OmyAS00070068	class_code "s"	cfh	complement factor H	441.665	1.16575	0.276498	4.21611	2.48555e-05	0.00439942	R_FP_5_R_FP_1	0.775737	1.412	0.00012722	0.0142801
OmyAS00397633.LOC110519808	OmyAS00397633	class_code "s"	LOC110519808	myosin heavy chain, fast skeletal muscle-like	4401.04	1.09269	0.266319	4.10293	4.07949e-05	0.00772229	R_FP_5_C_FP_5	0.66661	1.509	2.42391e-05	0.00297183
OmyAS00138315.LOC100135901	OmyAS00138315	class_code "s"	LOC100135901	myosin-7	74.9346	1.14382	0.353982	3.23129	0.00123233	0.0458219	S_FP_5_C_FP_5	0.63888	1.443	0.000885827	0.0331696
OmyAS00078652.LOC110525076	OmyAS00078652	class_code "s"	LOC110525076	myosin heavy chain, fast skeletal muscle-like	5552.26	-1.17912	0.245816	-4.79676	1.61253e-06	0.00142911	R_FP_1_C_FP_1	0.838937	-1.401	8.44628e-07	0.000269806
OmyAS00093922.LOC110527351	OmyAS00093922	class_code "x"	LOC110527351	probable phospholipid-transporting ATPase IH	213.252	-1.02256	0.227802	-4.48878	7.16307e-06	0.00168362	R_PBS_5_C_PBS_5	N/A	-1.619	3.63342e-09	9.43419e-07
OmyAS00019355.LOC110500507	OmyAS00019355	class_code "x"	LOC110500507	uncharacterized LOC110500507	870.32	-1.25692	0.181299	-6.93287	4.12394e-12	7.70743e-10	S_FP_5_C_FP_5	N/A	-1.319	0.000174654	0.00942417
OmyAS00126873.LOC110533408	OmyAS00126873	class_code "s"	LOC110533408	eukaryotic translation initiation factor 4E-binding protein 3-like	145.152	1.20317	0.292948	4.1071	4.00657e-05	0.00281729	S_FP_5_C_FP_5	0.672691	1.38	7.37271e-06	0.000668756
OmyAS00380718.LOC110517764	OmyAS00380718	class_code "x"	LOC110517764	serum albumin 1-like	1924.82	-1.24244	0.22386	-5.55008	2.85535e-08	3.75531e-06	S_FP_5_C_FP_5	0.916033	-1.341	5.00466e-05	0.00333285
OmyAS00387540.LOC110518690	OmyAS00387540	class_code "x"	LOC110518690	tropomodulin-3-like	338.024	1.16945	0.280446	4.16995	3.04663e-05	0.00503304	R_FP_5_R_FP_1	N/A	1.425	0.000113097	0.0133197
OmyAS00065007.LOC100135946	OmyAS00065007	class_code "x"	LOC100135946	stanniocalcin	353.889	1.2046	0.212556	5.6672	1.45149e-08	6.57782e-06	C_PBS_5_C_PBS_1	0.724921	1.388	6.52941e-07	0.000129483
OmyAS00316139.LOC110507510	OmyAS00316139	class_code "s"	LOC110507510	ubiquitin carboxyl-terminal hydrolase 2-like	80.6237	-1.14812	0.322345	-3.56176	0.000368376	0.0211992	R_PBS_5_R_PBS_1	0.900888	-1.46	0.000370039	0.0192976
OmyAS00167388.LOC110487203	OmyAS00167388	class_code "s"	LOC110487203	myosin heavy chain, fast skeletal muscle-like	12862.6	-1.2882	0.173589	-7.42096	1.16273e-13	2.18458e-11	C_FP_5_C_FP_1	0.842173	-1.305	2.95543e-10	5.12816e-08
OmyAS00236858.LOC110495586	OmyAS00236858	class_code "x"	LOC110495586	cyclic AMP-responsive element-binding protein 1-like	69.1252	-1.15389	0.354015	-3.25944	0.00111632	0.0428547	S_FP_5_C_FP_5	N/A	-1.462	0.000771349	0.0301715
OmyAS00187046.LOC110488171	OmyAS00187046	class_code "s"	LOC110488171	uncharacterized LOC110488171	202.166	1.21874	0.307229	3.96687	7.28219e-05	0.00432297	C_FP_5_C_FP_1	0.69753	1.389	3.79817e-05	0.00247142
OmyAS00390992.LOC110519048	OmyAS00390992	class_code "s"	LOC110519048	myosin heavy chain, fast skeletal muscle-like	24479.2	-1.17242	0.282579	-4.14901	3.33922e-05	0.00499754	S_PBS_5_S_PBS_1	0.90077	-1.446	7.16928e-06	0.000794894
OmyAS00206420.LOC110490734	OmyAS00206420	class_code "x"	LOC110490734	mucin-19-like	60.382	-1.13112	0.340266	-3.32423	0.000886645	0.0447925	R_PBS_5_R_PBS_1	N/A	-1.507	0.000561038	0.0273441
OmyAS00347642.LOC110512938	OmyAS00347642	class_code "s"	LOC110512938	uncharacterized LOC110512938	9788.27	-1.28708	0.219514	-5.86329	4.53789e-09	6.11027e-07	C_FP_5_C_FP_1	N/A	-1.33	3.61967e-09	5.46151e-07
OmyAS00275713.LOC110501525	OmyAS00275713	class_code "x"	LOC110501525	G protein-activated inward rectifier potassium channel 1-like	352.507	1.22453	0.313883	3.90125	9.56986e-05	0.00536909	C_FP_5_C_FP_1	N/A	1.403	9.70614e-06	0.000748523
OmyAS00363658.LOC110515469	OmyAS00363658	class_code "x"	LOC110515469	butyrophilin subfamily 1 member A1-like	57.72	1.16282	0.359669	3.23302	0.0012249	0.0457856	S_FP_5_C_FP_5	0.601653	1.485	0.000938565	0.0344813
OmyAS00239850.LOC110496386	OmyAS00239850	class_code "s"	LOC110496386	SH3 domain-binding glutamic acid-rich-like protein 3	155.156	1.25249	0.25442	4.92291	8.52678e-07	9.17533e-05	S_FP_5_C_FP_5	N/A	1.379	2.50345e-06	0.000260805
OmyAS00329026.postn	OmyAS00329026	class_code "x"	postn	periostin	432.425	-1.27843	0.193036	-6.62277	3.5254e-11	6.10667e-09	S_FP_5_C_FP_5	0.74878	-1.352	1.07728e-05	0.000929106
OmyAS00068579.LOC110524384	OmyAS00068579	class_code "x"	LOC110524384	nuclear factor 1 C-type-like	1496.79	-1.18192	0.262287	-4.50621	6.59962e-06	0.00389928	R_FP_1_C_FP_1	N/A	-1.463	6.40361e-06	0.0012588
OmyAS00363133.LOC110515411	OmyAS00363133	class_code "s"	LOC110515411	myosin heavy chain, fast skeletal muscle-like	5357.38	1.12906	0.262938	4.29402	1.7547e-05	0.00415205	R_FP_5_C_FP_5	0.828389	1.535	7.66146e-06	0.00113778
OmyAS00274450.LOC110500797	OmyAS00274450	class_code "x"	LOC110500797	4F2 cell-surface antigen heavy chain-like	146.54	-1.11783	0.212331	-5.26456	1.40526e-07	4.40393e-05	R_PBS_5_C_PBS_5	N/A	-1.553	7.07765e-08	1.6332e-05
OmyAS00230485.LOC110493599	OmyAS00230485	class_code "s"	LOC110493599	myomesin-2-like	318.709	-1.29553	0.2148	-6.03137	1.62578e-09	2.30433e-07	C_FP_5_C_FP_1	0.921748	-1.34	1.35987e-06	0.000134835
OmyAS00076234.LOC110526612	OmyAS00076234	class_code "x"	LOC110526612	inactive dual specificity phosphatase 27 pseudogene	86.4835	1.21957	0.309739	3.93742	8.23624e-05	0.00522266	S_FP_5_C_FP_5	0.932538	1.428	0.000217843	0.0114037
OmyAS00250362.LOC110498677	OmyAS00250362	class_code "x"	LOC110498677	spermine oxidase-like	88.7418	-1.23862	0.339978	-3.64325	0.000269218	0.0126454	C_FP_5_C_FP_1	0.86953	-1.407	0.000696365	0.0244274
OmyAS00114984.LOC110533000	OmyAS00114984	class_code "s"	LOC110533000	uncharacterized LOC110533000	2023.31	-1.31824	0.142027	-9.28161	1.66931e-20	3.74622e-18	C_FP_5_C_FP_1	0.988268	-1.323	6.51339e-10	1.09372e-07
OmyAS00222028.LOC110495032	OmyAS00222028	class_code "s"	LOC110495032	myosin heavy chain, fast skeletal muscle-like	828.81	-1.28714	0.169492	-7.59408	3.09986e-14	6.6177e-12	R_PBS_5_R_PBS_1	0.943511	-1.355	1.24846e-09	2.17024e-07
OmyAS00131577.LOC110534568	OmyAS00131577	class_code "x"	LOC110534568	uncharacterized LOC110534568	94.698	1.23533	0.321204	3.84594	0.000120093	0.00651163	C_FP_5_C_FP_1	N/A	1.42	0.000396512	0.0162523
OmyAS00046448.LOC110521883	OmyAS00046448	class_code "s"	LOC110521883	nuclear protein 1-like	3940.54	-1.26322	0.211627	-5.96911	2.38548e-09	2.22194e-06	S_PBS_5_S_PBS_1	0.984125	-1.397	8.84087e-09	3.01289e-06
OmyAS00070309.LOC110524810	OmyAS00070309	class_code "x"	LOC110524810	uncharacterized LOC110524810	161.722	-1.1164	0.230592	-4.84144	1.28904e-06	0.00056156	S_FP_1_C_FP_1	0.905775	-1.581	3.61868e-06	0.000549796
OmyAS00328352.LOC110510122	OmyAS00328352	class_code "x"	LOC110510122	glycogen phosphorylase, muscle form-like	1516.73	-1.3009	0.152823	-8.51247	1.70264e-17	6.26004e-15	R_PBS_5_R_PBS_1	0.847686	-1.357	8.46585e-10	1.5491e-07
OmyAS00159769.LOC110536816	OmyAS00159769	class_code "s"	LOC110536816	myosin heavy chain, fast skeletal muscle-like	22249.2	-1.29322	0.175391	-7.37335	1.66387e-13	3.05874e-11	R_PBS_5_R_PBS_1	N/A	-1.367	4.89363e-14	1.21525e-11
OmyAS00261347.LOC110499392	OmyAS00261347	class_code "s"	LOC110499392	myomesin-2-like	528.029	-1.28884	0.19003	-6.7823	1.1828e-11	1.70169e-09	R_PBS_5_R_PBS_1	0.877593	-1.376	5.09256e-10	9.65734e-08
OmyAS00215631.LOC110491294	OmyAS00215631	class_code "s"	LOC110491294	calcineurin subunit B type 1-like	95.95	-1.19786	0.347692	-3.44518	0.00057067	0.0261477	S_FP_5_C_FP_5	N/A	-1.499	0.000155399	0.00856077
OmyAS00042833.LOC110504776	OmyAS00042833	class_code "s"	LOC110504776	regulator of cell cycle RGCC-like	150.273	-1.22355	0.38146	-3.20754	0.00133874	0.045254	C_FP_5_C_FP_1	0.839148	-1.468	0.000603918	0.0221024
OmyAS00167391.LOC110487203	OmyAS00167391	class_code "x"	LOC110487203	myosin heavy chain, fast skeletal muscle-like	3562.42	-1.30498	0.165847	-7.86855	3.58783e-15	9.34715e-13	S_FP_5_S_FP_1	0.888259	-1.378	4.37102e-11	9.3731e-09
OmyAS00138315.LOC100135901	OmyAS00138315	class_code "s"	LOC100135901	myosin-7	116.814	-1.17937	0.329019	-3.58451	0.000337714	0.0199553	R_PBS_5_R_PBS_1	0.63888	-1.525	8.54056e-05	0.00597839
OmyAS00029405.LOC110520809	OmyAS00029405	class_code "x"	LOC110520809	protein FAM83A-like	309.441	1.29915	0.215521	6.02793	1.66071e-09	2.56399e-07	S_FP_5_C_FP_5	N/A	1.386	5.10666e-08	7.97514e-06
OmyAS00100318.LOC110529297	OmyAS00100318	class_code "x"	LOC110529297	DNA replication licensing factor MCM3 pseudogene	171.61	1.27419	0.283017	4.50216	6.72679e-06	0.000532801	C_FP_5_C_FP_1	0.709008	1.42	5.37096e-05	0.00332839
OmyAS00095241.LOC110527576	OmyAS00095241	class_code "s"	LOC110527576	muscleblind-like protein 2a	198.15	1.28909	0.250885	5.13816	2.77439e-07	2.98857e-05	C_FP_5_C_FP_1	0.85388	1.404	1.07975e-05	0.000826565
OmyAS00126181.LOC110534820	OmyAS00126181	class_code "x"	LOC110534820	periostin-like	112.542	-1.25412	0.29361	-4.27138	1.94264e-05	0.00160426	S_FP_5_C_FP_5	N/A	-1.446	2.04008e-05	0.00156823
OmyAS00387540.LOC110518690	OmyAS00387540	class_code "x"	LOC110518690	tropomodulin-3-like	314.827	-1.25478	0.231736	-5.41471	6.13866e-08	8.70463e-05	R_FP_1_C_FP_1	N/A	-1.454	1.59549e-05	0.00271819
OmyAS00117811.smim1	OmyAS00117811	class_code "s"	smim1	small integral membrane protein 1 (Vel blood group)	344.993	1.27473	0.292156	4.36317	1.2819e-05	0.000950137	C_FP_5_C_FP_1	0.852497	1.433	2.03133e-06	0.000192256
OmyAS00176768.LOC110487199	OmyAS00176768	class_code "x"	LOC110487199	myosin heavy chain, skeletal muscle-like	8007.32	-1.21259	0.28818	-4.20774	2.57934e-05	0.00415819	S_PBS_5_S_PBS_1	0.950304	-1.513	1.41482e-06	0.000188242
OmyAS00113427.LOC110530854	OmyAS00113427	class_code "s"	LOC110530854	uncharacterized LOC110530854	716.085	1.26042	0.271149	4.64842	3.3448e-06	0.000283794	R_PBS_5_R_PBS_1	0.760271	1.458	6.87398e-08	9.68859e-06
OmyAS00056563.lyz2	OmyAS00056563	class_code "s"	lyz2	lysozyme II	10195.3	1.28227	0.282908	4.53246	5.83001e-06	0.000475764	C_FP_5_C_FP_1	0.895249	1.434	7.01858e-08	8.80366e-06
OmyAS00017090.zcchc14	OmyAS00017090	class_code "x"	zcchc14	zinc finger CCHC-type containing 14	972.967	-1.33811	0.208286	-6.4244	1.32391e-10	2.13917e-08	C_FP_5_C_FP_1	N/A	-1.377	1.74059e-08	2.32324e-06
OmyAS00098556.LOC110528446	OmyAS00098556	class_code "x"	LOC110528446	uncharacterized LOC110528446	205.182	-1.24159	0.322598	-3.84871	0.000118742	0.00691232	S_FP_5_C_FP_5	N/A	-1.489	1.51114e-06	0.000162247
OmyAS00199267.LOC110489601	OmyAS00199267	class_code "x"	LOC110489601	histone-lysine N-methyltransferase EZH2-like	771.219	1.05252	0.249711	4.21497	2.49812e-05	0.00761803	S_FP_1_C_FP_1	N/A	1.76	2.87236e-06	0.000445879
OmyAS00093171.LOC110528732	OmyAS00093171	class_code "x"	LOC110528732	fibronectin-like	58.6578	1.13448	0.344285	3.29518	0.000983575	0.0314687	S_FP_5_S_FP_1	0.858704	1.634	0.000595501	0.0230432
OmyAS00335409.LOC110510736	OmyAS00335409	class_code "s"	LOC110510736	uncharacterized LOC110510736	133.164	1.25078	0.275078	4.54701	5.44137e-06	0.000342181	S_FP_5_S_FP_1	0.941751	1.489	1.31731e-05	0.000982538
OmyAS00019355.LOC110500507	OmyAS00019355	class_code "x"	LOC110500507	uncharacterized LOC110500507	1256.6	-1.21632	0.242556	-5.0146	5.31441e-07	0.000202165	S_PBS_1_C_PBS_1	N/A	-1.533	2.2264e-05	0.00339166
OmyAS00071606.LOC110525242	OmyAS00071606	class_code "x"	LOC110525242	vegetative cell wall protein gp1-like	171.816	-1.12976	0.276772	-4.08191	4.46662e-05	0.00786541	R_FP_5_C_FP_5	N/A	-1.651	1.15138e-05	0.00164056
OmyAS00106875.LOC110530904	OmyAS00106875	class_code "x"	LOC110530904	transmembrane protein 236-like	199.83	1.22185	0.239675	5.09793	3.4339e-07	0.000130007	R_FP_5_C_FP_5	N/A	1.528	3.0563e-06	0.000546198
OmyAS00196077.LOC110488560	OmyAS00196077	class_code "s"	LOC110488560	uncharacterized LOC110488560	257.953	1.18454	0.259392	4.56662	4.95658e-06	0.00136775	R_FP_5_C_FP_5	N/A	1.582	3.19116e-06	0.000560793
OmyAS00099147.LOC110528587	OmyAS00099147	class_code "x"	LOC110528587	uncharacterized LOC110528587	91.361	-1.12215	0.350754	-3.19926	0.00137779	0.0414171	S_FP_5_S_FP_1	N/A	-1.67	0.000107575	0.00592122
OmyAS00162548.LOC110539102	OmyAS00162548	class_code "x"	LOC110539102	tryptase-2-like	286.154	1.27789	0.319503	3.99962	6.34439e-05	0.0038251	C_FP_5_C_FP_1	0.958426	1.472	4.98843e-06	0.000422232
OmyAS00043292.LOC110520662	OmyAS00043292	class_code "x"	LOC110520662	desmin-like	195.377	-1.21574	0.305965	-3.97346	7.08374e-05	0.00334096	S_FP_5_S_FP_1	N/A	-1.548	1.34051e-06	0.000136613
OmyAS00066836.LOC110523932	OmyAS00066836	class_code "x"	LOC110523932	roquin-2-like	723.655	-1.34198	0.239767	-5.59702	2.18062e-08	2.71034e-06	C_FP_5_C_FP_1	0.920243	-1.406	1.30456e-07	1.59786e-05
OmyAS00310889.LOC110506823	OmyAS00310889	class_code "x"	LOC110506823	hyaluronan and proteoglycan link protein 3-like	117.935	-1.22221	0.303151	-4.03167	5.53815e-05	0.00275448	S_FP_5_S_FP_1	0.789747	-1.544	3.72249e-05	0.00252076
OmyAS00042833.LOC110504776	OmyAS00042833	class_code "s"	LOC110504776	regulator of cell cycle RGCC-like	167.193	1.20927	0.363644	3.32541	0.000882878	0.0364546	S_FP_5_C_FP_5	0.839148	1.561	8.26876e-06	0.000743623
OmyAS00322435.LOC110509185	OmyAS00322435	class_code "s"	LOC110509185	myomesin-1-like	291.841	-1.35579	0.227073	-5.97073	2.36193e-09	3.23425e-07	C_FP_5_C_FP_1	0.93267	-1.413	5.27702e-07	5.5494e-05
OmyAS00118380.LOC110532574	OmyAS00118380	class_code "s"	LOC110532574	membrane cofactor protein-like	275.507	1.26439	0.296337	4.26673	1.98355e-05	0.00149172	R_PBS_5_R_PBS_1	N/A	1.52	2.09625e-07	2.80306e-05
OmyAS00373080.LOC110516763	OmyAS00373080	class_code "s"	LOC110516763	carboxypeptidase B-like	1051.28	1.19595	0.326917	3.65826	0.000253937	0.0103678	S_FP_5_S_FP_1	0.826314	1.607	1.11022e-05	0.000852797
OmyAS00375174.LOC110517024	OmyAS00375174	class_code "x"	LOC110517024	myosin heavy chain, fast skeletal muscle-like	26695.3	-1.25219	0.279953	-4.47285	7.71837e-06	0.00145113	S_PBS_5_S_PBS_1	0.881489	-1.535	1.75313e-06	0.000227564
OmyAS00077605.LOC110526830	OmyAS00077605	class_code "s"	LOC110526830	troponin T, fast skeletal muscle isoforms-like	114.943	-1.256	0.287847	-4.36342	1.28045e-05	0.000737405	S_FP_5_S_FP_1	N/A	-1.536	1.87764e-05	0.00132374
OmyAS00209455.LOC110491330	OmyAS00209455	class_code "s"	LOC110491330	pepsin A-like	234.734	1.15558	0.264452	4.3697	1.2442e-05	0.00591725	R_PBS_1_C_PBS_1	N/A	1.685	4.44767e-07	0.000112385
OmyAS00017336.LOC110494523	OmyAS00017336	class_code "x"	LOC110494523	uncharacterized LOC110494523	177.793	-1.22513	0.331152	-3.69959	0.000215947	0.0137417	R_PBS_5_R_PBS_1	N/A	-1.592	3.08013e-06	0.000334644
OmyAS00101040.LOC110529398	OmyAS00101040	class_code "s"	LOC110529398	calpain-3-like	81.7479	-1.21912	0.318373	-3.82924	0.00012854	0.00567132	S_FP_5_S_FP_1	0.947503	-1.603	7.34872e-05	0.00437228
OmyAS00390483.LOC110518967	OmyAS00390483	class_code "s"	LOC110518967	uncharacterized LOC110518967	2725.08	1.20024	0.263072	4.56238	5.0577e-06	0.00136775	R_FP_5_C_FP_5	0.816627	1.633	1.24116e-05	0.00174491
OmyAS00222028.LOC110495032	OmyAS00222028	class_code "s"	LOC110495032	myosin heavy chain, fast skeletal muscle-like	1155.84	-1.35785	0.176003	-7.71493	1.21045e-14	2.75932e-12	S_FP_5_S_FP_1	0.943511	-1.445	1.31796e-08	1.78497e-06
OmyAS00355618.LOC110514211	OmyAS00355618	class_code "s"	LOC110514211	uncharacterized LOC110514211	2140.13	1.17634	0.272161	4.32224	1.54457e-05	0.00389848	R_FP_5_C_FP_5	0.714955	1.673	2.49946e-05	0.00302923
OmyAS00070066.cfh	OmyAS00070066	class_code "x"	cfh	complement factor H	311.715	1.1891	0.212224	5.60304	2.10626e-08	9.07086e-06	R_PBS_5_C_PBS_5	N/A	1.662	9.5141e-12	4.94067e-09
OmyAS00098556.LOC110528446	OmyAS00098556	class_code "x"	LOC110528446	uncharacterized LOC110528446	221.793	-1.10038	0.290444	-3.78861	0.000151494	0.0218596	S_PBS_1_C_PBS_1	N/A	-1.797	1.151e-05	0.00202088
OmyAS00316139.LOC110507510	OmyAS00316139	class_code "s"	LOC110507510	ubiquitin carboxyl-terminal hydrolase 2-like	99.767	1.29565	0.319097	4.06036	4.8997e-05	0.00334593	S_FP_5_C_FP_5	0.900888	1.539	3.48688e-05	0.00242973
OmyAS00223789.LOC110493653	OmyAS00223789	class_code "x"	LOC110493653	protein disulfide-isomerase-like	411.804	1.37089	0.180148	7.60983	2.74464e-14	5.56146e-12	S_FP_5_S_FP_1	0.950261	1.459	1.00588e-08	1.4183e-06
OmyAS00156030.LOC110538492	OmyAS00156030	class_code "s"	LOC110538492	permeability factor 2-like	134.561	-1.21671	0.330994	-3.67593	0.000236987	0.0284156	R_FP_5_R_FP_1	0.940254	-1.647	0.000373575	0.0308777
OmyAS00361422.LOC110515180	OmyAS00361422	class_code "x"	LOC110515180	uncharacterized LOC110515180	245.08	1.32918	0.30682	4.33211	1.47687e-05	0.00107492	C_FP_5_C_FP_1	0.950389	1.509	3.17245e-06	0.000284727
OmyAS00093922.LOC110527351	OmyAS00093922	class_code "x"	LOC110527351	probable phospholipid-transporting ATPase IH	183.82	-1.22584	0.288605	-4.24746	2.16209e-05	0.00856129	R_FP_1_C_FP_1	N/A	-1.641	0.00011985	0.0137653
OmyAS00187046.LOC110488171	OmyAS00187046	class_code "s"	LOC110488171	uncharacterized LOC110488171	210.17	-1.33398	0.281557	-4.73786	2.15982e-06	0.000216043	S_FP_5_C_FP_5	0.69753	-1.515	7.63295e-08	1.08532e-05
OmyAS00038206.LOC110510788	OmyAS00038206	class_code "s"	LOC110510788	chymotrypsin-like protease CTRL-1	127.915	1.19506	0.33042	3.61679	0.000298277	0.0347286	S_PBS_5_S_PBS_1	0.848026	1.696	6.08916e-05	0.00490781
OmyAS00321589.LOC110509012	OmyAS00321589	class_code "s"	LOC110509012	uncharacterized LOC110509012	255.06	-1.3541	0.255856	-5.29244	1.20696e-07	1.50383e-05	S_FP_5_C_FP_5	0.956192	-1.501	1.19911e-08	2.17535e-06
OmyAS00070309.LOC110524810	OmyAS00070309	class_code "x"	LOC110524810	uncharacterized LOC110524810	223.992	-1.33256	0.158915	-8.38535	5.0573e-17	7.50301e-14	S_PBS_5_C_PBS_5	0.905775	-1.535	1.06513e-08	4.90933e-06
OmyAS00372746.LOC110516719	OmyAS00372746	class_code "x"	LOC110516719	uncharacterized LOC110516719	59.6066	1.00857	0.233156	4.32571	1.52038e-05	0.00239962	S_PBS_5_C_PBS_5	N/A	2.03	7.47351e-05	0.00792266
OmyAS00379625.LOC110517608	OmyAS00379625	class_code "s"	LOC110517608	uncharacterized LOC110517608	94.1019	-1.09034	0.229902	-4.74264	2.10952e-06	0.000504789	S_PBS_5_C_PBS_5	N/A	-1.892	1.28539e-05	0.00213815
OmyAS00038079.LOC110510206	OmyAS00038079	class_code "s"	LOC110510206	apolipoprotein C-I-like	187.783	-1.32892	0.253733	-5.23747	1.6279e-07	8.52916e-05	S_PBS_5_S_PBS_1	N/A	-1.554	6.37758e-07	0.000101145
OmyAS00088431.LOC110527629	OmyAS00088431	class_code "x"	LOC110527629	uncharacterized LOC110527629	94.8727	1.20841	0.358446	3.37124	0.000748314	0.0399382	R_PBS_5_R_PBS_1	N/A	1.71	9.32693e-05	0.00639999
OmyAS00078652.LOC110525076	OmyAS00078652	class_code "s"	LOC110525076	myosin heavy chain, fast skeletal muscle-like	5729.22	-1.31043	0.271005	-4.83546	1.32841e-06	0.000367455	S_PBS_5_S_PBS_1	0.838937	-1.579	7.20748e-08	1.59826e-05
OmyAS00149607.LOC110536511	OmyAS00149607	class_code "x"	LOC110536511	uncharacterized LOC110536511	231.711	1.15955	0.273337	4.2422	2.21342e-05	0.00758321	R_PBS_1_C_PBS_1	N/A	1.792	4.3069e-07	0.000111549
OmyAS00149607.LOC110536511	OmyAS00149607	class_code "x"	LOC110536511	uncharacterized LOC110536511	203.552	1.31267	0.238385	5.50651	3.66023e-08	1.51632e-05	C_PBS_5_C_PBS_1	N/A	1.585	2.9314e-08	7.9549e-06
OmyAS00093922.LOC110527351	OmyAS00093922	class_code "x"	LOC110527351	probable phospholipid-transporting ATPase IH	196.046	-1.08735	0.230617	-4.71496	2.4176e-06	0.00056043	S_PBS_5_C_PBS_5	N/A	-1.914	1.35909e-07	4.50242e-05
OmyAS00070309.LOC110524810	OmyAS00070309	class_code "x"	LOC110524810	uncharacterized LOC110524810	180.059	-1.19151	0.277982	-4.28628	1.81689e-05	0.00419023	S_PBS_1_C_PBS_1	0.905775	-1.749	1.00411e-05	0.00179337
OmyAS00222066.LOC110495035	OmyAS00222066	class_code "s"	LOC110495035	myosin heavy chain, fast skeletal muscle-like	3605.06	-1.30281	0.291117	-4.47522	7.63324e-06	0.000464016	S_FP_5_S_FP_1	N/A	-1.602	5.51207e-08	6.83563e-06
OmyAS00336606.LOC110510903	OmyAS00336606	class_code "s"	LOC110510903	uncharacterized LOC110510903	301.62	1.23771	0.319988	3.86799	0.000109734	0.0146111	S_PBS_5_S_PBS_1	0.712025	1.687	7.68206e-07	0.000115166
OmyAS00387540.LOC110518690	OmyAS00387540	class_code "x"	LOC110518690	tropomodulin-3-like	331.949	-1.20015	0.297879	-4.02899	5.60168e-05	0.00829911	C_PBS_5_C_PBS_1	N/A	-1.741	9.35808e-07	0.000175456
OmyAS00350816.LOC110513508	OmyAS00350816	class_code "s"	LOC110513508	uncharacterized LOC110513508	5218.04	-1.33537	0.256593	-5.20423	1.94804e-07	9.07245e-05	S_PBS_5_S_PBS_1	N/A	-1.569	1.74232e-08	5.15146e-06
OmyAS00354067.LOC110513952	OmyAS00354067	class_code "s"	LOC110513952	maltase-glucoamylase, intestinal-like	83.6289	-1.18135	0.281196	-4.20115	2.65558e-05	0.00543461	R_FP_5_C_FP_5	0.701122	-1.779	2.67616e-05	0.00310082
OmyAS00326246.opi-1	OmyAS00326246	class_code "s"	opi-1	oocyte protease inhibitor-1	49.7189	-1.07305	0.29685	-3.6148	0.000300583	0.0413821	R_FP_5_C_FP_5	0.929702	-1.962	0.000134398	0.0121136
OmyAS00032908.LOC110520119	OmyAS00032908	class_code "s"	LOC110520119	corepressor interacting with RBPJ 1-like	62.2028	1.21367	0.331974	3.65592	0.000256266	0.0302575	S_PBS_5_S_PBS_1	N/A	1.735	0.000378371	0.0220075
OmyAS00005933.LOC110531721	OmyAS00005933	class_code "s"	LOC110531721	myosin heavy chain, fast skeletal muscle	24977.8	-1.44054	0.175133	-8.22544	1.94484e-16	3.83227e-14	C_FP_5_C_FP_1	0.881867	-1.464	9.17913e-13	1.98782e-10
OmyAS00156829.LOC110539013	OmyAS00156829	class_code "x"	LOC110539013	luc7-like protein 3	39.9136	-1.01585	0.233223	-4.35573	1.32625e-05	0.00223594	S_PBS_5_C_PBS_5	N/A	-2.082	4.4202e-05	0.0056456
OmyAS00321589.LOC110509012	OmyAS00321589	class_code "s"	LOC110509012	uncharacterized LOC110509012	241.859	-1.35546	0.251675	-5.38578	7.21324e-08	6.80407e-06	S_FP_5_S_FP_1	0.956192	-1.561	2.45603e-08	3.19999e-06
OmyAS00070068.cfh	OmyAS00070068	class_code "s"	cfh	complement factor H	375.592	-1.12857	0.313871	-3.59565	0.000323587	0.0341495	C_PBS_5_C_PBS_1	0.775737	-1.878	6.62502e-06	0.00105103
OmyAS00105435.LOC110530600	OmyAS00105435	class_code "s"	LOC110530600	putative leucine-rich repeat-containing protein DDB_G0290503	242.816	1.24577	0.327511	3.80375	0.000142521	0.019524	R_FP_5_R_FP_1	0.850903	1.704	4.85725e-05	0.00708245
OmyAS00105267.LOC110530542	OmyAS00105267	class_code "s"	LOC110530542	histone-binding protein N1/N2-like	80.8116	1.32359	0.368214	3.59463	0.000324856	0.014912	C_FP_5_C_FP_1	0.751176	1.605	0.000247752	0.011549
OmyAS00222120.LOC110495038	OmyAS00222120	class_code "s"	LOC110495038	myosin heavy chain, fast skeletal muscle-like	10407.8	-1.41191	0.188431	-7.49296	6.73369e-14	1.27324e-11	R_PBS_5_R_PBS_1	0.882314	-1.506	3.39058e-14	8.84093e-12
OmyAS00222109.LOC110495037	OmyAS00222109	class_code "s"	LOC110495037	myosin heavy chain, fast skeletal muscle-like	9231.11	-1.29443	0.2952	-4.38492	1.1603e-05	0.00202641	S_PBS_5_S_PBS_1	0.718139	-1.643	4.64276e-07	7.7215e-05
OmyAS00229127.LOC110494888	OmyAS00229127	class_code "x"	LOC110494888	myosin heavy chain, fast skeletal muscle-like	5123.85	-1.28403	0.302406	-4.24605	2.17569e-05	0.00364776	S_PBS_5_S_PBS_1	0.874827	-1.661	4.53647e-07	7.66447e-05
OmyAS00364958.LOC110515657	OmyAS00364958	class_code "x"	LOC110515657	carboxypeptidase B pseudogene	331.345	1.22862	0.329494	3.72881	0.00019239	0.0237177	S_PBS_5_S_PBS_1	0.815719	1.737	1.17791e-06	0.000162827
OmyAS00207752.LOC110490539	OmyAS00207752	class_code "x"	LOC110490539	Ig kappa-b4 chain C region-like	44.7928	1.18735	0.353586	3.35803	0.000784999	0.026842	S_FP_5_S_FP_1	0.963626	1.8	0.000227203	0.0108772
OmyAS00387540.LOC110518690	OmyAS00387540	class_code "x"	LOC110518690	tropomodulin-3-like	375.489	1.18426	0.220878	5.36162	8.24771e-08	2.66007e-05	S_PBS_5_C_PBS_5	N/A	1.808	5.92021e-09	3.13801e-06
OmyAS00396650.LOC110519676	OmyAS00396650	class_code "x"	LOC110519676	uncharacterized LOC110519676	102.062	-1.35936	0.364615	-3.7282	0.00019285	0.00986096	C_FP_5_C_FP_1	0.891755	-1.589	0.000181119	0.00910934
OmyAS00328351.LOC110510122	OmyAS00328351	class_code "s"	LOC110510122	glycogen phosphorylase, muscle form-like	770.179	-1.44102	0.225136	-6.40067	1.547e-10	2.45064e-08	C_FP_5_C_FP_1	0.816044	-1.5	7.1683e-09	1.05111e-06
OmyAS00353144.LOC110513772	OmyAS00353144	class_code "s"	LOC110513772	myosin heavy chain, fast skeletal muscle-like	168.545	1.40497	0.250613	5.60612	2.06913e-08	2.77264e-06	S_FP_5_C_FP_5	0.7339	1.542	6.86968e-08	1.01807e-05
OmyAS00353147.LOC110513772	OmyAS00353147	class_code "s"	LOC110513772	myosin heavy chain, fast skeletal muscle-like	3428.09	-1.35337	0.261443	-5.17656	2.26018e-07	9.97215e-05	S_PBS_5_S_PBS_1	0.873945	-1.603	6.85851e-09	2.55043e-06
OmyAS00145768.LOC110536598	OmyAS00145768	class_code "s"	LOC110536598	extended synaptotagmin-2-A-like	38.9967	1.25368	0.389479	3.21887	0.00128697	0.0468721	S_FP_5_C_FP_5	0.830484	1.735	0.000525349	0.0227478
OmyAS00325527.LOC110509125	OmyAS00325527	class_code "s"	LOC110509125	myosin heavy chain, fast skeletal muscle-like	3850.87	-1.32339	0.286895	-4.61281	3.97258e-06	0.000900058	S_PBS_5_S_PBS_1	0.851004	-1.647	6.40187e-08	1.51426e-05
OmyAS00176768.LOC110487199	OmyAS00176768	class_code "x"	LOC110487199	myosin heavy chain, skeletal muscle-like	6157.89	-1.45068	0.14217	-10.2038	1.90631e-24	3.15399e-21	R_PBS_5_R_PBS_1	0.950304	-1.504	5.20869e-16	1.75247e-13
OmyAS00367067.LOC110515983	OmyAS00367067	class_code "x"	LOC110515983	uncharacterized LOC110515983	158.018	-1.20361	0.281311	-4.27857	1.88101e-05	0.00431607	R_FP_5_C_FP_5	N/A	-1.813	4.12022e-06	0.000658237
OmyAS00118380.LOC110532574	OmyAS00118380	class_code "s"	LOC110532574	membrane cofactor protein-like	198.514	-1.36964	0.303927	-4.50648	6.59105e-06	0.000592527	S_FP_5_C_FP_5	N/A	-1.597	7.4257e-08	1.07032e-05
OmyAS00365097.LOC110515682	OmyAS00365097	class_code "s"	LOC110515682	chymotrypsin A-like	990.965	1.28778	0.310683	4.14501	3.39806e-05	0.00499754	S_PBS_5_S_PBS_1	0.750586	1.699	2.12842e-07	3.90601e-05
OmyAS00176789.LOC110487200	OmyAS00176789	class_code "s"	LOC110487200	myosin-13-like	1110.55	-1.25685	0.298291	-4.21352	2.51424e-05	0.00938208	R_FP_1_C_FP_1	0.840913	-1.746	3.51989e-06	0.000836751
OmyAS00178099.LOC110485609	OmyAS00178099	class_code "x"	LOC110485609	aspartate aminotransferase, cytoplasmic-like	247.836	-1.24699	0.27146	-4.59362	4.35628e-06	0.00126868	R_FP_5_C_FP_5	N/A	-1.764	8.10278e-07	0.000189857
OmyAS00215085.LOC110491198	OmyAS00215085	class_code "s"	LOC110491198	myosin heavy chain, fast skeletal muscle-like	9164.02	-1.31725	0.295766	-4.4537	8.44046e-06	0.00153818	S_PBS_5_S_PBS_1	0.902306	-1.674	3.01133e-07	5.25453e-05
OmyAS00162646.atp2a1	OmyAS00162646	class_code "s"	atp2a1	ATPase sarcoplasmic/endoplasmic reticulum Ca2+ transporting 1	3455.76	-1.47586	0.16687	-8.84436	9.20559e-19	1.95716e-16	C_FP_5_C_FP_1	0.817824	-1.497	3.60755e-12	7.51163e-10
OmyAS00363659.LOC110515469	OmyAS00363659	class_code "x"	LOC110515469	butyrophilin subfamily 1 member A1-like	62.1869	1.30191	0.368674	3.53132	0.000413488	0.0201136	S_FP_5_C_FP_5	0.651582	1.699	0.000229231	0.0117657
OmyAS00209456.LOC110491330	OmyAS00209456	class_code "s"	LOC110491330	pepsin A-like	236.94	1.22981	0.265288	4.63577	3.5562e-06	0.00275282	R_PBS_1_C_PBS_1	N/A	1.8	9.7133e-08	3.24612e-05
OmyAS00222119.LOC110495038	OmyAS00222119	class_code "x"	LOC110495038	myosin heavy chain, fast skeletal muscle-like	10363.9	-1.44831	0.185676	-7.80018	6.18169e-15	1.4107e-12	R_PBS_5_R_PBS_1	0.880555	-1.542	5.56391e-15	1.61199e-12
OmyAS00381910.LOC110517938	OmyAS00381910	class_code "s"	LOC110517938	DDB1- and CUL4-associated factor 6-like	160.645	1.31529	0.363367	3.61973	0.00029491	0.015068	S_FP_5_C_FP_5	0.759952	1.698	2.06187e-06	0.00021695
OmyAS00387540.LOC110518690	OmyAS00387540	class_code "x"	LOC110518690	tropomodulin-3-like	332.2	-1.17807	0.28076	-4.19599	2.71679e-05	0.00863006	R_PBS_1_C_PBS_1	N/A	-1.903	4.66394e-07	0.000115044
OmyAS00070065.cfh	OmyAS00070065	class_code "s"	cfh	complement factor H	75.8001	-1.05236	0.233206	-4.51259	6.40402e-06	0.00120747	S_PBS_5_C_PBS_5	0.652027	-2.134	1.37735e-05	0.00224635
OmyAS00222122.LOC110495038	OmyAS00222122	class_code "s"	LOC110495038	myosin heavy chain, fast skeletal muscle-like	8072.47	-1.3454	0.287081	-4.68649	2.77924e-06	0.000665669	S_PBS_5_S_PBS_1	0.916199	-1.675	9.80144e-08	1.96843e-05
OmyAS00094255.LOC110528881	OmyAS00094255	class_code "x"	LOC110528881	interferon-induced protein 44-like	1977.98	1.3032	0.244205	5.3365	9.47593e-08	0.000127688	R_PBS_1_C_PBS_1	N/A	1.731	1.32829e-06	0.00028669
OmyAS00390992.LOC110519048	OmyAS00390992	class_code "s"	LOC110519048	myosin heavy chain, fast skeletal muscle-like	15450.8	1.48721	0.127661	11.6497	2.30263e-31	8.60697e-29	S_FP_5_C_FP_5	0.90077	1.517	5.4406e-37	1.14492e-33
OmyAS00353148.LOC110513772	OmyAS00353148	class_code "s"	LOC110513772	myosin heavy chain, fast skeletal muscle-like	9838.11	-1.37223	0.268639	-5.10808	3.25446e-07	0.000136411	S_PBS_5_S_PBS_1	0.850667	-1.646	2.7294e-08	7.44916e-06
OmyAS00019343.LOC110500507	OmyAS00019343	class_code "x"	LOC110500507	uncharacterized LOC110500507	114.477	1.36278	0.304591	4.47413	7.67224e-06	0.000611746	R_PBS_5_R_PBS_1	N/A	1.665	1.00578e-05	0.000945072
OmyAS00222119.LOC110495038	OmyAS00222119	class_code "x"	LOC110495038	myosin heavy chain, fast skeletal muscle-like	8132.36	1.48893	0.155602	9.56887	1.08079e-21	2.84287e-19	S_FP_5_C_FP_5	0.880555	1.537	1.80945e-16	6.56519e-14
OmyAS00271218.LOC110499994	OmyAS00271218	class_code "x"	LOC110499994	golgin subfamily B member 1-like	110.64	-1.28593	0.333636	-3.8543	0.000116062	0.00524771	S_FP_5_S_FP_1	N/A	-1.78	9.92601e-06	0.000774003
OmyAS00179576.LOC110486012	OmyAS00179576	class_code "s"	LOC110486012	malate dehydrogenase, cytoplasmic-like	1240.76	-1.37833	0.330785	-4.16685	3.08833e-05	0.00230877	S_FP_5_C_FP_5	N/A	-1.674	7.50078e-05	0.00481824
OmyAS00222265.LOC110495045	OmyAS00222265	class_code "s"	LOC110495045	regulator of G-protein signaling 13-like	316.157	-1.12249	0.319234	-3.51621	0.000437756	0.0437983	C_PBS_5_C_PBS_1	N/A	-2.056	4.12173e-06	0.000708388
OmyAS00396640.LOC110519676	OmyAS00396640	class_code "x"	LOC110519676	uncharacterized LOC110519676	51.5633	-1.36262	0.402423	-3.38603	0.000709105	0.02705	C_FP_5_C_FP_1	0.696569	-1.694	0.000317869	0.0140226
OmyAS00261593.LOC110499466	OmyAS00261593	class_code "x"	LOC110499466	dual specificity protein phosphatase 13-like	77.3007	-1.38503	0.384242	-3.60458	0.000312658	0.0144341	C_FP_5_C_FP_1	0.927117	-1.668	0.000248484	0.011549
OmyAS00367244.LOC110516028	OmyAS00367244	class_code "x"	LOC110516028	guanine nucleotide exchange protein smcr8b-like	50.9516	1.29203	0.389473	3.31738	0.000908665	0.0370881	S_FP_5_C_FP_5	0.880153	1.789	0.000271682	0.0134842
OmyAS00338745.LOC110511262	OmyAS00338745	class_code "x"	LOC110511262	C-type lectin domain family 4 member M-like	59.9044	1.32802	0.371142	3.5782	0.000345966	0.0174745	S_FP_5_C_FP_5	0.876799	1.744	0.000147431	0.00833557
OmyAS00351782.LOC110513613	OmyAS00351782	class_code "x"	LOC110513613	microfibril-associated glycoprotein 4-like	446.746	1.27687	0.300703	4.24628	2.17353e-05	0.00856129	R_FP_1_C_FP_1	0.73191	1.819	4.79261e-06	0.000999797
OmyAS00365729.LOC110515790	OmyAS00365729	class_code "s"	LOC110515790	uncharacterized LOC110515790	92.7498	-1.34321	0.361214	-3.71859	0.000200337	0.0106179	S_FP_5_C_FP_5	0.855968	-1.731	3.18502e-05	0.00223419
OmyAS00222104.LOC110495037	OmyAS00222104	class_code "s"	LOC110495037	myosin heavy chain, fast skeletal muscle-like	15414.1	-1.3845	0.274599	-5.04191	4.60919e-07	0.000163009	S_PBS_5_S_PBS_1	0.756477	-1.68	5.4441e-08	1.31698e-05
OmyAS00038206.LOC110510788	OmyAS00038206	class_code "s"	LOC110510788	chymotrypsin-like protease CTRL-1	121.361	1.38508	0.300881	4.6034	4.15652e-06	0.0003482	R_PBS_5_R_PBS_1	0.848026	1.681	3.69704e-06	0.000384733
OmyAS00331295.slc3a2	OmyAS00331295	class_code "x"	slc3a2	solute carrier family 3 member 2	383.785	-1.47531	0.269021	-5.48401	4.1579e-08	4.93995e-06	C_FP_5_C_FP_1	0.891868	-1.579	8.60995e-08	1.06712e-05
OmyAS00350819.LOC110513510	OmyAS00350819	class_code "x"	LOC110513510	myosin heavy chain, fast skeletal muscle-like	14594.4	-1.37765	0.280672	-4.90838	9.18314e-07	0.000273158	S_PBS_5_S_PBS_1	0.810456	-1.692	7.93494e-08	1.68919e-05
OmyAS00148282.LOC110536208	OmyAS00148282	class_code "s"	LOC110536208	serum albumin 2-like	2177.61	-1.45991	0.209777	-6.95934	3.41876e-12	5.344e-10	S_FP_5_S_FP_1	0.936057	-1.601	6.67871e-11	1.37488e-08
OmyAS00131639.LOC110534803	OmyAS00131639	class_code "s"	LOC110534803	uncharacterized LOC110534803	328.941	1.37001	0.346658	3.95204	7.74888e-05	0.00500296	S_FP_5_C_FP_5	0.828911	1.707	3.4469e-07	4.64977e-05
OmyAS00143433.LOC110536447	OmyAS00143433	class_code "x"	LOC110536447	myosin heavy chain, fast skeletal muscle-like	6122.78	-1.4769	0.20486	-7.20932	5.62326e-13	9.07677e-11	R_PBS_5_R_PBS_1	0.803694	-1.596	9.02822e-14	2.09254e-11
OmyAS00177244.LOC110485457	OmyAS00177244	class_code "x"	LOC110485457	uncharacterized LOC110485457	154.021	-1.37287	0.303856	-4.51815	6.23823e-06	0.0014053	R_FP_5_R_FP_1	0.948591	-1.717	8.16059e-05	0.0103888
OmyAS00251895.LOC110498363	OmyAS00251895	class_code "s"	LOC110498363	ryanodine receptor 3-like	47.3092	-1.23577	0.376107	-3.28568	0.00101738	0.0491462	R_PBS_5_R_PBS_1	N/A	-1.918	0.00015148	0.00934873
OmyAS00019340.LOC110500507	OmyAS00019340	class_code "x"	LOC110500507	uncharacterized LOC110500507	74.2561	1.00319	0.231894	4.32607	1.51795e-05	0.00239962	S_PBS_5_C_PBS_5	N/A	2.367	6.69739e-06	0.00136537
OmyAS00046448.LOC110521883	OmyAS00046448	class_code "s"	LOC110521883	nuclear protein 1-like	4012.78	-1.52254	0.137318	-11.0876	1.44041e-28	3.56933e-25	R_FP_5_R_FP_1	0.984125	-1.56	4.90671e-08	2.04885e-05
OmyAS00077172.LOC110526776	OmyAS00077172	class_code "x"	LOC110526776	proteasome subunit alpha type-4-like	229.208	1.25073	0.30354	4.12046	3.78116e-05	0.00605052	C_PBS_5_C_PBS_1	N/A	1.904	6.7566e-08	1.64641e-05
OmyAS00344359.LOC110512290	OmyAS00344359	class_code "s"	LOC110512290	alpha-actinin-1-like	648.509	-1.53122	0.169395	-9.03932	1.57646e-19	3.44221e-17	C_FP_5_C_FP_1	0.95294	-1.556	8.59253e-10	1.41995e-07
OmyAS00343541.LOC110512125	OmyAS00343541	class_code "s"	LOC110512125	uncharacterized LOC110512125	73.9119	-1.3826	0.404265	-3.42004	0.00062612	0.0246752	C_FP_5_C_FP_1	0.760071	-1.729	0.000362944	0.0154229
OmyAS00316139.LOC110507510	OmyAS00316139	class_code "s"	LOC110507510	ubiquitin carboxyl-terminal hydrolase 2-like	100.827	-1.43877	0.357526	-4.02423	5.71619e-05	0.00349857	C_FP_5_C_FP_1	0.900888	-1.677	8.7017e-05	0.00496481
OmyAS00258415.LOC110498236	OmyAS00258415	class_code "x"	LOC110498236	uncharacterized protein C1orf115 homolog	51.1142	1.35235	0.423573	3.19272	0.00140939	0.0472466	C_FP_5_C_FP_1	N/A	1.786	0.000289287	0.012926
OmyAS00361422.LOC110515180	OmyAS00361422	class_code "x"	LOC110515180	uncharacterized LOC110515180	259.185	1.33947	0.324309	4.13024	3.62391e-05	0.00579833	R_FP_5_R_FP_1	0.950389	1.806	1.51127e-05	0.00267392
OmyAS00390992.LOC110519048	OmyAS00390992	class_code "s"	LOC110519048	myosin heavy chain, fast skeletal muscle-like	20779.7	-1.49369	0.213266	-7.0039	2.4893e-12	3.66094e-10	R_PBS_5_R_PBS_1	0.90077	-1.625	3.22669e-15	9.89836e-13
OmyAS00310888.LOC110506823	OmyAS00310888	class_code "x"	LOC110506823	hyaluronan and proteoglycan link protein 3-like	76.9265	-1.44886	0.353268	-4.1013	4.1083e-05	0.0026342	C_FP_5_C_FP_1	0.633726	-1.678	0.000131152	0.00689606
OmyAS00243874.LOC110495722	OmyAS00243874	class_code "s"	LOC110495722	uncharacterized LOC110495722	37.1705	1.2119	0.364546	3.3244	0.0008861	0.0293809	S_FP_5_S_FP_1	0.94454	2.007	9.78142e-05	0.00544217
OmyAS00217890.LOC110491053	OmyAS00217890	class_code "x"	LOC110491053	disco-interacting protein 2 homolog B-A-like	59.3726	-1.09903	0.298719	-3.67916	0.000234008	0.0340751	R_FP_5_C_FP_5	N/A	-2.214	2.37414e-05	0.00294506
OmyAS00331295.slc3a2	OmyAS00331295	class_code "x"	slc3a2	solute carrier family 3 member 2	419.677	1.48547	0.255563	5.81254	6.15324e-09	8.91843e-07	S_FP_5_C_FP_5	0.891868	1.639	4.61671e-07	5.92402e-05
OmyAS00107575.LOC110529384	OmyAS00107575	class_code "x"	LOC110529384	apolipoprotein B-100-like	94.0594	-1.37229	0.362472	-3.78591	0.000153146	0.0083665	S_FP_5_C_FP_5	0.6873	-1.776	1.915e-05	0.00153814
OmyAS00222120.LOC110495038	OmyAS00222120	class_code "s"	LOC110495038	myosin heavy chain, fast skeletal muscle-like	8122.6	1.53931	0.153631	10.0195	1.25132e-23	3.55475e-21	S_FP_5_C_FP_5	0.882314	1.587	1.65198e-17	8.3703e-15
OmyAS00340322.LOC110511519	OmyAS00340322	class_code "x"	LOC110511519	uncharacterized LOC110511519	499.34	-1.30697	0.345079	-3.78745	0.000152199	0.0202044	R_FP_5_R_FP_1	0.743537	-1.88	2.42859e-05	0.00408904
OmyAS00234857.LOC110495200	OmyAS00234857	class_code "s"	LOC110495200	uncharacterized LOC110495200	749.682	1.43469	0.352982	4.0645	4.81362e-05	0.00300089	C_FP_5_C_FP_1	0.831112	1.713	5.20052e-07	5.52475e-05
OmyAS00222052.LOC100136783	OmyAS00222052	class_code "x"	LOC100136783	myosin heavy chain, fast skeletal muscle	12751	-1.56473	0.137373	-11.3904	4.67005e-30	1.30101e-27	C_FP_5_C_FP_1	0.805205	-1.573	6.68084e-15	1.73886e-12
OmyAS00021188.LOC110537790	OmyAS00021188	class_code "x"	LOC110537790	trypsin-1	1401.75	1.37337	0.307182	4.47088	7.78968e-06	0.00145113	S_PBS_5_S_PBS_1	0.724725	1.794	2.06589e-08	5.78667e-06
OmyAS00334749.LOC110510628	OmyAS00334749	class_code "s"	LOC110510628	myosin heavy chain, fast skeletal muscle-like	13744.8	-1.43109	0.27403	-5.22238	1.76633e-07	8.71011e-05	S_PBS_5_S_PBS_1	0.865136	-1.734	1.68486e-08	5.1239e-06
OmyAS00176768.LOC110487199	OmyAS00176768	class_code "x"	LOC110487199	myosin heavy chain, skeletal muscle-like	5838.55	1.55326	0.148079	10.4894	9.66432e-26	2.98418e-23	S_FP_5_C_FP_5	0.950304	1.598	9.13017e-14	2.66855e-11
OmyAS00396641.LOC110519676	OmyAS00396641	class_code "x"	LOC110519676	uncharacterized LOC110519676	236.645	-1.50454	0.30566	-4.92227	8.55474e-07	8.63922e-05	C_FP_5_C_FP_1	0.880993	-1.654	3.53802e-07	3.92779e-05
OmyAS00075081.dpep1	OmyAS00075081	class_code "x"	dpep1	dipeptidase 1	116.668	-1.35686	0.262745	-5.16419	2.41487e-07	9.62387e-05	R_FP_5_C_FP_5	0.963604	-1.848	1.46647e-06	0.00030925
OmyAS00006621.LOC110532348	OmyAS00006621	class_code "x"	LOC110532348	uncharacterized LOC110532348	35.2694	-1.07683	0.297532	-3.61921	0.000295499	0.0363681	S_PBS_1_C_PBS_1	N/A	-2.329	0.000548917	0.0374094
OmyAS00353143.LOC110513772	OmyAS00353143	class_code "s"	LOC110513772	myosin heavy chain, fast skeletal muscle-like	662.897	1.56061	0.152311	10.2462	1.23082e-24	3.6422e-22	S_FP_5_C_FP_5	0.820087	1.608	3.4036e-06	0.000347696
OmyAS00376807.LOC110517219	OmyAS00376807	class_code "x"	LOC110517219	myosin heavy chain, fast skeletal muscle-like	1747.29	-1.4543	0.369958	-3.93099	8.45955e-05	0.00484714	C_FP_5_C_FP_1	N/A	-1.73	3.31953e-06	0.000295382
OmyAS00039423.LOC100135935	OmyAS00039423	class_code "s"	LOC100135935	hepcidin-like	66.701	-1.34824	0.323507	-4.16759	3.0784e-05	0.00469204	S_PBS_5_S_PBS_1	0.895544	-1.87	8.65228e-05	0.0064402
OmyAS00363133.LOC110515411	OmyAS00363133	class_code "s"	LOC110515411	myosin heavy chain, fast skeletal muscle-like	13072.8	-1.385	0.309219	-4.47902	7.49866e-06	0.00145113	S_PBS_5_S_PBS_1	0.828389	-1.826	2.20548e-07	3.93394e-05
OmyAS00340322.LOC110511519	OmyAS00340322	class_code "x"	LOC110511519	uncharacterized LOC110511519	353.722	1.24136	0.2266	5.4782	4.29673e-08	1.51777e-05	S_PBS_5_C_PBS_5	0.743537	2.038	1.39158e-09	8.67773e-07
OmyAS00038206.LOC110510788	OmyAS00038206	class_code "s"	LOC110510788	chymotrypsin-like protease CTRL-1	149.348	1.22551	0.366542	3.34343	0.000827506	0.0277748	S_FP_5_S_FP_1	0.848026	2.067	5.4264e-06	0.000461603
OmyAS00289485.LOC110503433	OmyAS00289485	class_code "s"	LOC110503433	ryanodine receptor 1-like	38.411	-1.28411	0.375234	-3.42215	0.000621274	0.0337016	R_PBS_5_R_PBS_1	0.697368	-1.985	5.76192e-05	0.00442841
OmyAS00038206.LOC110510788	OmyAS00038206	class_code "s"	LOC110510788	chymotrypsin-like protease CTRL-1	102.163	-1.23894	0.291703	-4.24727	2.16395e-05	0.00481925	R_FP_5_C_FP_5	0.848026	-2.064	2.73627e-06	0.000506161
OmyAS00101041.LOC110529398	OmyAS00101041	class_code "s"	LOC110529398	calpain-3-like	89.486	-1.41743	0.306568	-4.62355	3.77228e-06	0.000251684	S_FP_5_S_FP_1	0.954994	-1.807	4.67814e-06	0.000411557
OmyAS00167391.LOC110487203	OmyAS00167391	class_code "x"	LOC110487203	myosin heavy chain, fast skeletal muscle-like	2482.52	-1.47399	0.281754	-5.23149	1.68151e-07	1.73879e-05	R_PBS_5_R_PBS_1	0.888259	-1.738	2.02435e-09	3.46131e-07
OmyAS00005695.LOC100136344	OmyAS00005695	class_code "x"	LOC100136344	serum albumin 1	1982.8	1.51187	0.226234	6.6828	2.34414e-11	6.5503e-08	S_PBS_5_S_PBS_1	N/A	1.695	5.2055e-12	5.54073e-09
OmyAS00325527.LOC110509125	OmyAS00325527	class_code "s"	LOC110509125	myosin heavy chain, fast skeletal muscle-like	3593.15	-1.55532	0.179531	-8.66324	4.58551e-18	2.02313e-15	R_PBS_5_R_PBS_1	0.851004	-1.648	3.09439e-14	8.4933e-12
OmyAS00038631.LOC110503853	OmyAS00038631	class_code "x"	LOC110503853	metalloreductase STEAP4-like	91.4321	-1.13472	0.297729	-3.81124	0.000138271	0.0210398	S_PBS_1_C_PBS_1	0.91527	-2.262	5.84883e-05	0.00766236
OmyAS00328473.leap-2b	OmyAS00328473	class_code "s"	leap-2b	liver-expressed antimicrobial peptide 2B	232.462	-1.4759	0.311847	-4.73277	2.21476e-06	0.000218462	S_FP_5_C_FP_5	0.797525	-1.743	1.00278e-08	1.8511e-06
OmyAS00005707.LOC100136344	OmyAS00005707	class_code "x"	LOC100136344	serum albumin 1	1872.77	-1.53188	0.246943	-6.20336	5.52705e-10	9.12863e-08	S_FP_5_C_FP_5	0.896658	-1.684	1.02981e-06	0.000116597
OmyAS00075100.LOC100135921	OmyAS00075100	class_code "x"	LOC100135921	haptoglobin	141.231	-1.34161	0.345006	-3.88865	0.000100803	0.014411	R_FP_5_R_FP_1	N/A	-1.925	7.11067e-05	0.00949127
OmyAS00137623.LOC110534790	OmyAS00137623	class_code "s"	LOC110534790	ladderlectin-like	1167.81	1.51569	0.274668	5.51828	3.42328e-08	4.34145e-06	S_FP_5_C_FP_5	0.841559	1.704	9.93906e-06	0.00087149
OmyAS00026414.LOC110500485	OmyAS00026414	class_code "x"	LOC110500485	HMG box-containing protein 1-like	157.646	-1.49311	0.358769	-4.16176	3.15802e-05	0.00209128	C_FP_5_C_FP_1	0.921054	-1.738	2.09874e-05	0.0015069
OmyAS00385736.LOC110518385	OmyAS00385736	class_code "x"	LOC110518385	up-regulator of cell proliferation-like	40.976	1.27058	0.286406	4.4363	9.15196e-06	0.00232099	S_PBS_1_C_PBS_1	N/A	2.043	0.000483958	0.0336465
OmyAS00358639.LOC110514657	OmyAS00358639	class_code "s"	LOC110514657	C-C motif chemokine 13-like	107.792	1.45535	0.380239	3.82746	0.000129473	0.00692724	C_FP_5_C_FP_1	0.964915	1.784	4.6722e-05	0.00296599
OmyAS00021187.LOC110537790	OmyAS00021187	class_code "x"	LOC110537790	trypsin-1	2347.56	1.44973	0.286273	5.06415	4.10232e-07	0.000163009	S_PBS_5_S_PBS_1	0.802689	1.795	2.65927e-09	1.04834e-06
OmyAS00350816.LOC110513508	OmyAS00350816	class_code "s"	LOC110513508	uncharacterized LOC110513508	3443.88	1.60295	0.109965	14.5769	3.9383e-48	9.32327e-45	S_FP_5_C_FP_5	N/A	1.626	2.36273e-10	5.17929e-08
OmyAS00222065.LOC100136783	OmyAS00222065	class_code "x"	LOC100136783	myosin heavy chain, fast skeletal muscle	16358.2	-1.44008	0.293729	-4.90277	9.44957e-07	0.000273158	S_PBS_5_S_PBS_1	0.913827	-1.821	4.58864e-08	1.16289e-05
OmyAS00088450.LOC110527635	OmyAS00088450	class_code "x"	LOC110527635	microsomal glutathione S-transferase 1-like	144.14	-1.00115	0.250256	-4.0005	6.32089e-05	0.0175232	S_FP_1_C_FP_1	N/A	-2.62	4.85202e-08	1.32316e-05
OmyAS00107575.LOC110529384	OmyAS00107575	class_code "x"	LOC110529384	apolipoprotein B-100-like	92.9086	-1.37577	0.334286	-4.11556	3.86238e-05	0.0019935	S_FP_5_S_FP_1	0.6873	-1.91	4.06895e-06	0.000364188
OmyAS00077169.LOC110526776	OmyAS00077169	class_code "s"	LOC110526776	proteasome subunit alpha type-4-like	92.1735	-1.35413	0.399555	-3.3891	0.000701223	0.0309322	S_FP_5_C_FP_5	N/A	-1.944	1.97204e-05	0.00154382
OmyAS00271348.LOC110500018	OmyAS00271348	class_code "s"	LOC110500018	Ig kappa chain V-III region MOPC 321-like	41.5259	1.20411	0.371641	3.23997	0.00119544	0.0371604	S_FP_5_S_FP_1	0.893049	2.193	4.81395e-05	0.00307764
OmyAS00178385.LOC110485668	OmyAS00178385	class_code "s"	LOC110485668	uncharacterized LOC110485668	88.7593	-1.40567	0.439218	-3.20038	0.00137245	0.0462001	C_FP_5_C_FP_1	0.938403	-1.886	0.000188537	0.00930266
OmyAS00375174.LOC110517024	OmyAS00375174	class_code "x"	LOC110517024	myosin heavy chain, fast skeletal muscle-like	17440.3	1.6103	0.133229	12.0867	1.24224e-33	6.30173e-31	S_FP_5_C_FP_5	0.881489	1.647	1.59237e-49	8.37744e-46
OmyAS00350820.LOC110513509	OmyAS00350820	class_code "x"	LOC110513509	myosin heavy chain, fast skeletal muscle-like	23789.6	-1.61994	0.159455	-10.1592	3.01585e-24	6.96144e-22	C_FP_5_C_FP_1	N/A	-1.639	3.2648e-16	9.18645e-14
OmyAS00077172.LOC110526776	OmyAS00077172	class_code "x"	LOC110526776	proteasome subunit alpha type-4-like	238.284	1.34111	0.277754	4.8284	1.37638e-06	0.000460756	S_PBS_1_C_PBS_1	N/A	1.986	1.62834e-07	4.69656e-05
OmyAS00351783.LOC110513613	OmyAS00351783	class_code "x"	LOC110513613	microfibril-associated glycoprotein 4-like	832.098	-1.35567	0.29808	-4.54802	5.4154e-06	0.00126425	C_PBS_5_C_PBS_1	0.797305	-1.977	8.15138e-06	0.0011839
OmyAS00179576.LOC110486012	OmyAS00179576	class_code "s"	LOC110486012	malate dehydrogenase, cytoplasmic-like	1227.65	-1.35822	0.234889	-5.7824	7.36444e-09	4.49157e-06	S_FP_1_C_FP_1	N/A	-1.975	3.61593e-10	1.5202e-07
OmyAS00125590.LOC100499608	OmyAS00125590	class_code "x"	LOC100499608	enolase	446.132	1.53838	0.235375	6.53587	6.32389e-11	3.91765e-08	R_FP_5_R_FP_1	N/A	1.748	6.798e-07	0.000228917
OmyAS00329548.LOC110509505	OmyAS00329548	class_code "x"	LOC110509505	glycine amidinotransferase, mitochondrial-like	183.667	-1.3601	0.401615	-3.38656	0.000707741	0.031027	S_FP_5_C_FP_5	N/A	-1.978	2.0532e-06	0.00021695
OmyAS00127649.rfc2	OmyAS00127649	class_code "x"	rfc2	replication factor C subunit 2	35.1591	1.39967	0.438594	3.19127	0.00141647	0.047288	C_FP_5_C_FP_1	0.72475	1.926	0.000213095	0.0102141
OmyAS00093597.LOC110528748	OmyAS00093597	class_code "x"	LOC110528748	long-chain specific acyl-CoA dehydrogenase, mitochondrial-like	84.5842	1.36974	0.212619	6.44224	1.17724e-10	9.7031e-08	S_PBS_5_C_PBS_5	N/A	1.972	2.40759e-06	0.000591146
OmyAS00139003.LOC110536605	OmyAS00139003	class_code "s"	LOC110536605	otospiralin-like	36.5983	1.22418	0.371149	3.29835	0.000972558	0.0313313	S_FP_5_S_FP_1	0.943811	2.217	4.57674e-05	0.00300054
OmyAS00364958.LOC110515657	OmyAS00364958	class_code "x"	LOC110515657	carboxypeptidase B pseudogene	263.741	1.46284	0.396761	3.68695	0.000226958	0.011033	C_FP_5_C_FP_1	0.815719	1.856	2.98074e-06	0.000269847
OmyAS00373080.LOC110516763	OmyAS00373080	class_code "s"	LOC110516763	carboxypeptidase B-like	774.823	1.50095	0.363482	4.12936	3.63779e-05	0.00237014	C_FP_5_C_FP_1	0.826314	1.813	3.40595e-07	3.85428e-05
OmyAS00088433.LOC110527629	OmyAS00088433	class_code "x"	LOC110527629	uncharacterized LOC110527629	74.7759	1.35271	0.369765	3.6583	0.00025389	0.0157032	R_PBS_5_R_PBS_1	0.680598	2.019	2.35373e-05	0.00202888
OmyAS00355618.LOC110514211	OmyAS00355618	class_code "s"	LOC110514211	uncharacterized LOC110514211	5526.6	-1.42365	0.316394	-4.49961	6.80768e-06	0.00139192	S_PBS_5_S_PBS_1	0.714955	-1.921	6.58406e-08	1.51846e-05
OmyAS00336046.LOC110510814	OmyAS00336046	class_code "x"	LOC110510814	uncharacterized LOC110510814	71.6989	-1.4887	0.340112	-4.37708	1.2028e-05	0.0010292	S_FP_5_C_FP_5	0.700101	-1.838	2.47054e-05	0.0017998
OmyAS00133473.LOC110533510	OmyAS00133473	class_code "s"	LOC110533510	chaperone protein DnaK-like	31.9744	-1.22719	0.371812	-3.30057	0.000964885	0.0313313	S_FP_5_S_FP_1	N/A	-2.243	3.91158e-05	0.00261425
OmyAS00106672.pecr	OmyAS00106672	class_code "s"	pecr	peroxisomal trans-2-enoyl-CoA reductase	141.261	1.40644	0.208141	6.75716	1.40726e-11	1.4913e-08	S_PBS_5_C_PBS_5	N/A	1.961	2.05111e-08	8.6477e-06
OmyAS00176787.LOC110487200	OmyAS00176787	class_code "s"	LOC110487200	myosin-13-like	1281.98	-1.4513	0.333883	-4.34671	1.38193e-05	0.00107595	R_PBS_5_R_PBS_1	0.896631	-1.901	9.71036e-08	1.35039e-05
OmyAS00167399.LOC110487203	OmyAS00167399	class_code "s"	LOC110487203	myosin heavy chain, fast skeletal muscle-like	2843.22	-1.522	0.265206	-5.73893	9.52779e-09	7.26104e-06	S_PBS_5_S_PBS_1	0.649792	-1.815	1.64788e-10	1.16934e-07
OmyAS00234857.LOC110495200	OmyAS00234857	class_code "s"	LOC110495200	uncharacterized LOC110495200	970.114	1.42843	0.330189	4.32611	1.51767e-05	0.000864912	S_FP_5_S_FP_1	0.831112	1.944	1.93712e-07	2.26577e-05
OmyAS00375174.LOC110517024	OmyAS00375174	class_code "x"	LOC110517024	myosin heavy chain, fast skeletal muscle-like	22403.8	-1.60925	0.196019	-8.20969	2.21765e-16	6.11517e-14	R_PBS_5_R_PBS_1	0.881489	-1.726	8.37868e-19	6.24212e-16
OmyAS00117158.LOC110532205	OmyAS00117158	class_code "x"	LOC110532205	chymotrypsin-like elastase family member 2A	95.7065	-1.26564	0.294287	-4.30071	1.70249e-05	0.00415205	R_FP_5_C_FP_5	0.819128	-2.196	1.3927e-06	0.000299687
OmyAS00365729.LOC110515790	OmyAS00365729	class_code "s"	LOC110515790	uncharacterized LOC110515790	84.3666	1.46537	0.414541	3.53493	0.000407886	0.0178125	C_FP_5_C_FP_1	0.855968	1.901	6.84951e-05	0.00402883
OmyAS00261347.LOC110499392	OmyAS00261347	class_code "s"	LOC110499392	myomesin-2-like	482.366	-1.65442	0.188087	-8.79605	1.41721e-18	2.93581e-16	C_FP_5_C_FP_1	0.877593	-1.696	1.29375e-10	2.36302e-08
OmyAS00078652.LOC110525076	OmyAS00078652	class_code "s"	LOC110525076	myosin heavy chain, fast skeletal muscle-like	3832.08	1.66633	0.111618	14.9288	2.13984e-50	1.51971e-46	S_FP_5_C_FP_5	0.838937	1.691	7.44292e-12	1.74032e-09
OmyAS00397633.LOC110519808	OmyAS00397633	class_code "s"	LOC110519808	myosin heavy chain, fast skeletal muscle-like	10499.8	-1.49032	0.295519	-5.04306	4.58152e-07	0.000163009	S_PBS_5_S_PBS_1	0.66661	-1.893	9.34097e-09	3.01289e-06
OmyAS00309556.LOC110506512	OmyAS00309556	class_code "s"	LOC110506512	glycine cleavage system H protein, mitochondrial-like	119.735	1.49357	0.395729	3.77424	0.000160498	0.00847494	C_FP_5_C_FP_1	0.768757	1.891	2.17379e-05	0.00151416
OmyAS00215085.LOC110491198	OmyAS00215085	class_code "s"	LOC110491198	myosin heavy chain, fast skeletal muscle-like	7554.07	-1.62678	0.190623	-8.53402	1.41347e-17	5.84646e-15	R_PBS_5_R_PBS_1	0.902306	-1.738	2.20267e-17	1.2972e-14
OmyAS00076234.LOC110526612	OmyAS00076234	class_code "x"	LOC110526612	inactive dual specificity phosphatase 27 pseudogene	99.0166	-1.58142	0.336102	-4.70517	2.53659e-06	0.000235553	C_FP_5_C_FP_1	0.932538	-1.794	1.27587e-05	0.000948794
OmyAS00167391.LOC110487203	OmyAS00167391	class_code "x"	LOC110487203	myosin heavy chain, fast skeletal muscle-like	2355.59	-1.60012	0.316293	-5.05899	4.21492e-07	4.42239e-05	C_FP_5_C_FP_1	0.888259	-1.776	3.1785e-09	4.93901e-07
OmyAS00130115.LOC110534334	OmyAS00130115	class_code "x"	LOC110534334	uncharacterized LOC110534334	308.637	-1.22387	0.287962	-4.25009	2.13681e-05	0.00758321	R_PBS_1_C_PBS_1	N/A	-2.328	6.02261e-08	2.15153e-05
OmyAS00240232.matn1	OmyAS00240232	class_code "x"	matn1	matrilin 1, cartilage matrix protein	97.4507	-1.3719	0.281863	-4.86727	1.13148e-06	0.000356983	R_FP_5_C_FP_5	0.970329	-2.085	6.24099e-07	0.000153035
OmyAS00173487.LOC110486781	OmyAS00173487	class_code "x"	LOC110486781	luc7-like protein 3	102.445	-1.30801	0.354105	-3.69384	0.000220894	0.0264536	S_PBS_5_S_PBS_1	N/A	-2.187	1.64703e-05	0.00157937
OmyAS00078653.LOC110525076	OmyAS00078653	class_code "s"	LOC110525076	myosin heavy chain, fast skeletal muscle-like	493.029	-1.60977	0.228976	-7.03029	2.06108e-12	3.10005e-10	R_PBS_5_R_PBS_1	0.752489	-1.778	5.3429e-14	1.26651e-11
OmyAS00176789.LOC110487200	OmyAS00176789	class_code "s"	LOC110487200	myosin-13-like	750.181	1.63766	0.215015	7.61653	2.60581e-14	5.78327e-12	S_FP_5_C_FP_5	0.840913	1.748	1.05589e-06	0.000118192
OmyAS00342632.LOC110511954	OmyAS00342632	class_code "x"	LOC110511954	serine/threonine-protein kinase ULK4-like	154.62	-1.23908	0.37255	-3.32594	0.000881211	0.0293809	S_FP_5_S_FP_1	N/A	-2.313	3.68063e-06	0.000341141
OmyAS00107080.LOC110529278	OmyAS00107080	class_code "s"	LOC110529278	feline leukemia virus subgroup C receptor-related protein 2-like	38.7139	1.09404	0.287039	3.81146	0.000138149	0.0328511	R_PBS_1_C_PBS_1	N/A	2.62	2.29471e-05	0.00330183
OmyAS00061712.LOC110524538	OmyAS00061712	class_code "s"	LOC110524538	palladin-like	28.913	-1.28896	0.387725	-3.32442	0.000886017	0.0447925	R_PBS_5_R_PBS_1	0.776849	-2.224	3.67369e-05	0.00301705
OmyAS00381910.LOC110517938	OmyAS00381910	class_code "s"	LOC110517938	DDB1- and CUL4-associated factor 6-like	160.853	-1.5909	0.334769	-4.75222	2.01197e-06	0.000189008	C_FP_5_C_FP_1	0.759952	-1.804	4.34209e-06	0.000370537
OmyAS00326246.opi-1	OmyAS00326246	class_code "s"	opi-1	oocyte protease inhibitor-1	87.4882	-1.28916	0.232609	-5.54219	2.98719e-08	1.05317e-05	R_PBS_5_C_PBS_5	0.929702	-2.233	5.91064e-08	1.39518e-05
OmyAS00240232.matn1	OmyAS00240232	class_code "x"	matn1	matrilin 1, cartilage matrix protein	95.2942	1.40385	0.295728	4.74711	2.0634e-06	0.000588757	C_PBS_5_C_PBS_1	0.970329	2.052	8.51782e-07	0.000162659
OmyAS00376806.LOC110517219	OmyAS00376806	class_code "s"	LOC110517219	myosin heavy chain, fast skeletal muscle-like	1777.17	-1.57286	0.356648	-4.41013	1.03307e-05	0.000794873	C_FP_5_C_FP_1	N/A	-1.84	2.60562e-07	3.04799e-05
OmyAS00179453.LOC110485967	OmyAS00179453	class_code "s"	LOC110485967	uncharacterized protein C17orf67 homolog	152.882	-1.2548	0.297034	-4.22444	2.39541e-05	0.0051823	R_FP_5_C_FP_5	0.932698	-2.31	4.02836e-07	0.000101131
OmyAS00038206.LOC110510788	OmyAS00038206	class_code "s"	LOC110510788	chymotrypsin-like protease CTRL-1	94.6487	1.5037	0.404668	3.71589	0.000202492	0.0100563	C_FP_5_C_FP_1	0.848026	1.931	2.78445e-05	0.00190716
OmyAS00289485.LOC110503433	OmyAS00289485	class_code "s"	LOC110503433	ryanodine receptor 1-like	35.716	-1.43746	0.4528	-3.1746	0.00150043	0.0485362	C_FP_5_C_FP_1	0.697368	-2.02	0.000206478	0.010045
OmyAS00005695.LOC100136344	OmyAS00005695	class_code "x"	LOC100136344	serum albumin 1	2016.54	-1.52827	0.238204	-6.41579	1.40092e-10	1.17243e-07	S_PBS_1_C_PBS_1	N/A	-1.907	2.60141e-08	9.62428e-06
OmyAS00179453.LOC110485967	OmyAS00179453	class_code "s"	LOC110485967	uncharacterized protein C17orf67 homolog	147.11	1.56561	0.357276	4.38208	1.17552e-05	0.000879351	C_FP_5_C_FP_1	0.932698	1.862	8.8679e-06	0.000688983
OmyAS00390483.LOC110518967	OmyAS00390483	class_code "s"	LOC110518967	uncharacterized LOC110518967	6506.16	-1.53632	0.289431	-5.30808	1.10786e-07	6.19149e-05	S_PBS_5_S_PBS_1	0.816627	-1.923	1.12569e-09	5.4463e-07
OmyAS00222122.LOC110495038	OmyAS00222122	class_code "s"	LOC110495038	myosin heavy chain, fast skeletal muscle-like	6365.15	-1.66224	0.198299	-8.3825	5.18169e-17	1.49098e-14	R_PBS_5_R_PBS_1	0.916199	-1.786	2.84512e-17	1.48373e-14
OmyAS00167399.LOC110487203	OmyAS00167399	class_code "s"	LOC110487203	myosin heavy chain, fast skeletal muscle-like	1708.59	1.7035	0.15079	11.2972	1.35419e-29	4.80872e-27	S_FP_5_C_FP_5	0.649792	1.754	5.50034e-08	8.38762e-06
OmyAS00117158.LOC110532205	OmyAS00117158	class_code "x"	LOC110532205	chymotrypsin-like elastase family member 2A	127.22	1.21804	0.37428	3.25434	0.00113656	0.0357362	S_FP_5_S_FP_1	0.819128	2.479	4.92393e-06	0.000425899
OmyAS00334744.LOC110510628	OmyAS00334744	class_code "x"	LOC110510628	myosin heavy chain, fast skeletal muscle-like	399.164	-1.61307	0.274369	-5.8792	4.12259e-09	5.24678e-07	R_PBS_5_R_PBS_1	0.907326	-1.881	1.57778e-12	3.50133e-10
OmyAS00239631.LOC110496321	OmyAS00239631	class_code "x"	LOC110496321	Ig kappa-b4 chain C region-like	45.1153	1.47875	0.441933	3.34611	0.000819551	0.0297046	C_FP_5_C_FP_1	0.915375	2.059	7.96595e-05	0.00460742
OmyAS00395515.LOC110519520	OmyAS00395515	class_code "s"	LOC110519520	uncharacterized LOC110519520	40.4672	1.42071	0.371275	3.82657	0.000129942	0.00868644	R_PBS_5_R_PBS_1	N/A	2.148	1.22423e-05	0.00112997
OmyAS00209053.LOC110491257	OmyAS00209053	class_code "x"	LOC110491257	tripartite motif-containing protein 16-like	26.552	1.31097	0.389875	3.36254	0.00077229	0.0407539	R_PBS_5_R_PBS_1	N/A	2.337	1.91134e-05	0.00170387
OmyAS00143433.LOC110536447	OmyAS00143433	class_code "x"	LOC110536447	myosin heavy chain, fast skeletal muscle-like	4247.58	1.7074	0.190839	8.9468	3.65932e-19	8.66282e-17	S_FP_5_C_FP_5	0.803694	1.795	2.43914e-12	5.96852e-10
OmyAS00234857.LOC110495200	OmyAS00234857	class_code "s"	LOC110495200	uncharacterized LOC110495200	793.839	-1.55638	0.242345	-6.42216	1.34357e-10	1.13039e-07	R_FP_5_C_FP_5	0.831112	-1.971	3.08135e-07	7.9801e-05
OmyAS00075104.LOC100135921	OmyAS00075104	class_code "s"	LOC100135921	haptoglobin	869.384	1.69091	0.191268	8.84054	9.52567e-19	4.00884e-16	S_FP_5_S_FP_1	0.911497	1.816	4.44063e-12	1.30592e-09
OmyAS00166089.LOC110538808	OmyAS00166089	class_code "x"	LOC110538808	somatostatin receptor type 2-like	537.333	1.71485	0.185538	9.2426	2.40587e-20	6.10232e-18	S_FP_5_C_FP_5	0.888391	1.796	6.36139e-08	9.56207e-06
OmyAS00222028.LOC110495032	OmyAS00222028	class_code "s"	LOC110495032	myosin heavy chain, fast skeletal muscle-like	949.129	-1.57538	0.265171	-5.94099	2.83313e-09	6.69563e-06	R_FP_1_C_FP_1	0.943511	-1.958	7.8833e-09	3.83729e-06
OmyAS00222122.LOC110495038	OmyAS00222122	class_code "s"	LOC110495038	myosin heavy chain, fast skeletal muscle-like	5035.65	1.73464	0.143972	12.0484	1.97712e-33	8.99876e-31	S_FP_5_C_FP_5	0.916199	1.782	5.99828e-15	1.91254e-12
OmyAS00130115.LOC110534334	OmyAS00130115	class_code "x"	LOC110534334	uncharacterized LOC110534334	299.67	-1.35075	0.292533	-4.61742	3.88533e-06	0.0011613	S_PBS_1_C_PBS_1	N/A	-2.294	8.97961e-08	2.81878e-05
OmyAS00325527.LOC110509125	OmyAS00325527	class_code "s"	LOC110509125	myosin heavy chain, fast skeletal muscle-like	2338.24	1.73708	0.145119	11.97	5.10173e-33	2.13132e-30	S_FP_5_C_FP_5	0.851004	1.785	3.66678e-09	7.14479e-07
OmyAS00105450.LOC110530600	OmyAS00105450	class_code "s"	LOC110530600	putative leucine-rich repeat-containing protein DDB_G0290503	230.029	1.63738	0.249181	6.57104	4.99636e-11	3.7143e-08	R_FP_5_R_FP_1	0.87361	1.894	4.40802e-07	0.000158673
OmyAS00368956.LOC110516288	OmyAS00368956	class_code "x"	LOC110516288	uncharacterized LOC110516288	50.6292	-1.35491	0.32479	-4.17166	3.02383e-05	0.0107195	R_FP_1_C_FP_1	0.748734	-2.298	6.60723e-05	0.00888673
OmyAS00222109.LOC110495037	OmyAS00222109	class_code "s"	LOC110495037	myosin heavy chain, fast skeletal muscle-like	7975.94	-1.69298	0.21346	-7.93114	2.17145e-15	5.13237e-13	R_PBS_5_R_PBS_1	0.718139	-1.842	3.20411e-17	1.59137e-14
OmyAS00336606.LOC110510903	OmyAS00336606	class_code "s"	LOC110510903	uncharacterized LOC110510903	272.249	1.58789	0.383635	4.13906	3.48733e-05	0.00229058	C_FP_5_C_FP_1	0.712025	1.973	2.0444e-07	2.44646e-05
OmyAS00375175.LOC110517024	OmyAS00375175	class_code "x"	LOC110517024	myosin heavy chain, fast skeletal muscle-like	6849.81	-1.66448	0.251125	-6.62808	3.40077e-11	4.68881e-09	R_PBS_5_R_PBS_1	0.963361	-1.883	3.32318e-14	8.84093e-12
OmyAS00334744.LOC110510628	OmyAS00334744	class_code "x"	LOC110510628	myosin heavy chain, fast skeletal muscle-like	330.209	-1.68343	0.305591	-5.50877	3.61357e-08	4.35732e-06	C_FP_5_C_FP_1	0.907326	-1.862	7.98517e-09	1.13882e-06
OmyAS00217890.LOC110491053	OmyAS00217890	class_code "x"	LOC110491053	disco-interacting protein 2 homolog B-A-like	59.2896	-1.37455	0.365692	-3.75876	0.000170759	0.0218865	R_FP_5_R_FP_1	N/A	-2.281	0.00013767	0.0148158
OmyAS00043292.LOC110520662	OmyAS00043292	class_code "x"	LOC110520662	desmin-like	328.996	-1.60985	0.288781	-5.57464	2.48044e-08	9.70506e-06	R_FP_5_R_FP_1	N/A	-1.955	2.97737e-07	0.000119542
OmyAS00351782.LOC110513613	OmyAS00351782	class_code "x"	LOC110513613	microfibril-associated glycoprotein 4-like	498.064	1.54486	0.219492	7.03832	1.94575e-12	1.6953e-09	S_FP_1_C_FP_1	0.73191	2.052	8.41776e-12	5.30845e-09
OmyAS00347916.rpl9	OmyAS00347916	class_code "s"	rpl9	ribosomal protein L9	165.088	-1.56342	0.250027	-6.25301	4.02619e-10	2.77148e-07	R_FP_5_C_FP_5	N/A	-2.032	1.34905e-08	5.08014e-06
OmyAS00221940.LOC110494886	OmyAS00221940	class_code "x"	LOC110494886	multivesicular body subunit 12A-like	61.8906	1.45444	0.409238	3.55402	0.000379386	0.0185821	S_FP_5_C_FP_5	N/A	2.185	2.6369e-05	0.00188745
OmyAS00334749.LOC110510628	OmyAS00334749	class_code "s"	LOC110510628	myosin heavy chain, fast skeletal muscle-like	10979.7	-1.73684	0.173142	-10.0313	1.11047e-23	1.04987e-20	R_PBS_5_R_PBS_1	0.865136	-1.833	1.51081e-21	3.15156e-18
OmyAS00131639.LOC110534803	OmyAS00131639	class_code "s"	LOC110534803	uncharacterized LOC110534803	182.565	-1.32374	0.318429	-4.15709	3.22324e-05	0.00539823	C_PBS_5_C_PBS_1	0.828911	-2.412	1.75089e-08	5.47126e-06
OmyAS00377325.LOC110517274	OmyAS00377325	class_code "s"	LOC110517274	uncharacterized LOC110517274	41.8454	1.38164	0.425186	3.24949	0.0011561	0.0439071	S_FP_5_C_FP_5	0.764344	2.314	7.55569e-05	0.00481824
OmyAS00351781.LOC110513613	OmyAS00351781	class_code "x"	LOC110513613	microfibril-associated glycoprotein 4-like	236.34	-1.42717	0.308755	-4.62234	3.79438e-06	0.000974396	C_PBS_5_C_PBS_1	0.824431	-2.266	1.15203e-09	5.1651e-07
OmyAS00334743.LOC110510629	OmyAS00334743	class_code "s"	LOC110510629	uncharacterized LOC110510629	51.121	-1.5346	0.44756	-3.42881	0.000606235	0.024127	C_FP_5_C_FP_1	N/A	-2.113	5.47985e-05	0.00337578
OmyAS00021187.LOC110537790	OmyAS00021187	class_code "x"	LOC110537790	trypsin-1	2224.79	-1.56767	0.255782	-6.12894	8.84665e-10	5.58223e-07	R_FP_5_C_FP_5	0.802689	-2.072	3.8001e-08	1.25213e-05
OmyAS00168272.LOC110485559	OmyAS00168272	class_code "x"	LOC110485559	uncharacterized LOC110485559	39.1436	1.38527	0.386063	3.58821	0.000332956	0.0198514	R_PBS_5_R_PBS_1	N/A	2.347	1.02881e-05	0.000958084
OmyAS00078491.LOC110525172	OmyAS00078491	class_code "x"	LOC110525172	uncharacterized LOC110525172	59.8899	1.3339	0.285644	4.6698	3.0149e-06	0.00270839	R_PBS_1_C_PBS_1	N/A	2.438	1.94441e-06	0.000394982
OmyAS00179113.LOC110485870	OmyAS00179113	class_code "x"	LOC110485870	myomesin-2-like	192.633	-1.74619	0.264707	-6.59668	4.20477e-11	6.93272e-09	C_FP_5_C_FP_1	0.835826	-1.866	1.6775e-08	2.26811e-06
OmyAS00353148.LOC110513772	OmyAS00353148	class_code "s"	LOC110513772	myosin heavy chain, fast skeletal muscle-like	6322.64	1.78357	0.142485	12.5175	5.98566e-36	3.86456e-33	S_FP_5_C_FP_5	0.850667	1.831	1.21102e-18	7.964e-16
OmyAS00070068.cfh	OmyAS00070068	class_code "s"	cfh	complement factor H	284.014	-1.56223	0.315516	-4.95133	7.37068e-07	0.000228846	S_PBS_5_S_PBS_1	0.775737	-2.101	5.59909e-10	2.97984e-07
OmyAS00222109.LOC110495037	OmyAS00222109	class_code "s"	LOC110495037	myosin heavy chain, fast skeletal muscle-like	5677.7	1.77982	0.166904	10.6638	1.50362e-26	4.85395e-24	S_FP_5_C_FP_5	0.718139	1.847	1.51516e-16	5.69375e-14
OmyAS00021188.LOC110537790	OmyAS00021188	class_code "x"	LOC110537790	trypsin-1	1220.54	1.66355	0.355613	4.67797	2.89726e-06	0.000263	C_FP_5_C_FP_1	0.724725	1.986	7.9178e-09	1.13882e-06
OmyAS00208428.LOC110490680	OmyAS00208428	class_code "x"	LOC110490680	uncharacterized LOC110490680	70.9185	-1.21165	0.373578	-3.24337	0.00118126	0.0369295	S_FP_5_S_FP_1	N/A	-2.738	3.92227e-06	0.000354139
OmyAS00373080.LOC110516763	OmyAS00373080	class_code "s"	LOC110516763	carboxypeptidase B-like	816.31	-1.56722	0.261937	-5.98318	2.18825e-09	1.10463e-06	R_FP_5_C_FP_5	0.826314	-2.126	1.84027e-07	4.97533e-05
OmyAS00353144.LOC110513772	OmyAS00353144	class_code "s"	LOC110513772	myosin heavy chain, fast skeletal muscle-like	228.056	1.6322	0.23907	6.82732	8.65182e-12	8.18895e-09	R_FP_5_C_FP_5	0.7339	2.042	2.12279e-10	1.55327e-07
OmyAS00348439.dctn6	OmyAS00348439	class_code "s"	dctn6	Dynactin subunit 6	90.0174	-1.56409	0.331923	-4.71221	2.45042e-06	0.000607215	R_FP_5_R_FP_1	0.633665	-2.135	1.87108e-05	0.00325537
OmyAS00350819.LOC110513510	OmyAS00350819	class_code "x"	LOC110513510	myosin heavy chain, fast skeletal muscle-like	9039.3	1.80844	0.136724	13.2269	6.13347e-40	6.22284e-37	S_FP_5_C_FP_5	0.810456	1.852	1.28186e-26	1.22616e-23
OmyAS00222104.LOC110495037	OmyAS00222104	class_code "s"	LOC110495037	myosin heavy chain, fast skeletal muscle-like	9403.79	1.81442	0.126185	14.3791	6.9977e-47	1.24244e-43	S_FP_5_C_FP_5	0.756477	1.851	1.7242e-28	2.01578e-25
OmyAS00077172.LOC110526776	OmyAS00077172	class_code "x"	LOC110526776	proteasome subunit alpha type-4-like	96.3008	-1.52238	0.345743	-4.40323	1.06651e-05	0.000620731	S_FP_5_S_FP_1	N/A	-2.217	2.27402e-07	2.62994e-05
OmyAS00380718.LOC110517764	OmyAS00380718	class_code "x"	LOC110517764	serum albumin 1-like	2316.26	-1.81789	0.109345	-16.6253	4.57248e-62	2.5016e-58	S_FP_5_S_FP_1	0.916033	-1.86	1.0626e-17	8.41332e-15
OmyAS00117158.LOC110532205	OmyAS00117158	class_code "x"	LOC110532205	chymotrypsin-like elastase family member 2A	101.019	1.42184	0.38557	3.68763	0.000226348	0.0142664	R_PBS_5_R_PBS_1	0.819128	2.385	4.39772e-06	0.000445323
OmyAS00364958.LOC110515657	OmyAS00364958	class_code "x"	LOC110515657	carboxypeptidase B pseudogene	274.532	-1.4991	0.281566	-5.32415	1.01428e-07	4.26673e-05	R_FP_5_C_FP_5	0.815719	-2.268	3.36071e-09	1.54067e-06
OmyAS00353144.LOC110513772	OmyAS00353144	class_code "s"	LOC110513772	myosin heavy chain, fast skeletal muscle-like	546.515	-1.78695	0.1806	-9.89449	4.39834e-23	3.00792e-20	S_FP_5_S_FP_1	0.7339	-1.906	4.36542e-13	1.81876e-10
OmyAS00229127.LOC110494888	OmyAS00229127	class_code "x"	LOC110494888	myosin heavy chain, fast skeletal muscle-like	4398.73	-1.77799	0.203097	-8.75438	2.05228e-18	9.70144e-16	R_PBS_5_R_PBS_1	0.874827	-1.918	4.49288e-17	2.03742e-14
OmyAS00171654.LOC110486322	OmyAS00171654	class_code "x"	LOC110486322	uncharacterized LOC110486322	101.128	1.19617	0.296077	4.04007	5.34343e-05	0.00912636	S_PBS_1_C_PBS_1	N/A	2.855	1.69397e-06	0.000398813
OmyAS00165042.LOC110538987	OmyAS00165042	class_code "x"	LOC110538987	myosin heavy chain, fast skeletal muscle-like	138.747	-1.40074	0.326838	-4.28573	1.82139e-05	0.00807102	R_FP_1_C_FP_1	N/A	-2.445	5.78447e-06	0.00115939
OmyAS00222104.LOC110495037	OmyAS00222104	class_code "s"	LOC110495037	myosin heavy chain, fast skeletal muscle-like	12703	-1.78458	0.20175	-8.84553	9.10963e-19	5.02396e-16	R_PBS_5_R_PBS_1	0.756477	-1.923	1.49066e-20	1.72751e-17
OmyAS00078653.LOC110525076	OmyAS00078653	class_code "s"	LOC110525076	myosin heavy chain, fast skeletal muscle-like	768.468	-1.59376	0.316704	-5.03232	4.84583e-07	0.000163009	S_PBS_5_S_PBS_1	0.752489	-2.155	1.26687e-10	9.63184e-08
OmyAS00397633.LOC110519808	OmyAS00397633	class_code "s"	LOC110519808	myosin heavy chain, fast skeletal muscle-like	9041.21	-1.78608	0.201435	-8.8668	7.52809e-19	4.52917e-16	R_PBS_5_R_PBS_1	0.66661	-1.924	5.96168e-20	5.65275e-17
OmyAS00043289.LOC110520662	OmyAS00043289	class_code "x"	LOC110520662	desmin-like	326.935	-1.74715	0.245033	-7.13027	1.00175e-12	9.30873e-10	R_FP_5_R_FP_1	N/A	-1.974	4.4977e-08	1.95631e-05
OmyAS00202644.LOC110490514	OmyAS00202644	class_code "s"	LOC110490514	normal mucosa of esophagus-specific gene 1 protein-like	50.5534	1.51399	0.351382	4.30866	1.64245e-05	0.000926378	S_FP_5_S_FP_1	0.890904	2.281	3.03873e-06	0.000292315
OmyAS00139003.LOC110536605	OmyAS00139003	class_code "s"	LOC110536605	otospiralin-like	54.9893	1.29853	0.362567	3.58148	0.000341659	0.0376859	S_PBS_5_S_PBS_1	0.943811	2.664	2.73461e-05	0.00240556
OmyAS00334749.LOC110510628	OmyAS00334749	class_code "s"	LOC110510628	myosin heavy chain, fast skeletal muscle-like	8345.81	1.83942	0.139612	13.1752	1.21844e-39	1.08167e-36	S_FP_5_C_FP_5	0.865136	1.886	3.26316e-25	2.86124e-22
OmyAS00363133.LOC110515411	OmyAS00363133	class_code "s"	LOC110515411	myosin heavy chain, fast skeletal muscle-like	10930.9	-1.78705	0.212939	-8.39232	4.76626e-17	1.49098e-14	R_PBS_5_R_PBS_1	0.828389	-1.944	1.99856e-19	1.60346e-16
OmyAS00117158.LOC110532205	OmyAS00117158	class_code "x"	LOC110532205	chymotrypsin-like elastase family member 2A	93.193	1.53846	0.336575	4.57091	4.85606e-06	0.00107127	S_PBS_5_S_PBS_1	0.819128	2.261	1.69989e-06	0.000223378
OmyAS00290369.LOC110503649	OmyAS00290369	class_code "x"	LOC110503649	large neutral amino acids transporter small subunit 4-like	75.1043	1.55189	0.400141	3.87836	0.000105164	0.00627623	S_FP_5_C_FP_5	0.704667	2.244	5.5151e-06	0.000522792
OmyAS00201727.etfrf1	OmyAS00201727	class_code "s"	etfrf1	electron transfer flavoprotein regulatory factor 1	61.2488	-1.54168	0.465057	-3.31504	0.000916298	0.0327556	C_FP_5_C_FP_1	N/A	-2.264	5.99272e-05	0.00358564
OmyAS00334744.LOC110510628	OmyAS00334744	class_code "x"	LOC110510628	myosin heavy chain, fast skeletal muscle-like	380.377	1.74091	0.297429	5.85321	4.82171e-09	7.13412e-07	S_FP_5_C_FP_5	0.907326	2.009	7.72521e-11	1.72946e-08
OmyAS00078652.LOC110525076	OmyAS00078652	class_code "s"	LOC110525076	myosin heavy chain, fast skeletal muscle-like	4793.75	-1.80572	0.2016	-8.95697	3.33723e-19	2.20858e-16	R_PBS_5_R_PBS_1	0.838937	-1.945	8.73787e-18	6.07573e-15
OmyAS00159769.LOC110536816	OmyAS00159769	class_code "s"	LOC110536816	myosin heavy chain, fast skeletal muscle-like	23124	-1.86862	0.143755	-12.9987	1.24467e-38	3.86756e-36	C_FP_5_C_FP_1	N/A	-1.885	2.80076e-21	1.07995e-18
OmyAS00215085.LOC110491198	OmyAS00215085	class_code "s"	LOC110491198	myosin heavy chain, fast skeletal muscle-like	5460.92	1.85469	0.147397	12.583	2.62021e-36	1.86088e-33	S_FP_5_C_FP_5	0.902306	1.908	1.00973e-17	5.9024e-15
OmyAS00158444.LOC110536889	OmyAS00158444	class_code "x"	LOC110536889	uncharacterized LOC110536889	63.9915	-1.57977	0.456189	-3.46298	0.000534236	0.0221338	C_FP_5_C_FP_1	N/A	-2.247	5.71087e-05	0.00347695
OmyAS00019010.LOC110499781	OmyAS00019010	class_code "s"	LOC110499781	uncharacterized LOC110499781	117.609	1.65511	0.409296	4.04379	5.25934e-05	0.00324353	C_FP_5_C_FP_1	0.747644	2.145	3.8753e-06	0.000336738
OmyAS00381617.LOC110517895	OmyAS00381617	class_code "x"	LOC110517895	complement C4-like	86.9682	-1.22897	0.2963	-4.14773	3.35787e-05	0.0062449	S_PBS_1_C_PBS_1	0.687968	-2.89	3.43049e-06	0.000740343
OmyAS00350819.LOC110513510	OmyAS00350819	class_code "x"	LOC110513510	myosin heavy chain, fast skeletal muscle-like	12247.4	-1.81837	0.202483	-8.98034	2.69924e-19	1.98484e-16	R_PBS_5_R_PBS_1	0.810456	-1.96	4.10204e-21	7.13071e-18
OmyAS00239850.LOC110496386	OmyAS00239850	class_code "s"	LOC110496386	SH3 domain-binding glutamic acid-rich-like protein 3	99.0351	1.39629	0.23121	6.03906	1.55012e-09	8.84521e-07	S_PBS_5_C_PBS_5	N/A	2.559	1.35152e-08	5.9698e-06
OmyAS00353147.LOC110513772	OmyAS00353147	class_code "s"	LOC110513772	myosin heavy chain, fast skeletal muscle-like	2007.38	1.8732	0.155499	12.0463	2.02732e-33	8.99876e-31	S_FP_5_C_FP_5	0.873945	1.934	1.05499e-09	2.13473e-07
OmyAS00240232.matn1	OmyAS00240232	class_code "x"	matn1	matrilin 1, cartilage matrix protein	88.1293	1.71859	0.378259	4.54343	5.5346e-06	0.00046097	C_FP_5_C_FP_1	0.970329	2.109	2.50394e-06	0.000228671
OmyAS00390483.LOC110518967	OmyAS00390483	class_code "s"	LOC110518967	uncharacterized LOC110518967	5523.61	-1.82358	0.217119	-8.39897	4.50413e-17	1.49042e-14	R_PBS_5_R_PBS_1	0.816627	-1.991	2.2387e-17	1.2972e-14
OmyAS00365186.LOC110515698	OmyAS00365186	class_code "x"	LOC110515698	zinc finger protein 585A-like	23.7682	1.29351	0.297837	4.343	1.40551e-05	0.00336078	S_PBS_1_C_PBS_1	N/A	2.807	8.01687e-05	0.00922742
OmyAS00289484.LOC110503433	OmyAS00289484	class_code "s"	LOC110503433	ryanodine receptor 1-like	35.252	-1.61082	0.451375	-3.56869	0.000358771	0.0161029	C_FP_5_C_FP_1	0.741173	-2.256	3.69533e-05	0.00243589
OmyAS00355618.LOC110514211	OmyAS00355618	class_code "s"	LOC110514211	uncharacterized LOC110514211	4510.83	-1.85283	0.183638	-10.0896	6.14288e-24	6.7756e-21	R_PBS_5_R_PBS_1	0.714955	-1.969	1.72569e-19	1.49991e-16
OmyAS00373080.LOC110516763	OmyAS00373080	class_code "s"	LOC110516763	carboxypeptidase B-like	810.144	1.81693	0.185867	9.77543	1.43547e-22	2.21178e-19	C_PBS_5_C_PBS_1	0.826314	2.013	2.03671e-08	6.17722e-06
OmyAS00125585.LOC100499608	OmyAS00125585	class_code "x"	LOC100499608	enolase	296.541	1.4578	0.315012	4.62774	3.69673e-06	0.000974396	C_PBS_5_C_PBS_1	N/A	2.521	5.8471e-10	2.7407e-07
OmyAS00178385.LOC110485668	OmyAS00178385	class_code "s"	LOC110485668	uncharacterized LOC110485668	136.241	-1.63987	0.332492	-4.93207	8.13623e-07	0.000224017	R_FP_5_R_FP_1	0.938403	-2.242	1.94943e-06	0.000496343
OmyAS00234857.LOC110495200	OmyAS00234857	class_code "s"	LOC110495200	uncharacterized LOC110495200	720.686	1.84304	0.216475	8.51388	1.68206e-17	6.26004e-15	R_PBS_5_R_PBS_1	0.831112	2.005	1.40885e-16	5.65164e-14
OmyAS00178385.LOC110485668	OmyAS00178385	class_code "s"	LOC110485668	uncharacterized LOC110485668	118.488	1.6106	0.397621	4.05059	5.10885e-05	0.00345553	S_FP_5_C_FP_5	0.938403	2.304	4.66862e-08	7.44292e-06
OmyAS00350816.LOC110513508	OmyAS00350816	class_code "s"	LOC110513508	uncharacterized LOC110513508	4534.89	-1.83436	0.228229	-8.03735	9.18004e-16	2.43014e-13	R_PBS_5_R_PBS_1	N/A	-2.024	1.06068e-16	4.42515e-14
OmyAS00239850.LOC110496386	OmyAS00239850	class_code "s"	LOC110496386	SH3 domain-binding glutamic acid-rich-like protein 3	107.069	1.0456	0.242013	4.32042	1.55735e-05	0.00535121	S_FP_1_C_FP_1	N/A	3.561	1.90193e-10	8.34369e-08
OmyAS00139003.LOC110536605	OmyAS00139003	class_code "s"	LOC110536605	otospiralin-like	50.4548	1.36994	0.320331	4.27663	1.89745e-05	0.00365448	C_PBS_5_C_PBS_1	0.943811	2.723	5.33426e-06	0.000873125
OmyAS00336606.LOC110510903	OmyAS00336606	class_code "s"	LOC110510903	uncharacterized LOC110510903	287.419	-1.62892	0.269591	-6.04221	1.52021e-09	8.22215e-07	R_FP_5_C_FP_5	0.712025	-2.291	2.20969e-10	1.55327e-07
OmyAS00342631.LOC110511954	OmyAS00342631	class_code "x"	LOC110511954	serine/threonine-protein kinase ULK4-like	174.364	1.27478	0.320058	3.98296	6.80626e-05	0.00971027	C_PBS_5_C_PBS_1	N/A	2.937	2.34534e-09	9.67406e-07
OmyAS00117158.LOC110532205	OmyAS00117158	class_code "x"	LOC110532205	chymotrypsin-like elastase family member 2A	86.4085	1.6629	0.430637	3.86149	0.000112699	0.006152	C_FP_5_C_FP_1	0.819128	2.254	6.93227e-06	0.000563843
OmyAS00171654.LOC110486322	OmyAS00171654	class_code "x"	LOC110486322	uncharacterized LOC110486322	120.529	-1.75122	0.277871	-6.30227	2.9331e-10	3.51259e-07	S_PBS_5_S_PBS_1	N/A	-2.141	4.84742e-08	1.1999e-05
OmyAS00336606.LOC110510903	OmyAS00336606	class_code "s"	LOC110510903	uncharacterized LOC110510903	239.39	1.77694	0.231594	7.67267	1.68458e-14	1.62225e-11	C_PBS_5_C_PBS_1	0.712025	2.115	1.10692e-13	1.90243e-10
OmyAS00107160.LOC110529168	OmyAS00107160	class_code "x"	LOC110529168	DNA replication licensing factor MCM3-like	34.5125	1.62993	0.448123	3.63724	0.000275574	0.0128691	C_FP_5_C_FP_1	0.823951	2.31	2.14681e-05	0.00151416
OmyAS00021188.LOC110537790	OmyAS00021188	class_code "x"	LOC110537790	trypsin-1	1291.36	-1.63922	0.269453	-6.08349	1.17591e-09	6.84922e-07	R_FP_5_C_FP_5	0.724725	-2.304	2.36009e-08	8.58096e-06
OmyAS00222065.LOC100136783	OmyAS00222065	class_code "x"	LOC100136783	myosin heavy chain, fast skeletal muscle	13067	-1.89254	0.187297	-10.1044	5.27926e-24	6.7756e-21	R_PBS_5_R_PBS_1	0.913827	-2.016	3.47353e-24	1.20763e-20
OmyAS00353144.LOC110513772	OmyAS00353144	class_code "s"	LOC110513772	myosin heavy chain, fast skeletal muscle-like	543.694	-1.77963	0.297359	-5.98478	2.16683e-09	2.81178e-07	R_PBS_5_R_PBS_1	0.7339	-2.153	5.08939e-14	1.23447e-11
OmyAS00353148.LOC110513772	OmyAS00353148	class_code "s"	LOC110513772	myosin heavy chain, fast skeletal muscle-like	8251.88	-1.89334	0.214306	-8.83475	1.00321e-18	5.10709e-16	R_PBS_5_R_PBS_1	0.850667	-2.061	8.1728e-21	1.21775e-17
OmyAS00176787.LOC110487200	OmyAS00176787	class_code "s"	LOC110487200	myosin-13-like	798.354	1.90761	0.227887	8.37087	5.71959e-17	1.31034e-14	S_FP_5_C_FP_5	0.896631	2.057	2.71997e-08	4.76992e-06
OmyAS00107414.cblnl	OmyAS00107414	class_code "x"	cblnl	precerebellin-like protein	3622.03	-1.80748	0.242313	-7.45927	8.70005e-14	7.44724e-11	C_PBS_5_C_PBS_1	0.900005	-2.172	5.27514e-12	4.9452e-09
OmyAS00068579.LOC110524384	OmyAS00068579	class_code "x"	LOC110524384	nuclear factor 1 C-type-like	1290.15	-1.73139	0.214496	-8.07187	6.92313e-16	1.40747e-12	S_FP_1_C_FP_1	N/A	-2.268	1.0714e-14	1.08104e-11
OmyAS00367068.LOC110515983	OmyAS00367068	class_code "x"	LOC110515983	uncharacterized LOC110515983	65.4335	-1.47874	0.295185	-5.00953	5.45627e-07	0.000196737	R_FP_5_C_FP_5	N/A	-2.656	7.54003e-08	2.3383e-05
OmyAS00233900.LOC110494513	OmyAS00233900	class_code "s"	LOC110494513	inter-alpha-trypsin inhibitor heavy chain H3-like	186.143	-1.7607	0.244954	-7.1879	6.57951e-13	7.86628e-10	S_PBS_1_C_PBS_1	N/A	-2.245	4.17376e-10	2.70225e-07
OmyAS00019010.LOC110499781	OmyAS00019010	class_code "s"	LOC110499781	uncharacterized LOC110499781	124.075	-1.61106	0.284344	-5.66587	1.46277e-08	6.51533e-06	R_FP_5_C_FP_5	0.747644	-2.504	3.12362e-09	1.49707e-06
OmyAS00368131.LOC110516172	OmyAS00368131	class_code "x"	LOC110516172	huntingtin-like	86.6363	-1.53599	0.228246	-6.72954	1.70203e-11	1.57821e-08	S_PBS_5_C_PBS_5	N/A	-2.633	6.67699e-09	3.37061e-06
OmyAS00222028.LOC110495032	OmyAS00222028	class_code "s"	LOC110495032	myosin heavy chain, fast skeletal muscle-like	987.427	-1.94573	0.27078	-7.18563	6.68974e-13	1.20103e-10	C_FP_5_C_FP_1	0.943511	-2.088	2.13241e-14	5.04557e-12
OmyAS00019010.LOC110499781	OmyAS00019010	class_code "s"	LOC110499781	uncharacterized LOC110499781	117.816	1.74906	0.274128	6.38043	1.76588e-10	1.23676e-07	C_PBS_5_C_PBS_1	0.747644	2.329	3.78672e-10	1.86308e-07
OmyAS00365097.LOC110515682	OmyAS00365097	class_code "s"	LOC110515682	chymotrypsin A-like	765.832	1.87572	0.329481	5.69295	1.24865e-08	1.57622e-06	C_FP_5_C_FP_1	0.750586	2.174	2.22455e-11	4.36976e-09
OmyAS00228170.LOC110494769	OmyAS00228170	class_code "x"	LOC110494769	rho GTPase-activating protein 40-like	99.4222	1.64368	0.411127	3.99798	6.3884e-05	0.00428023	S_FP_5_C_FP_5	N/A	2.497	3.8016e-07	5.04189e-05
OmyAS00375175.LOC110517024	OmyAS00375175	class_code "x"	LOC110517024	myosin heavy chain, fast skeletal muscle-like	7080.25	-1.99936	0.190558	-10.4921	9.39143e-26	2.29919e-23	C_FP_5_C_FP_1	0.963361	-2.053	8.1978e-21	2.94301e-18
OmyAS00353147.LOC110513772	OmyAS00353147	class_code "s"	LOC110513772	myosin heavy chain, fast skeletal muscle-like	3169.25	-1.89849	0.261175	-7.26901	3.62119e-13	6.29855e-11	R_PBS_5_R_PBS_1	0.873945	-2.174	1.58019e-15	4.99435e-13
OmyAS00133473.LOC110533510	OmyAS00133473	class_code "s"	LOC110533510	chaperone protein DnaK-like	41.5028	-1.62772	0.415195	-3.92037	8.84149e-05	0.0054602	S_FP_5_C_FP_5	N/A	-2.542	5.14552e-06	0.000496708
OmyAS00396643.LOC110519676	OmyAS00396643	class_code "x"	LOC110519676	uncharacterized LOC110519676	32.3479	-1.62294	0.478951	-3.38853	0.000702694	0.0270337	C_FP_5_C_FP_1	N/A	-2.554	1.98427e-05	0.0014346
OmyAS00075081.dpep1	OmyAS00075081	class_code "x"	dpep1	dipeptidase 1	139.922	-1.85176	0.287851	-6.43306	1.25062e-10	7.15162e-08	R_FP_5_R_FP_1	0.963604	-2.247	3.37908e-07	0.000130645
OmyAS00222065.LOC100136783	OmyAS00222065	class_code "x"	LOC100136783	myosin heavy chain, fast skeletal muscle	9949.52	2.00852	0.162386	12.3688	3.85453e-35	2.10576e-32	S_FP_5_C_FP_5	0.913827	2.081	5.53344e-33	9.7038e-30
OmyAS00379624.LOC110517608	OmyAS00379624	class_code "x"	LOC110517608	uncharacterized LOC110517608	73.3441	-1.09897	0.273867	-4.0128	6.00023e-05	0.0167282	R_PBS_1_C_PBS_1	N/A	-3.811	1.69808e-08	7.33005e-06
OmyAS00165997.LOC110539053	OmyAS00165997	class_code "x"	LOC110539053	cytokine receptor-like factor 3	46.1084	1.45291	0.330721	4.39317	1.11712e-05	0.00565742	R_FP_1_C_FP_1	N/A	2.884	4.19581e-06	0.000941268
OmyAS00167399.LOC110487203	OmyAS00167399	class_code "s"	LOC110487203	myosin heavy chain, fast skeletal muscle-like	2600.6	-2.00957	0.149988	-13.3982	6.19149e-41	1.36584e-37	R_PBS_5_R_PBS_1	0.649792	-2.091	5.55549e-23	1.44859e-19
OmyAS00340323.LOC110511519	OmyAS00340323	class_code "s"	LOC110511519	uncharacterized LOC110511519	3406.9	1.78404	0.198695	8.97875	2.73859e-19	5.07872e-16	S_PBS_5_C_PBS_5	0.956546	2.356	7.19396e-17	1.27105e-13
OmyAS00021188.LOC110537790	OmyAS00021188	class_code "x"	LOC110537790	trypsin-1	1376.64	1.93848	0.244275	7.93565	2.09399e-15	5.13237e-13	R_PBS_5_R_PBS_1	0.724725	2.17	4.40057e-16	1.52993e-13
OmyAS00373080.LOC110516763	OmyAS00373080	class_code "s"	LOC110516763	carboxypeptidase B-like	680.305	1.94037	0.244118	7.94851	1.88773e-15	4.805e-13	R_PBS_5_R_PBS_1	0.826314	2.172	3.37761e-17	1.6013e-14
OmyAS00234857.LOC110495200	OmyAS00234857	class_code "s"	LOC110495200	uncharacterized LOC110495200	817.322	1.95632	0.183597	10.6555	1.64425e-26	3.16683e-23	C_PBS_5_C_PBS_1	0.831112	2.161	2.28512e-09	9.67406e-07
OmyAS00176768.LOC110487199	OmyAS00176768	class_code "x"	LOC110487199	myosin heavy chain, skeletal muscle-like	7130.48	-2.04854	0.148359	-13.808	2.28068e-43	7.37023e-41	C_FP_5_C_FP_1	0.950304	-2.074	7.93535e-23	3.1775e-20
OmyAS00364958.LOC110515657	OmyAS00364958	class_code "x"	LOC110515657	carboxypeptidase B pseudogene	253.275	1.89533	0.230981	8.20555	2.29538e-16	2.52623e-13	C_PBS_5_C_PBS_1	0.815719	2.254	2.77621e-15	5.72566e-12
OmyAS00176789.LOC110487200	OmyAS00176789	class_code "s"	LOC110487200	myosin-13-like	968.002	-1.9647	0.232697	-8.44317	3.08857e-17	1.0758e-14	R_PBS_5_R_PBS_1	0.840913	-2.177	2.78196e-17	1.48373e-14
OmyAS00353143.LOC110513772	OmyAS00353143	class_code "s"	LOC110513772	myosin heavy chain, fast skeletal muscle-like	816.847	-2.05104	0.179212	-11.4447	2.49861e-30	7.20937e-28	C_FP_5_C_FP_1	0.820087	-2.101	1.14112e-16	3.30006e-14
OmyAS00367067.LOC110515983	OmyAS00367067	class_code "x"	LOC110515983	uncharacterized LOC110515983	133.434	1.85076	0.39828	4.64688	3.36994e-06	0.000299184	C_FP_5_C_FP_1	N/A	2.33	5.55503e-07	5.72608e-05
OmyAS00038631.LOC110503853	OmyAS00038631	class_code "x"	LOC110503853	metalloreductase STEAP4-like	85.9916	-1.47061	0.32055	-4.58778	4.47983e-06	0.00111331	C_PBS_5_C_PBS_1	0.91527	-2.943	3.53562e-08	9.34855e-06
OmyAS00336606.LOC110510903	OmyAS00336606	class_code "s"	LOC110510903	uncharacterized LOC110510903	257.749	1.95357	0.258318	7.56263	3.94989e-14	7.92133e-12	R_PBS_5_R_PBS_1	0.712025	2.225	2.04601e-16	7.90366e-14
OmyAS00317888.LOC110507946	OmyAS00317888	class_code "x"	LOC110507946	uncharacterized LOC110507946	32.9404	-1.32113	0.329209	-4.01305	5.99397e-05	0.0184771	R_FP_1_C_FP_1	N/A	-3.301	3.15925e-06	0.000768901
OmyAS00070761.LOC110523054	OmyAS00070761	class_code "x"	LOC110523054	E-selectin-like	156.419	-1.70351	0.352027	-4.83914	1.304e-06	0.000346213	R_FP_5_R_FP_1	0.735264	-2.561	3.64858e-07	0.000136027
OmyAS00365097.LOC110515682	OmyAS00365097	class_code "s"	LOC110515682	chymotrypsin A-like	827.256	-1.86575	0.238925	-7.80893	5.76733e-15	8.73404e-12	R_FP_5_C_FP_5	0.750586	-2.339	2.34349e-09	1.23549e-06
OmyAS00342281.LOC110511882	OmyAS00342281	class_code "x"	LOC110511882	E-selectin-like	112.507	-1.73579	0.345923	-5.01786	5.22505e-07	0.000155372	R_FP_5_R_FP_1	0.867636	-2.522	8.7147e-07	0.000268305
OmyAS00117158.LOC110532205	OmyAS00117158	class_code "x"	LOC110532205	chymotrypsin-like elastase family member 2A	79.4477	1.67661	0.304687	5.50273	3.73962e-08	1.51632e-05	C_PBS_5_C_PBS_1	0.819128	2.623	2.21055e-08	6.51291e-06
OmyAS00022651.LOC100653444	OmyAS00022651	class_code "s"	LOC100653444	hepcidin-like	79.4179	-1.00948	0.273641	-3.68908	0.000225071	0.0334164	R_FP_5_C_FP_5	0.854417	-4.394	3.12469e-08	1.09822e-05
OmyAS00353143.LOC110513772	OmyAS00353143	class_code "s"	LOC110513772	myosin heavy chain, fast skeletal muscle-like	924.63	-1.99537	0.238021	-8.38317	5.15208e-17	1.49098e-14	R_PBS_5_R_PBS_1	0.820087	-2.224	1.26865e-17	8.27003e-15
OmyAS00222119.LOC110495038	OmyAS00222119	class_code "x"	LOC110495038	myosin heavy chain, fast skeletal muscle-like	10509.4	-2.0999	0.135259	-15.525	2.35031e-54	1.11695e-51	C_FP_5_C_FP_1	0.880555	-2.118	1.3357e-24	5.79417e-22
OmyAS00397633.LOC110519808	OmyAS00397633	class_code "s"	LOC110519808	myosin heavy chain, fast skeletal muscle-like	6044.81	2.07574	0.162623	12.7641	2.6009e-37	2.0524e-34	S_FP_5_C_FP_5	0.66661	2.151	1.04793e-22	7.87594e-20
OmyAS00125156.LOC110532736	OmyAS00125156	class_code "s"	LOC110532736	myeloperoxidase-like	101.035	1.53658	0.37227	4.12759	3.66588e-05	0.00579833	R_FP_5_R_FP_1	0.791909	2.921	1.07601e-06	0.000303579
OmyAS00173771.LOC110486844	OmyAS00173771	class_code "x"	LOC110486844	hydroxyacylglutathione hydrolase, mitochondrial	31.7491	1.68182	0.477003	3.52581	0.000422193	0.0183381	C_FP_5_C_FP_1	N/A	2.692	1.19413e-05	0.000907454
OmyAS00178099.LOC110485609	OmyAS00178099	class_code "x"	LOC110485609	aspartate aminotransferase, cytoplasmic-like	223.265	-1.4713	0.331413	-4.43946	9.01835e-06	0.00491847	R_FP_1_C_FP_1	N/A	-3.082	2.96091e-08	1.31593e-05
OmyAS00019010.LOC110499781	OmyAS00019010	class_code "s"	LOC110499781	uncharacterized LOC110499781	136.665	1.97377	0.275448	7.16568	7.74029e-13	1.21965e-10	R_PBS_5_R_PBS_1	0.747644	2.302	9.9345e-12	2.11463e-09
OmyAS00229127.LOC110494888	OmyAS00229127	class_code "x"	LOC110494888	myosin heavy chain, fast skeletal muscle-like	3712.72	2.10258	0.152298	13.8057	2.35579e-43	3.34617e-40	S_FP_5_C_FP_5	0.874827	2.168	8.04384e-17	3.25528e-14
OmyAS00222120.LOC110495038	OmyAS00222120	class_code "s"	LOC110495038	myosin heavy chain, fast skeletal muscle-like	10406.7	-2.13628	0.125378	-17.0387	4.2389e-65	2.63431e-62	C_FP_5_C_FP_1	0.882314	-2.149	1.24617e-25	5.64081e-23
OmyAS00364958.LOC110515657	OmyAS00364958	class_code "x"	LOC110515657	carboxypeptidase B pseudogene	248.736	1.99082	0.274004	7.26568	3.71175e-13	6.29855e-11	R_PBS_5_R_PBS_1	0.815719	2.317	2.71024e-16	9.74753e-14
OmyAS00005707.LOC100136344	OmyAS00005707	class_code "x"	LOC100136344	serum albumin 1	2336.62	-2.0658	0.199189	-10.3711	3.35795e-25	4.59284e-22	S_FP_5_S_FP_1	0.896658	-2.24	2.18491e-20	3.74821e-17
OmyAS00070763.LOC110523054	OmyAS00070763	class_code "s"	LOC110523054	E-selectin-like	59.1528	-1.65903	0.36581	-4.53521	5.75458e-06	0.00133686	R_FP_5_R_FP_1	0.866907	-2.795	5.60628e-06	0.00119437
OmyAS00174430.LOC110486956	OmyAS00174430	class_code "x"	LOC110486956	uncharacterized LOC110486956	97.4892	1.49376	0.331367	4.50787	6.54806e-06	0.00389928	R_FP_1_C_FP_1	N/A	3.107	2.7402e-07	0.000112041
OmyAS00390992.LOC110519048	OmyAS00390992	class_code "s"	LOC110519048	myosin heavy chain, fast skeletal muscle-like	20686.1	-2.14814	0.128485	-16.719	9.53205e-63	5.13396e-60	C_FP_5_C_FP_1	0.90077	-2.162	3.52015e-27	1.74515e-24
OmyAS00235773.LOC110495409	OmyAS00235773	class_code "x"	LOC110495409	uncharacterized LOC110495409	47.6692	1.12218	0.240646	4.66321	3.11308e-06	0.00126578	S_FP_1_C_FP_1	N/A	4.198	5.12871e-10	1.99034e-07
OmyAS00137623.LOC110534790	OmyAS00137623	class_code "s"	LOC110534790	ladderlectin-like	716.164	-1.82852	0.291453	-6.27382	3.52301e-10	2.08779e-07	C_PBS_5_C_PBS_1	0.841559	-2.59	3.4302e-09	1.31008e-06
OmyAS00390483.LOC110518967	OmyAS00390483	class_code "s"	LOC110518967	uncharacterized LOC110518967	3635.77	2.15221	0.146579	14.6829	8.29598e-49	2.9459e-45	S_FP_5_C_FP_5	0.816627	2.214	2.50277e-17	1.14496e-14
OmyAS00270974.LOC110501022	OmyAS00270974	class_code "x"	LOC110501022	immunoglobulin lambda-1 light chain-like	24.3269	1.60192	0.494054	3.24239	0.00118532	0.040577	C_FP_5_C_FP_1	0.862494	2.998	1.24222e-05	0.000930411
OmyAS00070066.cfh	OmyAS00070066	class_code "x"	cfh	complement factor H	413.578	-2.00136	0.240127	-8.33458	7.77736e-17	9.98613e-14	C_PBS_5_C_PBS_1	N/A	-2.401	4.68691e-13	6.90449e-10
OmyAS00005696.LOC100136344	OmyAS00005696	class_code "x"	LOC100136344	serum albumin 1	189.423	-2.0189	0.369674	-5.46131	4.72626e-08	5.53383e-06	C_FP_5_C_FP_1	N/A	-2.394	1.83098e-09	2.93267e-07
OmyAS00021187.LOC110537790	OmyAS00021187	class_code "x"	LOC110537790	trypsin-1	1953.94	2.0711	0.300928	6.88237	5.88665e-12	1.01188e-09	C_FP_5_C_FP_1	0.802689	2.334	1.46835e-15	4.02291e-13
OmyAS00342632.LOC110511954	OmyAS00342632	class_code "x"	LOC110511954	serine/threonine-protein kinase ULK4-like	210.501	-1.79824	0.406998	-4.41831	9.94772e-06	0.000872206	S_FP_5_C_FP_5	N/A	-2.699	2.61572e-10	5.61687e-08
OmyAS00131639.LOC110534803	OmyAS00131639	class_code "s"	LOC110534803	uncharacterized LOC110534803	95.6754	-1.66181	0.357351	-4.65035	3.31371e-06	0.000771635	S_PBS_5_S_PBS_1	0.828911	-2.939	8.40923e-08	1.74856e-05
OmyAS00101719.LOC110529581	OmyAS00101719	class_code "x"	LOC110529581	uncharacterized LOC110529581	22.6617	1.04844	0.296081	3.54104	0.000398553	0.0414926	C_PBS_5_C_PBS_1	N/A	4.676	4.82467e-07	0.000101535
OmyAS00375174.LOC110517024	OmyAS00375174	class_code "x"	LOC110517024	myosin heavy chain, fast skeletal muscle-like	22556.1	-2.21264	0.113793	-19.4444	3.24903e-84	4.37482e-81	C_FP_5_C_FP_1	0.881489	-2.22	5.63662e-29	3.45193e-26
OmyAS00078653.LOC110525076	OmyAS00078653	class_code "s"	LOC110525076	myosin heavy chain, fast skeletal muscle-like	460.554	2.08403	0.280581	7.42755	1.10629e-13	2.38087e-11	S_FP_5_C_FP_5	0.752489	2.36	2.54276e-11	5.8163e-09
OmyAS00363133.LOC110515411	OmyAS00363133	class_code "s"	LOC110515411	myosin heavy chain, fast skeletal muscle-like	7788.52	2.19372	0.164113	13.3671	9.41749e-41	1.11472e-37	S_FP_5_C_FP_5	0.828389	2.275	1.43486e-30	1.8872e-27
OmyAS00038206.LOC110510788	OmyAS00038206	class_code "s"	LOC110510788	chymotrypsin-like protease CTRL-1	100.92	1.85694	0.292415	6.35035	2.14832e-10	1.37922e-07	C_PBS_5_C_PBS_1	0.848026	2.689	1.31102e-10	7.51068e-08
OmyAS00298193.LOC110505927	OmyAS00298193	class_code "s"	LOC110505927	uncharacterized LOC110505927	432.19	-2.15982	0.160226	-13.4799	2.05504e-41	1.71986e-37	S_PBS_1_C_PBS_1	0.844102	-2.335	7.51518e-15	1.11214e-11
OmyAS00166089.LOC110538808	OmyAS00166089	class_code "x"	LOC110538808	somatostatin receptor type 2-like	671.11	-2.23276	0.190763	-11.7043	1.2111e-31	3.62388e-29	C_FP_5_C_FP_1	0.888391	-2.299	4.5546e-18	1.39465e-15
OmyAS00176787.LOC110487200	OmyAS00176787	class_code "s"	LOC110487200	myosin-13-like	875.323	-2.2373	0.20506	-10.9105	1.0268e-27	2.76516e-25	C_FP_5_C_FP_1	0.896631	-2.317	2.30931e-19	7.51321e-17
OmyAS00078140.LOC110527033	OmyAS00078140	class_code "x"	LOC110527033	V-type proton ATPase subunit d 1-like	57.9021	1.83565	0.342224	5.36387	8.14555e-08	4.87744e-05	S_PBS_5_S_PBS_1	N/A	2.826	1.78605e-07	3.39478e-05
OmyAS00350816.LOC110513508	OmyAS00350816	class_code "s"	LOC110513508	uncharacterized LOC110513508	4704.81	-2.26358	0.151713	-14.9202	2.43659e-50	1.03607e-47	C_FP_5_C_FP_1	N/A	-2.295	9.81767e-27	4.64599e-24
OmyAS00070764.LOC110523054	OmyAS00070764	class_code "x"	LOC110523054	E-selectin-like	52.4563	-1.70446	0.370408	-4.60157	4.19322e-06	0.00100556	R_FP_5_R_FP_1	0.816879	-3.096	1.82017e-06	0.000475018
OmyAS00328473.leap-2b	OmyAS00328473	class_code "s"	leap-2b	liver-expressed antimicrobial peptide 2B	197.475	2.13636	0.33586	6.36085	2.00643e-10	3.05848e-08	C_FP_5_C_FP_1	0.797525	2.482	2.86288e-11	5.51953e-09
OmyAS00165042.LOC110538987	OmyAS00165042	class_code "x"	LOC110538987	myosin heavy chain, fast skeletal muscle-like	145.653	-2.10056	0.380194	-5.52498	3.29532e-08	4.03377e-06	C_FP_5_C_FP_1	N/A	-2.527	1.27101e-08	1.76433e-06
OmyAS00005706.LOC100136344	OmyAS00005706	class_code "x"	LOC100136344	serum albumin 1	21.4749	-1.62412	0.434405	-3.73873	0.000184955	0.00995115	S_FP_5_C_FP_5	0.658034	-3.271	8.37025e-07	9.89571e-05
OmyAS00365097.LOC110515682	OmyAS00365097	class_code "s"	LOC110515682	chymotrypsin A-like	769.767	2.26054	0.160262	14.1052	3.52755e-45	1.16726e-41	R_PBS_5_R_PBS_1	0.750586	2.359	4.98587e-25	2.60013e-21
OmyAS00078652.LOC110525076	OmyAS00078652	class_code "s"	LOC110525076	myosin heavy chain, fast skeletal muscle-like	5120.19	-2.3038	0.122532	-18.8016	7.33085e-79	6.58066e-76	C_FP_5_C_FP_1	0.838937	-2.317	3.47423e-28	1.90369e-25
OmyAS00021188.LOC110537790	OmyAS00021188	class_code "x"	LOC110537790	trypsin-1	1071.88	2.22305	0.165157	13.4602	2.68337e-41	1.03364e-37	C_PBS_5_C_PBS_1	0.724725	2.404	4.07735e-11	2.80304e-08
OmyAS00304955.pgmrc2	OmyAS00304955	class_code "x"	pgmrc2	progestin membrane receptor component 2	34.5443	-1.21996	0.244337	-4.99293	5.94706e-07	0.000279009	S_FP_1_C_FP_1	N/A	-4.394	5.5462e-11	3.05474e-08
OmyAS00005695.LOC100136344	OmyAS00005695	class_code "x"	LOC100136344	serum albumin 1	811.231	-1.37385	0.367126	-3.74218	0.000182431	0.00773704	S_FP_5_S_FP_1	N/A	-3.929	3.89084e-14	2.00242e-11
OmyAS00168271.LOC110485559	OmyAS00168271	class_code "x"	LOC110485559	uncharacterized LOC110485559	43.6173	-1.12514	0.220392	-5.10517	3.30493e-07	9.32154e-05	R_PBS_5_C_PBS_5	N/A	-4.841	7.85623e-13	4.79969e-10
OmyAS00318847.LOC110508122	OmyAS00318847	class_code "x"	LOC110508122	uncharacterized LOC110508122	21.5616	1.17579	0.283271	4.15076	3.31372e-05	0.00660303	R_FP_5_C_FP_5	N/A	4.64	2.4846e-09	1.24751e-06
OmyAS00368131.LOC110516172	OmyAS00368131	class_code "x"	LOC110516172	huntingtin-like	89.2679	-2.0299	0.309074	-6.5677	5.10975e-11	8.71126e-08	S_PBS_5_S_PBS_1	N/A	-2.696	1.82778e-09	7.78194e-07
OmyAS00222109.LOC110495037	OmyAS00222109	class_code "s"	LOC110495037	myosin heavy chain, fast skeletal muscle-like	7145.02	-2.32899	0.145342	-16.0242	8.65513e-58	4.3703e-55	C_FP_5_C_FP_1	0.718139	-2.359	1.9564e-28	1.13156e-25
OmyAS00264954.LOC110499506	OmyAS00264954	class_code "x"	LOC110499506	uncharacterized LOC110499506	43.2857	-1.02295	0.269058	-3.80198	0.000143547	0.0227225	R_FP_5_C_FP_5	N/A	-5.421	2.17344e-10	1.55327e-07
OmyAS00298193.LOC110505927	OmyAS00298193	class_code "s"	LOC110505927	uncharacterized LOC110505927	238.7	-1.89918	0.241027	-7.87954	3.28588e-15	5.01014e-12	S_FP_1_C_FP_1	0.844102	-2.946	4.88616e-17	6.16266e-14
OmyAS00355618.LOC110514211	OmyAS00355618	class_code "s"	LOC110514211	uncharacterized LOC110514211	3173.5	2.31767	0.186329	12.4386	1.6128e-35	9.54508e-33	S_FP_5_C_FP_5	0.714955	2.432	7.63648e-17	3.21404e-14
OmyAS00005695.LOC100136344	OmyAS00005695	class_code "x"	LOC100136344	serum albumin 1	804.127	-1.49129	0.432168	-3.4507	0.000559126	0.0259537	S_FP_5_C_FP_5	N/A	-3.787	6.39567e-10	1.3459e-07
OmyAS00030078.LOC110509848	OmyAS00030078	class_code "x"	LOC110509848	carcinoembryonic antigen-related cell adhesion molecule 6-like	52.5955	-1.85498	0.363644	-5.10108	3.37726e-07	0.000109159	R_FP_5_R_FP_1	0.849174	-3.09	7.31665e-07	0.000238683
OmyAS00325527.LOC110509125	OmyAS00325527	class_code "s"	LOC110509125	myosin heavy chain, fast skeletal muscle-like	3160.97	-2.37977	0.161391	-14.7453	3.29681e-49	1.33175e-46	C_FP_5_C_FP_1	0.851004	-2.423	2.54899e-27	1.32688e-24
OmyAS00353148.LOC110513772	OmyAS00353148	class_code "s"	LOC110513772	myosin heavy chain, fast skeletal muscle-like	8270.58	-2.39824	0.116071	-20.6618	7.64354e-95	3.08761e-91	C_FP_5_C_FP_1	0.850667	-2.409	3.75804e-31	3.9125e-28
OmyAS00177778.LOC110485549	OmyAS00177778	class_code "x"	LOC110485549	zinc finger protein GLIS2-like	29.4946	-1.35293	0.290468	-4.65775	3.19682e-06	0.000990897	S_PBS_1_C_PBS_1	N/A	-4.273	4.14322e-07	0.00011005
OmyAS00003205.LOC110524212	OmyAS00003205	class_code "x"	LOC110524212	non-canonical poly(A) RNA polymerase PAPD5-like	69.9888	-1.20817	0.312281	-3.86885	0.000109348	0.0298184	R_FP_1_C_FP_1	N/A	-4.79	9.90704e-11	1.12522e-07
OmyAS00222122.LOC110495038	OmyAS00222122	class_code "s"	LOC110495038	myosin heavy chain, fast skeletal muscle-like	6793.57	-2.39866	0.127307	-18.8416	3.44448e-79	3.47849e-76	C_FP_5_C_FP_1	0.916199	-2.418	1.81277e-30	1.57273e-27
OmyAS00143433.LOC110536447	OmyAS00143433	class_code "x"	LOC110536447	myosin heavy chain, fast skeletal muscle-like	5689.09	-2.40211	0.121953	-19.697	2.28712e-86	3.69553e-83	C_FP_5_C_FP_1	0.803694	-2.418	3.55632e-30	2.74703e-27
OmyAS00176789.LOC110487200	OmyAS00176789	class_code "s"	LOC110487200	myosin-13-like	1067.27	-2.35784	0.23041	-10.2332	1.40769e-24	3.34492e-22	C_FP_5_C_FP_1	0.840913	-2.481	2.92281e-21	1.08676e-18
OmyAS00387542.LOC110518690	OmyAS00387542	class_code "x"	LOC110518690	tropomodulin-3-like	57.6003	-1.1707	0.299794	-3.90501	9.422e-05	0.012515	C_PBS_5_C_PBS_1	N/A	-5.021	5.62535e-11	3.58846e-08
OmyAS00097878.LOC110528266	OmyAS00097878	class_code "s"	LOC110528266	engulfment and cell motility protein 2-like	20.9694	1.12911	0.218335	5.17143	2.32308e-07	6.89306e-05	S_PBS_5_C_PBS_5	N/A	5.206	2.8835e-10	2.03787e-07
OmyAS00022650.LOC100653444	OmyAS00022650	class_code "x"	LOC100653444	hepcidin-like	43.5457	-1.85201	0.491024	-3.77172	0.000162125	0.00850522	C_FP_5_C_FP_1	N/A	-3.256	2.05372e-06	0.000192624
OmyAS00365097.LOC110515682	OmyAS00365097	class_code "s"	LOC110515682	chymotrypsin A-like	850.796	2.29589	0.210118	10.9267	8.59435e-28	2.20703e-24	C_PBS_5_C_PBS_1	0.750586	2.63	2.96513e-12	3.05765e-09
OmyAS00350819.LOC110513510	OmyAS00350819	class_code "x"	LOC110513510	myosin heavy chain, fast skeletal muscle-like	12127.3	-2.4573	0.120934	-20.3194	8.66776e-92	2.33423e-88	C_FP_5_C_FP_1	0.810456	-2.473	6.93241e-33	9.02166e-30
OmyAS00222104.LOC110495037	OmyAS00222104	class_code "s"	LOC110495037	myosin heavy chain, fast skeletal muscle-like	12661.7	-2.46201	0.12133	-20.2919	1.51718e-91	3.06433e-88	C_FP_5_C_FP_1	0.756477	-2.478	4.78519e-33	7.11695e-30
OmyAS00021187.LOC110537790	OmyAS00021187	class_code "x"	LOC110537790	trypsin-1	1846.65	2.44787	0.144641	16.9237	3.00714e-64	1.99012e-60	R_PBS_5_R_PBS_1	0.802689	2.533	6.09023e-29	6.35211e-25
OmyAS00229127.LOC110494888	OmyAS00229127	class_code "x"	LOC110494888	myosin heavy chain, fast skeletal muscle-like	4257.2	-2.47955	0.133538	-18.5681	5.82051e-77	4.70239e-74	C_FP_5_C_FP_1	0.874827	-2.504	5.98082e-31	5.66057e-28
OmyAS00376806.LOC110517219	OmyAS00376806	class_code "s"	LOC110517219	myosin heavy chain, fast skeletal muscle-like	1694.92	-2.26234	0.288611	-7.83872	4.55167e-15	5.63952e-12	R_FP_5_R_FP_1	N/A	-2.752	7.07949e-13	7.39028e-10
OmyAS00233154.LOC110494287	OmyAS00233154	class_code "s"	LOC110494287	uncharacterized LOC110494287	37.0965	1.4024	0.365309	3.83895	0.000123564	0.0173316	R_FP_5_R_FP_1	N/A	4.445	4.89983e-07	0.000170498
OmyAS00334749.LOC110510628	OmyAS00334749	class_code "s"	LOC110510628	myosin heavy chain, fast skeletal muscle-like	11196.7	-2.4905	0.117078	-21.2722	2.05489e-100	1.66015e-96	C_FP_5_C_FP_1	0.865136	-2.504	8.50753e-34	1.77144e-30
OmyAS00249395.LOC110498457	OmyAS00249395	class_code "s"	LOC110498457	uncharacterized LOC110498457	159.268	2.1435	0.327115	6.55273	5.6494e-11	3.81797e-08	R_FP_5_R_FP_1	N/A	2.938	5.54677e-10	2.89514e-07
OmyAS00137623.LOC110534790	OmyAS00137623	class_code "s"	LOC110534790	ladderlectin-like	384.521	-2.10004	0.33022	-6.35952	2.02384e-10	2.82765e-07	S_PBS_5_S_PBS_1	0.841559	-3.008	8.7762e-16	2.33535e-12
OmyAS00022650.LOC100653444	OmyAS00022650	class_code "x"	LOC100653444	hepcidin-like	52.8007	1.84024	0.432372	4.25614	2.07988e-05	0.001697	S_FP_5_C_FP_5	N/A	3.496	5.15405e-08	7.97514e-06
OmyAS00215085.LOC110491198	OmyAS00215085	class_code "s"	LOC110491198	myosin heavy chain, fast skeletal muscle-like	7433.6	-2.52496	0.131574	-19.1904	4.45008e-82	5.13602e-79	C_FP_5_C_FP_1	0.902306	-2.548	2.12664e-33	3.69008e-30
OmyAS00078653.LOC110525076	OmyAS00078653	class_code "s"	LOC110525076	myosin heavy chain, fast skeletal muscle-like	536.117	-2.38458	0.333019	-7.1605	8.03812e-13	1.41174e-10	C_FP_5_C_FP_1	0.752489	-2.721	6.95336e-15	1.76564e-12
OmyAS00174811.LOC110487021	OmyAS00174811	class_code "x"	LOC110487021	uncharacterized LOC110487021	25.5819	1.2089	0.272384	4.43822	9.07063e-06	0.00485836	R_PBS_1_C_PBS_1	N/A	5.37	3.6087e-09	1.86931e-06
OmyAS00077172.LOC110526776	OmyAS00077172	class_code "x"	LOC110526776	proteasome subunit alpha type-4-like	154.5	-2.27144	0.351336	-6.46514	1.01202e-10	1.71128e-08	S_FP_5_C_FP_5	N/A	-2.867	2.38638e-15	8.09984e-13
OmyAS00117614.tmem201	OmyAS00117614	class_code "s"	tmem201	transmembrane protein 201	30.9165	1.70215	0.498363	3.41549	0.000636671	0.0249692	C_FP_5_C_FP_1	N/A	3.944	3.88133e-06	0.000336738
OmyAS00353147.LOC110513772	OmyAS00353147	class_code "s"	LOC110513772	myosin heavy chain, fast skeletal muscle-like	2828.55	-2.5644	0.178261	-14.3857	6.3663e-47	2.14306e-44	C_FP_5_C_FP_1	0.873945	-2.628	3.69402e-30	2.74703e-27
OmyAS00167399.LOC110487203	OmyAS00167399	class_code "s"	LOC110487203	myosin heavy chain, fast skeletal muscle-like	2672.44	-2.5785	0.176325	-14.6236	1.98717e-48	6.98015e-46	C_FP_5_C_FP_1	0.649792	-2.644	1.45791e-29	9.48645e-27
OmyAS00222065.LOC100136783	OmyAS00222065	class_code "x"	LOC100136783	myosin heavy chain, fast skeletal muscle	13045.3	-2.58295	0.175347	-14.7305	4.10636e-49	1.57978e-46	C_FP_5_C_FP_1	0.913827	-2.648	2.02668e-32	2.34442e-29
OmyAS00077919.LOC110526854	OmyAS00077919	class_code "x"	LOC110526854	uncharacterized LOC110526854	20.5128	-1.84208	0.497413	-3.70333	0.000212787	0.0104685	C_FP_5_C_FP_1	N/A	-3.718	5.06579e-07	5.4371e-05
OmyAS00139003.LOC110536605	OmyAS00139003	class_code "s"	LOC110536605	otospiralin-like	52.1606	2.23679	0.440496	5.07789	3.81659e-07	4.05714e-05	C_FP_5_C_FP_1	0.943811	3.106	1.46852e-08	2.01168e-06
OmyAS00131578.LOC110534568	OmyAS00131578	class_code "x"	LOC110534568	uncharacterized LOC110534568	19.2151	-1.17077	0.307514	-3.80723	0.000140533	0.0355849	R_FP_1_C_FP_1	N/A	-5.941	4.86153e-09	2.6155e-06
OmyAS00021187.LOC110537790	OmyAS00021187	class_code "x"	LOC110537790	trypsin-1	2104.13	2.54616	0.167655	15.1869	4.31635e-52	3.32532e-48	C_PBS_5_C_PBS_1	0.802689	2.761	4.45733e-17	4.5964e-13
OmyAS00376807.LOC110517219	OmyAS00376807	class_code "x"	LOC110517219	myosin heavy chain, fast skeletal muscle-like	1691.37	-2.50454	0.260858	-9.60117	7.90392e-22	1.17516e-18	R_FP_5_R_FP_1	N/A	-2.902	2.42094e-15	5.05444e-12
OmyAS00353144.LOC110513772	OmyAS00353144	class_code "s"	LOC110513772	myosin heavy chain, fast skeletal muscle-like	320.422	-2.62669	0.242533	-10.8302	2.47485e-27	6.44979e-25	C_FP_5_C_FP_1	0.7339	-2.783	4.28097e-20	1.48564e-17
OmyAS00378394.LOC110517410	OmyAS00378394	class_code "x"	LOC110517410	tripartite motif-containing protein 16-like	11.4632	-1.00579	0.264911	-3.7967	0.000146634	0.0217602	S_PBS_1_C_PBS_1	N/A	-7.535	1.39613e-07	4.25369e-05
OmyAS00077171.LOC110526776	OmyAS00077171	class_code "x"	LOC110526776	proteasome subunit alpha type-4-like	133.667	-1.63554	0.316999	-5.15944	2.47687e-07	8.67354e-05	C_PBS_5_C_PBS_1	N/A	-4.635	9.64012e-16	3.31363e-12
OmyAS00363133.LOC110515411	OmyAS00363133	class_code "s"	LOC110515411	myosin heavy chain, fast skeletal muscle-like	9967.04	-2.73394	0.162495	-16.8248	1.60707e-63	9.27395e-61	C_FP_5_C_FP_1	0.828389	-2.791	2.60356e-36	1.35528e-32
OmyAS00342632.LOC110511954	OmyAS00342632	class_code "x"	LOC110511954	serine/threonine-protein kinase ULK4-like	161.179	2.24098	0.341342	6.56521	5.19579e-11	8.71126e-08	S_PBS_5_S_PBS_1	N/A	3.451	1.72163e-14	3.05418e-11
OmyAS00390483.LOC110518967	OmyAS00390483	class_code "s"	LOC110518967	uncharacterized LOC110518967	4869.7	-2.75476	0.158727	-17.3553	1.79834e-67	1.3208e-64	C_FP_5_C_FP_1	0.816627	-2.808	1.03631e-35	3.59633e-32
OmyAS00397633.LOC110519808	OmyAS00397633	class_code "s"	LOC110519808	myosin heavy chain, fast skeletal muscle-like	8434.5	-2.76157	0.160024	-17.2572	9.87219e-67	6.64645e-64	C_FP_5_C_FP_1	0.66661	-2.816	4.75066e-37	4.94591e-33
OmyAS00168271.LOC110485559	OmyAS00168271	class_code "x"	LOC110485559	uncharacterized LOC110485559	28.3597	-1.92364	0.39398	-4.88259	1.047e-06	9.89867e-05	R_PBS_5_R_PBS_1	N/A	-4.161	1.94757e-10	3.83266e-08
OmyAS00174422.LOC110486956	OmyAS00174422	class_code "x"	LOC110486956	uncharacterized LOC110486956	39.1731	-1.45334	0.320207	-4.53873	5.65931e-06	0.00389928	R_FP_1_C_FP_1	N/A	-5.581	2.9024e-10	2.47237e-07
OmyAS00376319.LOC110517158	OmyAS00376319	class_code "x"	LOC110517158	serine/threonine-protein phosphatase 6 regulatory ankyrin repeat subunit A	38.8112	-1.86263	0.498255	-3.73832	0.000185257	0.00959419	C_FP_5_C_FP_1	N/A	-4.416	1.38187e-09	2.24792e-07
OmyAS00177778.LOC110485549	OmyAS00177778	class_code "x"	LOC110485549	zinc finger protein GLIS2-like	37.6944	1.82294	0.362291	5.03171	4.86129e-07	0.000163009	S_PBS_5_S_PBS_1	N/A	4.522	4.17869e-10	2.61635e-07
OmyAS00355618.LOC110514211	OmyAS00355618	class_code "s"	LOC110514211	uncharacterized LOC110514211	4108.86	-2.86063	0.194657	-14.6958	6.85956e-49	2.51902e-46	C_FP_5_C_FP_1	0.714955	-2.96	6.20854e-35	1.61593e-31
OmyAS00351846.LOC110513621	OmyAS00351846	class_code "s"	LOC110513621	long-chain specific acyl-CoA dehydrogenase, mitochondrial-like	82.0228	2.18284	0.281425	7.75637	8.73917e-15	3.53281e-11	R_PBS_1_C_PBS_1	N/A	3.886	1.0778e-13	2.4196e-10
OmyAS00270584.exoc4	OmyAS00270584	class_code "x"	exoc4	exocyst complex component 4	16.1865	1.08506	0.270661	4.00893	6.09937e-05	0.0102091	S_PBS_1_C_PBS_1	N/A	8.041	2.87488e-08	1.02693e-05
OmyAS00298193.LOC110505927	OmyAS00298193	class_code "s"	LOC110505927	uncharacterized LOC110505927	402.495	-2.59287	0.365226	-7.09937	1.2533e-12	2.40566e-10	S_FP_5_C_FP_5	0.844102	-3.394	7.14368e-18	4.42152e-15
OmyAS00323144.LOC110508153	OmyAS00323144	class_code "s"	LOC110508153	ETS-related transcription factor Elf-1-like	23.4971	1.02663	0.257675	3.98419	6.77093e-05	0.0180335	R_PBS_1_C_PBS_1	N/A	8.59	1.56848e-10	1.16068e-07
OmyAS00378393.LOC110517410	OmyAS00378393	class_code "x"	LOC110517410	tripartite motif-containing protein 16-like	21.332	1.0672	0.268793	3.97035	7.17662e-05	0.0118638	R_FP_5_C_FP_5	N/A	8.44	2.02706e-12	2.37481e-09
OmyAS00088444.LOC110527629	OmyAS00088444	class_code "x"	LOC110527629	uncharacterized LOC110527629	20.4843	-1.08651	0.25977	-4.18259	2.88202e-05	0.00863006	R_PBS_1_C_PBS_1	N/A	-8.37	5.45192e-11	5.13472e-08
OmyAS00005698.LOC100136344	OmyAS00005698	class_code "x"	LOC100136344	serum albumin 1	13.432	-1.17351	0.274711	-4.27181	1.93891e-05	0.0042702	S_PBS_1_C_PBS_1	N/A	-7.777	2.17317e-08	8.33772e-06
OmyAS00269598.LOC110500949	OmyAS00269598	class_code "x"	LOC110500949	uncharacterized LOC110500949	21.7388	1.49786	0.420405	3.56289	0.00036679	0.0182164	S_FP_5_C_FP_5	N/A	6.12	2.98044e-09	5.91703e-07
OmyAS00304955.pgmrc2	OmyAS00304955	class_code "x"	pgmrc2	progestin membrane receptor component 2	36.2801	2.11165	0.372177	5.67379	1.39671e-08	1.44178e-06	S_FP_5_S_FP_1	N/A	4.365	1.05302e-11	2.77916e-09
OmyAS00267958.LOC110500359	OmyAS00267958	class_code "x"	LOC110500359	acetylcholinesterase-like	31.091	-1.02924	0.283966	-3.62452	0.000289501	0.0318616	C_PBS_5_C_PBS_1	N/A	-8.988	5.91581e-11	3.58846e-08
OmyAS00351179.LOC110513552	OmyAS00351179	class_code "x"	LOC110513552	LIM domain-binding protein 1-like	35.2354	-1.33727	0.351874	-3.80043	0.000144447	0.019524	R_FP_5_R_FP_1	N/A	-6.938	1.49302e-09	7.08437e-07
OmyAS00249393.LOC110498457	OmyAS00249393	class_code "x"	LOC110498457	uncharacterized LOC110498457	16.8204	-1.14577	0.2723	-4.20774	2.57935e-05	0.00519946	S_PBS_1_C_PBS_1	N/A	-8.106	7.02496e-09	3.63858e-06
OmyAS00318847.LOC110508122	OmyAS00318847	class_code "x"	LOC110508122	uncharacterized LOC110508122	42.5061	1.81812	0.372122	4.8858	1.03009e-06	7.73406e-05	S_FP_5_S_FP_1	N/A	5.208	4.41747e-13	1.81876e-10
OmyAS00359790.ccl13	OmyAS00359790	class_code "s"	ccl13	Small inducible cytokine A13	22.6252	-1.11988	0.261427	-4.28374	1.8378e-05	0.00758321	R_PBS_1_C_PBS_1	N/A	-8.518	3.21432e-11	3.33004e-08
OmyAS00019364.LOC110500513	OmyAS00019364	class_code "x"	LOC110500513	glycine-rich cell wall structural protein-like	46.9385	-1.73107	0.295256	-5.86295	4.54721e-09	2.15197e-06	R_FP_5_C_FP_5	N/A	-5.529	1.36557e-14	2.05694e-11
OmyAS00149752.LOC110536852	OmyAS00149752	class_code "x"	LOC110536852	uncharacterized LOC110536852	22.0525	1.13306	0.301457	3.7586	0.000170864	0.0403808	R_FP_1_C_FP_1	N/A	8.491	8.08367e-11	1.12522e-07
OmyAS00314011.LOC110507880	OmyAS00314011	class_code "x"	LOC110507880	dehydrogenase/reductase SDR family member 13-like	24.9473	1.11744	0.300132	3.72317	0.000196737	0.0435895	R_FP_1_C_FP_1	N/A	8.667	8.82892e-11	1.12522e-07
OmyAS00005699.LOC100136344	OmyAS00005699	class_code "x"	LOC100136344	serum albumin 1	13.6724	-1.24778	0.278527	-4.47992	7.46698e-06	0.00201584	S_PBS_1_C_PBS_1	N/A	-7.796	1.49113e-08	6.43608e-06
OmyAS00379623.LOC110517608	OmyAS00379623	class_code "s"	LOC110517608	uncharacterized LOC110517608	17.8395	1.19461	0.334025	3.5764	0.000348365	0.0379265	S_PBS_5_S_PBS_1	N/A	8.183	2.46428e-10	1.63936e-07
OmyAS00336412.LOC110510840	OmyAS00336412	class_code "x"	LOC110510840	extensin-2-like	19.9305	-1.17211	0.303911	-3.85675	0.000114906	0.0301735	R_FP_1_C_FP_1	N/A	-8.343	7.41276e-11	1.12522e-07
OmyAS00306713.LOC110506719	OmyAS00306713	class_code "x"	LOC110506719	uncharacterized LOC110506719	17.2819	-1.20743	0.344466	-3.50524	0.000456201	0.0471027	R_FP_5_R_FP_1	N/A	-8.136	3.10003e-10	1.9036e-07
OmyAS00342575.LOC110511938	OmyAS00342575	class_code "x"	LOC110511938	uncharacterized LOC110511938	15.9841	1.23984	0.279277	4.43946	9.01859e-06	0.00232099	S_PBS_1_C_PBS_1	N/A	8.037	1.0751e-08	5.30333e-06
OmyAS00101719.LOC110529581	OmyAS00101719	class_code "x"	LOC110529581	uncharacterized LOC110529581	32.4516	1.91407	0.2977	6.42952	1.28005e-10	1.17243e-07	S_PBS_1_C_PBS_1	N/A	5.216	8.24255e-10	4.74359e-07
OmyAS00036204.fbxo32	OmyAS00036204	class_code "x"	fbxo32	F-box protein 32	232.398	-2.94838	0.340759	-8.65237	5.04387e-18	1.01874e-15	C_FP_5_C_FP_1	0.730375	-3.4	3.78541e-19	1.19424e-16
OmyAS00376319.LOC110517158	OmyAS00376319	class_code "x"	LOC110517158	serine/threonine-protein phosphatase 6 regulatory ankyrin repeat subunit A	24.0756	-1.20518	0.265722	-4.53549	5.74694e-06	0.00357416	R_PBS_1_C_PBS_1	N/A	-8.599	1.05921e-11	1.56763e-08
OmyAS00291633.LOC110503978	OmyAS00291633	class_code "s"	LOC110503978	uncharacterized LOC110503978	20.6552	1.23252	0.346838	3.55359	0.000380015	0.0409425	R_FP_5_R_FP_1	0.650028	8.413	4.25552e-10	2.33807e-07
OmyAS00085053.LOC110526815	OmyAS00085053	class_code "x"	LOC110526815	uncharacterized LOC110526815	25.1267	-1.20005	0.216379	-5.54603	2.92232e-08	1.14093e-05	S_PBS_5_C_PBS_5	N/A	-8.666	5.20199e-14	5.51463e-11
OmyAS00266276.LOC110501018	OmyAS00266276	class_code "x"	LOC110501018	protein kinase C and casein kinase substrate in neurons protein 2-like	34.3238	1.13997	0.291686	3.90822	9.29795e-05	0.012515	C_PBS_5_C_PBS_1	N/A	9.131	2.76476e-11	2.03644e-08
OmyAS00072390.LOC110525497	OmyAS00072390	class_code "s"	LOC110525497	phosphatidylinositol 4-phosphate 5-kinase-like protein 1	25.7555	-1.20985	0.274454	-4.40818	1.04241e-05	0.00256586	S_PBS_1_C_PBS_1	N/A	-8.694	3.73041e-10	2.57622e-07
OmyAS00365858.LOC110515811	OmyAS00365858	class_code "x"	LOC110515811	uncharacterized LOC110515811	23.0627	1.2344	0.364475	3.38679	0.000707158	0.0380485	R_PBS_5_R_PBS_1	N/A	8.543	3.5856e-11	7.3329e-09
OmyAS00318847.LOC110508122	OmyAS00318847	class_code "x"	LOC110508122	uncharacterized LOC110508122	25.4528	1.22142	0.363383	3.36125	0.000775912	0.0407539	R_PBS_5_R_PBS_1	N/A	8.685	2.26293e-11	4.72048e-09
OmyAS00005701.LOC100136344	OmyAS00005701	class_code "x"	LOC100136344	serum albumin 1	19.7931	1.29262	0.350485	3.68807	0.000225958	0.0277324	R_FP_5_R_FP_1	N/A	8.342	3.35398e-10	1.94512e-07
OmyAS00243884.LOC110495726	OmyAS00243884	class_code "x"	LOC110495726	guanine nucleotide-binding protein G(I)/G(S)/G(O) subunit gamma-7	36.1486	1.17968	0.214682	5.49503	3.90647e-08	1.44891e-05	S_PBS_5_C_PBS_5	N/A	9.198	1.44294e-15	1.91207e-12
OmyAS00063664.LOC110524934	OmyAS00063664	class_code "s"	LOC110524934	cingulin-like	22.7613	1.27412	0.348896	3.65185	0.000260358	0.0302423	R_FP_5_R_FP_1	N/A	8.553	2.2247e-10	1.45148e-07
OmyAS00342575.LOC110511938	OmyAS00342575	class_code "x"	LOC110511938	uncharacterized LOC110511938	17.6209	-1.35076	0.342315	-3.94595	7.94835e-05	0.0111052	S_PBS_5_S_PBS_1	N/A	-8.172	2.77928e-11	2.46522e-08
OmyAS00334631.LOC110510616	OmyAS00334631	class_code "x"	LOC110510616	uncharacterized LOC110510616	33.2396	1.22704	0.267512	4.58686	4.49965e-06	0.00303164	R_PBS_1_C_PBS_1	N/A	9.092	1.47827e-12	2.55248e-09
OmyAS00222049.LOC100136783	OmyAS00222049	class_code "s"	LOC100136783	myosin heavy chain, fast skeletal muscle	24.8705	-1.29491	0.279732	-4.62911	3.67244e-06	0.00111231	R_FP_5_C_FP_5	N/A	-8.658	6.07375e-14	8.0052e-11
OmyAS00004257.LOC110527131	OmyAS00004257	class_code "x"	LOC110527131	transmembrane protein 229B-like	61.1949	-2.26437	0.498048	-4.54649	5.45469e-06	0.000459047	C_FP_5_C_FP_1	N/A	-4.962	3.86129e-11	7.30908e-09
OmyAS00093623.LOC110527286	OmyAS00093623	class_code "x"	LOC110527286	uncharacterized LOC110527286	33.7794	1.23882	0.236414	5.24004	1.60544e-07	8.90144e-05	S_FP_1_C_FP_1	N/A	9.099	9.3218e-17	1.04508e-13
OmyAS00167123.parn	OmyAS00167123	class_code "x"	parn	poly(A)-specific ribonuclease	31.4309	1.25358	0.346846	3.61424	0.000301228	0.0119422	S_FP_5_S_FP_1	N/A	8.997	3.666e-12	1.10983e-09
OmyAS00090732.LOC110528240	OmyAS00090732	class_code "s"	LOC110528240	carboxy-terminal domain RNA polymerase II polypeptide A small phosphatase 2-like	45.5078	1.60077	0.280963	5.69744	1.21622e-08	1.96663e-05	R_PBS_1_C_PBS_1	N/A	7.092	1.16776e-13	2.4196e-10
OmyAS00376319.LOC110517158	OmyAS00376319	class_code "x"	LOC110517158	serine/threonine-protein phosphatase 6 regulatory ankyrin repeat subunit A	23.4379	-1.33467	0.301542	-4.42615	9.59308e-06	0.00217368	C_PBS_5_C_PBS_1	N/A	-8.565	8.88482e-12	7.63502e-09
OmyAS00176479.LOC110487175	OmyAS00176479	class_code "x"	LOC110487175	gastrula zinc finger protein XlCGF52.1-like	10.9645	1.52949	0.481414	3.17708	0.00148764	0.0485362	C_FP_5_C_FP_1	N/A	7.491	3.94235e-08	5.06713e-06
OmyAS00101719.LOC110529581	OmyAS00101719	class_code "x"	LOC110529581	uncharacterized LOC110529581	54.858	1.53426	0.318636	4.81509	1.47132e-06	0.00142911	R_FP_1_C_FP_1	N/A	7.488	1.2444e-12	3.18006e-09
OmyAS00043189.LOC100136785	OmyAS00043189	class_code "s"	LOC100136785	hemopexin	42.2006	1.22235	0.344335	3.54988	0.000385412	0.0145557	S_FP_5_S_FP_1	0.661433	9.429	1.0074e-12	3.70328e-10
OmyAS00334630.LOC110510616	OmyAS00334630	class_code "x"	LOC110510616	uncharacterized LOC110510616	58.9977	-2.11239	0.233208	-9.05798	1.32895e-19	3.28604e-16	S_PBS_5_C_PBS_5	N/A	-5.512	3.73252e-16	5.65263e-13
OmyAS00306710.LOC110506719	OmyAS00306710	class_code "x"	LOC110506719	uncharacterized LOC110506719	13.476	-1.51484	0.478191	-3.16785	0.00153571	0.0492814	C_FP_5_C_FP_1	N/A	-7.789	2.01229e-08	2.65189e-06
OmyAS00235771.LOC110495409	OmyAS00235771	class_code "x"	LOC110495409	uncharacterized LOC110495409	50.8856	-1.22024	0.234954	-5.19352	2.0636e-07	0.000104883	S_FP_1_C_FP_1	N/A	-9.705	1.58398e-17	2.28319e-14
OmyAS00342632.LOC110511954	OmyAS00342632	class_code "x"	LOC110511954	serine/threonine-protein kinase ULK4-like	280.839	-2.67893	0.286311	-9.35673	8.2245e-21	1.37662e-17	S_PBS_1_C_PBS_1	N/A	-4.444	6.09367e-24	1.57811e-20
OmyAS00307945.LOC110506924	OmyAS00307945	class_code "x"	LOC110506924	selenoprotein S-like	19.3557	1.44225	0.286843	5.02801	4.95608e-07	0.000199959	S_PBS_1_C_PBS_1	N/A	8.301	7.27928e-10	4.43565e-07
OmyAS00342561.LOC110511938	OmyAS00342561	class_code "s"	LOC110511938	uncharacterized LOC110511938	27.5649	-1.36315	0.221985	-6.14073	8.21422e-10	5.07776e-07	S_PBS_5_C_PBS_5	N/A	-8.801	1.88867e-15	2.22465e-12
OmyAS00101719.LOC110529581	OmyAS00101719	class_code "x"	LOC110529581	uncharacterized LOC110529581	47.1775	1.66425	0.249108	6.68087	2.37534e-11	1.8109e-08	S_FP_1_C_FP_1	N/A	7.277	8.67352e-18	1.4586e-14
OmyAS00261876.LOC110499504	OmyAS00261876	class_code "x"	LOC110499504	uncharacterized LOC110499504	327.27	-2.91396	0.271001	-10.7525	5.76475e-27	2.18254e-23	R_FP_5_C_FP_5	N/A	-4.224	4.67364e-27	1.64263e-23
OmyAS00351972.ap5z1	OmyAS00351972	class_code "s"	ap5z1	adaptor related protein complex 5 zeta 1 subunit	11.6029	1.63065	0.485802	3.35661	0.000789032	0.0291282	C_FP_5_C_FP_1	N/A	7.574	1.0934e-08	1.5383e-06
OmyAS00178167.LOC110485624	OmyAS00178167	class_code "x"	LOC110485624	uncharacterized LOC110485624	57.5303	1.6867	0.291028	5.79566	6.80516e-09	3.79683e-06	S_PBS_1_C_PBS_1	N/A	7.436	8.64063e-13	1.11885e-09
OmyAS00388223.LOC110518748	OmyAS00388223	class_code "s"	LOC110518748	uncharacterized LOC110518748	67.7636	1.66273	0.281123	5.91462	3.32646e-09	8.9648e-06	R_PBS_1_C_PBS_1	N/A	7.669	4.28755e-16	2.22095e-12
OmyAS00361268.LOC110515143	OmyAS00361268	class_code "s"	LOC110515143	WASH complex subunit 5-like	12.1177	-1.67739	0.486146	-3.45039	0.000559776	0.0229565	C_FP_5_C_FP_1	N/A	-7.624	6.37901e-09	9.48741e-07
OmyAS00342561.LOC110511938	OmyAS00342561	class_code "s"	LOC110511938	uncharacterized LOC110511938	30.68	1.42784	0.355686	4.01433	5.96139e-05	0.0029352	S_FP_5_S_FP_1	N/A	8.972	3.88578e-13	1.73897e-10
OmyAS00247214.LOC110496548	OmyAS00247214	class_code "x"	LOC110496548	zinc finger and BTB domain-containing protein 10-like	49.0175	1.33363	0.27099	4.92131	8.59678e-07	0.000868812	R_PBS_1_C_PBS_1	N/A	9.652	9.5866e-15	3.31057e-11
OmyAS00266276.LOC110501018	OmyAS00266276	class_code "x"	LOC110501018	protein kinase C and casein kinase substrate in neurons protein 2-like	28.9358	1.45212	0.285411	5.08782	3.62195e-07	0.000159537	S_PBS_1_C_PBS_1	N/A	8.878	6.31047e-11	5.02847e-08
OmyAS00138659.LOC110535288	OmyAS00138659	class_code "x"	LOC110535288	5'-AMP-activated protein kinase subunit gamma-1-like	27.3086	-1.46872	0.306497	-4.79198	1.65146e-06	0.000489341	C_PBS_5_C_PBS_1	N/A	-8.794	9.04193e-13	1.1655e-09
OmyAS00125395.LOC110532788	OmyAS00125395	class_code "x"	LOC110532788	protein-L-isoaspartate O-methyltransferase domain-containing protein 2-like	26.2368	1.50569	0.359376	4.18973	2.79289e-05	0.00480418	R_FP_5_R_FP_1	N/A	8.746	3.22077e-11	2.40155e-08
OmyAS00307945.LOC110506924	OmyAS00307945	class_code "x"	LOC110506924	selenoprotein S-like	21.37	-1.58766	0.351361	-4.5186	6.22508e-06	0.00130462	S_PBS_5_S_PBS_1	N/A	-8.436	1.02983e-12	1.37019e-09
OmyAS00097878.LOC110528266	OmyAS00097878	class_code "s"	LOC110528266	engulfment and cell motility protein 2-like	20.4633	1.60829	0.352571	4.56159	5.07672e-06	0.00109123	S_PBS_5_S_PBS_1	N/A	8.375	1.60264e-12	1.89539e-09
OmyAS00077440.LOC110526814	OmyAS00077440	class_code "x"	LOC110526814	uncharacterized LOC110526814	13.2996	-1.74985	0.488437	-3.58255	0.000340256	0.0153571	C_FP_5_C_FP_1	N/A	-7.761	3.24136e-09	4.96261e-07
OmyAS00250379.LOC110498678	OmyAS00250379	class_code "x"	LOC110498678	F-box only protein 41-like	57.3242	-1.41099	0.224068	-6.29714	3.03185e-10	1.71027e-07	R_PBS_5_C_PBS_5	N/A	-9.854	2.55813e-21	3.79553e-18
OmyAS00235505.LOC110495374	OmyAS00235505	class_code "s"	LOC110495374	uncharacterized LOC110495374	21.1824	1.66293	0.292798	5.67943	1.35142e-08	7.06879e-06	S_PBS_1_C_PBS_1	N/A	8.436	1.31253e-10	9.71175e-08
OmyAS00088444.LOC110527629	OmyAS00088444	class_code "x"	LOC110527629	uncharacterized LOC110527629	22.8829	1.66434	0.384278	4.33109	1.48372e-05	0.00114178	R_PBS_5_R_PBS_1	N/A	8.532	3.45905e-13	7.84302e-11
OmyAS00090732.LOC110528240	OmyAS00090732	class_code "s"	LOC110528240	carboxy-terminal domain RNA polymerase II polypeptide A small phosphatase 2-like	39.2249	2.07142	0.297446	6.96402	3.30688e-12	3.45941e-09	S_PBS_1_C_PBS_1	N/A	6.902	1.66529e-12	1.72508e-09
OmyAS00131578.LOC110534568	OmyAS00131578	class_code "x"	LOC110534568	uncharacterized LOC110534568	20.3405	-2.40601	0.498048	-4.83088	1.35934e-06	0.000130739	C_FP_5_C_FP_1	N/A	-6.07	1.40354e-10	2.51935e-08
OmyAS00342630.LOC110511954	OmyAS00342630	class_code "x"	LOC110511954	serine/threonine-protein kinase ULK4-like	23.3106	1.71608	0.355226	4.83095	1.35884e-06	0.000367455	S_PBS_5_S_PBS_1	N/A	8.566	2.87388e-13	4.36993e-10
OmyAS00267958.LOC110500359	OmyAS00267958	class_code "x"	LOC110500359	acetylcholinesterase-like	18.2928	1.8189	0.42882	4.24165	2.21885e-05	0.00177059	S_FP_5_C_FP_5	N/A	8.215	5.07746e-12	1.21421e-09
OmyAS00114254.LOC110531406	OmyAS00114254	class_code "x"	LOC110531406	glyoxal reductase-like	101.258	2.98906	0.416782	7.17174	7.40478e-13	1.50254e-10	S_FP_5_C_FP_5	N/A	5.023	1.66515e-20	1.16805e-17
OmyAS00138658.LOC110535288	OmyAS00138658	class_code "x"	LOC110535288	5'-AMP-activated protein kinase subunit gamma-1-like	26.2204	-1.73644	0.365875	-4.74599	2.07485e-06	0.000531877	R_FP_5_R_FP_1	N/A	-8.731	2.64855e-12	2.30402e-09
OmyAS00036204.fbxo32	OmyAS00036204	class_code "x"	fbxo32	F-box protein 32	439.094	3.53553	0.327119	10.8081	3.15137e-27	1.06576e-24	S_FP_5_C_FP_5	0.730375	4.291	3.53901e-25	2.86442e-22
OmyAS00376319.LOC110517158	OmyAS00376319	class_code "x"	LOC110517158	serine/threonine-protein phosphatase 6 regulatory ankyrin repeat subunit A	23.6344	1.8469	0.38911	4.74645	2.07014e-06	0.000185137	R_PBS_5_R_PBS_1	N/A	8.578	4.71517e-14	1.19949e-11
OmyAS00114254.LOC110531406	OmyAS00114254	class_code "x"	LOC110531406	glyoxal reductase-like	141.401	2.91308	0.291056	10.0087	1.39637e-23	2.64333e-20	R_FP_5_C_FP_5	N/A	5.467	1.6063e-26	4.23421e-23
OmyAS00239440.LOC110496275	OmyAS00239440	class_code "x"	LOC110496275	GA-binding protein subunit beta-2-like	49.318	2.50443	0.373503	6.70526	2.01053e-11	1.6607e-08	R_FP_5_R_FP_1	N/A	6.378	4.33139e-13	5.02394e-10
OmyAS00235506.LOC110495374	OmyAS00235506	class_code "s"	LOC110495374	uncharacterized LOC110495374	24.8523	-1.84624	0.294703	-6.26476	3.734e-10	2.40384e-07	S_PBS_1_C_PBS_1	N/A	-8.66	1.17276e-11	1.01238e-08
OmyAS00342577.LOC110511938	OmyAS00342577	class_code "s"	LOC110511938	uncharacterized LOC110511938	28.6939	-1.80505	0.387178	-4.66206	3.13054e-06	0.000269063	R_PBS_5_R_PBS_1	N/A	-8.862	1.2304e-14	3.46839e-12
OmyAS00358194.LOC110514604	OmyAS00358194	class_code "s"	LOC110514604	uncharacterized LOC110514604	20.4588	1.92425	0.430903	4.46562	7.98386e-06	0.000708767	S_FP_5_C_FP_5	N/A	8.37	9.93952e-13	2.49009e-10
OmyAS00167123.parn	OmyAS00167123	class_code "x"	parn	poly(A)-specific ribonuclease	34.2323	1.7856	0.425893	4.1926	2.75771e-05	0.00208354	S_FP_5_C_FP_5	N/A	9.108	8.46002e-13	2.17113e-10
OmyAS00291633.LOC110503978	OmyAS00291633	class_code "s"	LOC110503978	uncharacterized LOC110503978	15.562	2.03882	0.496164	4.10916	3.97094e-05	0.0025665	C_FP_5_C_FP_1	0.650028	7.995	2.36405e-10	4.17154e-08
OmyAS00177777.LOC110485549	OmyAS00177777	class_code "x"	LOC110485549	zinc finger protein GLIS2-like	27.8736	1.86851	0.295563	6.32186	2.58434e-10	1.96622e-07	S_PBS_1_C_PBS_1	N/A	8.828	6.88708e-12	6.48575e-09
OmyAS00261876.LOC110499504	OmyAS00261876	class_code "x"	LOC110499504	uncharacterized LOC110499504	435.514	-3.52039	0.320133	-10.9967	3.96531e-28	7.36952e-25	R_FP_5_R_FP_1	N/A	-4.719	2.52553e-24	8.78801e-21
OmyAS00317889.LOC110507946	OmyAS00317889	class_code "x"	LOC110507946	uncharacterized LOC110507946	35.351	1.81161	0.326006	5.557	2.74453e-08	4.86468e-05	R_FP_1_C_FP_1	N/A	9.173	7.22428e-14	2.46155e-10
OmyAS00318847.LOC110508122	OmyAS00318847	class_code "x"	LOC110508122	uncharacterized LOC110508122	45.9983	2.87432	0.426859	6.73365	1.65455e-11	2.93765e-09	S_FP_5_C_FP_5	N/A	5.801	4.48518e-15	1.47478e-12
OmyAS00125393.LOC110532788	OmyAS00125393	class_code "x"	LOC110532788	protein-L-isoaspartate O-methyltransferase domain-containing protein 2-like	20.7967	-1.98725	0.432039	-4.59971	4.23076e-06	0.000385217	S_FP_5_C_FP_5	N/A	-8.402	3.98707e-13	1.0488e-10
OmyAS00317888.LOC110507946	OmyAS00317888	class_code "x"	LOC110507946	uncharacterized LOC110507946	31.514	-1.87123	0.368643	-5.076	3.85453e-07	3.14748e-05	S_FP_5_S_FP_1	N/A	-9.012	6.3651e-16	4.09475e-13
OmyAS00318841.LOC110508122	OmyAS00318841	class_code "x"	LOC110508122	uncharacterized LOC110508122	18.2679	-2.08248	0.495735	-4.20078	2.65992e-05	0.00180584	C_FP_5_C_FP_1	N/A	-8.189	1.0393e-10	1.93216e-08
OmyAS00145023.LOC110535404	OmyAS00145023	class_code "x"	LOC110535404	phosphatidylinositol 5-phosphate 4-kinase type-2 alpha-like	48.5053	1.81791	0.315398	5.76388	8.22042e-09	4.22201e-06	C_PBS_5_C_PBS_1	N/A	9.625	2.33697e-15	5.72566e-12
OmyAS00033058.LOC110520176	OmyAS00033058	class_code "s"	LOC110520176	glycophorin-C-like	21.819	2.09867	0.433626	4.83981	1.29961e-06	0.000137758	S_FP_5_C_FP_5	0.703611	8.467	1.14408e-13	3.16791e-11
OmyAS00168273.LOC110485559	OmyAS00168273	class_code "x"	LOC110485559	uncharacterized LOC110485559	26.3325	2.04277	0.392287	5.20734	1.91568e-07	1.95045e-05	R_PBS_5_R_PBS_1	N/A	8.733	1.18929e-15	3.87634e-13
OmyAS00078494.LOC110525172	OmyAS00078494	class_code "x"	LOC110525172	uncharacterized LOC110525172	44.2025	1.88527	0.295222	6.38594	1.7035e-10	1.28989e-07	R_FP_5_C_FP_5	N/A	9.48	9.60101e-18	1.68722e-14
OmyAS00145024.LOC110535404	OmyAS00145024	class_code "x"	LOC110535404	phosphatidylinositol 5-phosphate 4-kinase type-2 alpha-like	32.6426	1.99277	0.371471	5.36453	8.116e-08	3.01672e-05	R_FP_5_R_FP_1	N/A	9.064	8.44585e-13	8.01511e-10
OmyAS00342562.LOC110511938	OmyAS00342562	class_code "s"	LOC110511938	uncharacterized LOC110511938	34.243	-1.99993	0.430907	-4.64121	3.46371e-06	0.000319471	S_FP_5_C_FP_5	N/A	-9.122	1.08595e-13	3.0882e-11
OmyAS00342561.LOC110511938	OmyAS00342561	class_code "s"	LOC110511938	uncharacterized LOC110511938	33.4409	2.01459	0.431244	4.67158	2.98899e-06	0.000286862	S_FP_5_C_FP_5	N/A	9.088	8.45772e-14	2.54263e-11
OmyAS00101719.LOC110529581	OmyAS00101719	class_code "x"	LOC110529581	uncharacterized LOC110529581	60.0766	-1.84728	0.366787	-5.03637	4.74435e-07	0.000146956	R_FP_5_R_FP_1	N/A	-9.934	1.65309e-14	2.8761e-11
OmyAS00114254.LOC110531406	OmyAS00114254	class_code "x"	LOC110531406	glyoxal reductase-like	57.4368	1.86441	0.251335	7.41802	1.18887e-13	1.45018e-10	S_FP_1_C_FP_1	N/A	9.861	2.64303e-22	5.33363e-19
OmyAS00249395.LOC110498457	OmyAS00249395	class_code "s"	LOC110498457	uncharacterized LOC110498457	41.3748	-1.98099	0.370114	-5.35238	8.68065e-08	7.91531e-06	S_FP_5_S_FP_1	N/A	-9.404	2.12063e-17	1.55911e-14
OmyAS00177777.LOC110485549	OmyAS00177777	class_code "x"	LOC110485549	zinc finger protein GLIS2-like	30.7707	-2.0899	0.361032	-5.78868	7.09408e-09	5.94697e-06	S_PBS_5_S_PBS_1	N/A	-8.963	1.72785e-15	3.67824e-12
OmyAS00250379.LOC110498678	OmyAS00250379	class_code "x"	LOC110498678	F-box only protein 41-like	55.1779	-1.91575	0.231176	-8.28697	1.16172e-16	1.43627e-13	S_PBS_5_C_PBS_5	N/A	-9.802	5.67146e-20	2.00411e-16
OmyAS00342561.LOC110511938	OmyAS00342561	class_code "s"	LOC110511938	uncharacterized LOC110511938	28.0246	-2.13773	0.495582	-4.31358	1.60635e-05	0.00115872	C_FP_5_C_FP_1	N/A	-8.799	1.40564e-11	2.81425e-09
OmyAS00318841.LOC110508122	OmyAS00318841	class_code "x"	LOC110508122	uncharacterized LOC110508122	27.7199	-2.14614	0.393187	-5.45831	4.80681e-08	5.39177e-06	R_PBS_5_R_PBS_1	N/A	-8.81	2.60432e-16	9.70107e-14
OmyAS00138659.LOC110535288	OmyAS00138659	class_code "x"	LOC110535288	5'-AMP-activated protein kinase subunit gamma-1-like	35.0173	2.11763	0.372881	5.67912	1.35391e-08	5.59165e-06	R_FP_5_R_FP_1	N/A	9.168	1.98146e-13	2.58556e-10
OmyAS00215629.LOC110491294	OmyAS00215629	class_code "s"	LOC110491294	calcineurin subunit B type 1-like	58.6037	2.91084	0.431221	6.75023	1.47613e-11	2.68808e-09	S_FP_5_C_FP_5	N/A	6.689	1.75011e-17	8.3703e-15
OmyAS00178167.LOC110485624	OmyAS00178167	class_code "x"	LOC110485624	uncharacterized LOC110485624	63.2659	-1.97138	0.357934	-5.50766	3.63635e-08	2.34489e-05	S_PBS_5_S_PBS_1	N/A	-9.999	2.29856e-16	8.1553e-13
OmyAS00250379.LOC110498678	OmyAS00250379	class_code "x"	LOC110498678	F-box only protein 41-like	50.0007	2.03866	0.318753	6.39575	1.59761e-10	1.2308e-07	C_PBS_5_C_PBS_1	N/A	9.669	2.20584e-16	1.13733e-12
OmyAS00033058.LOC110520176	OmyAS00033058	class_code "s"	LOC110520176	glycophorin-C-like	19.0342	-2.38943	0.498509	-4.79316	1.64176e-06	0.000156044	C_FP_5_C_FP_1	0.703611	-8.267	6.55427e-12	1.33797e-09
OmyAS00101726.LOC110529581	OmyAS00101726	class_code "x"	LOC110529581	uncharacterized LOC110529581	29.5738	-2.2553	0.393958	-5.72473	1.03601e-08	1.29364e-06	R_PBS_5_R_PBS_1	N/A	-8.903	8.5876e-17	3.73203e-14
OmyAS00033057.LOC110520176	OmyAS00033057	class_code "s"	LOC110520176	glycophorin-C-like	29.8803	-2.25277	0.434554	-5.1841	2.17056e-07	2.5271e-05	S_FP_5_C_FP_5	0.801946	-8.92	6.97643e-15	2.159e-12
OmyAS00071606.LOC110525242	OmyAS00071606	class_code "x"	LOC110525242	vegetative cell wall protein gp1-like	43.2412	2.16028	0.330421	6.53797	6.23595e-11	2.21064e-07	R_FP_1_C_FP_1	N/A	9.464	8.38093e-16	4.28349e-12
OmyAS00250379.LOC110498678	OmyAS00250379	class_code "x"	LOC110498678	F-box only protein 41-like	63.5264	2.04589	0.253235	8.07903	6.52842e-16	1.40747e-12	S_FP_1_C_FP_1	N/A	10.008	2.05e-24	6.89483e-21
OmyAS00029957.LOC110509693	OmyAS00029957	class_code "x"	LOC110509693	chromodomain-helicase-DNA-binding protein 4 pseudogene	47.7906	2.15831	0.233142	9.25751	2.09261e-20	7.76149e-17	S_PBS_5_C_PBS_5	N/A	9.601	1.04049e-19	2.35016e-16
OmyAS00029958.LOC110509693	OmyAS00029958	class_code "x"	LOC110509693	chromodomain-helicase-DNA-binding protein 4 pseudogene	112.187	-2.71287	0.235488	-11.5202	1.04374e-30	2.94388e-27	R_PBS_5_C_PBS_5	N/A	-7.711	7.86246e-38	2.04149e-34
OmyAS00215629.LOC110491294	OmyAS00215629	class_code "s"	LOC110491294	calcineurin subunit B type 1-like	59.5867	-3.0895	0.492252	-6.27625	3.46838e-10	5.18908e-08	C_FP_5_C_FP_1	N/A	-6.802	1.7471e-14	4.33072e-12
OmyAS00317888.LOC110507946	OmyAS00317888	class_code "x"	LOC110507946	uncharacterized LOC110507946	31.9693	-3.12049	0.487999	-6.39445	1.61129e-10	2.50338e-08	C_FP_5_C_FP_1	N/A	-6.736	1.86022e-14	4.5039e-12
OmyAS00078491.LOC110525172	OmyAS00078491	class_code "x"	LOC110525172	uncharacterized LOC110525172	51.9688	2.16425	0.297997	7.26265	3.7958e-13	4.7903e-10	R_FP_5_C_FP_5	N/A	9.714	9.00936e-20	1.89989e-16
OmyAS00222049.LOC100136783	OmyAS00222049	class_code "s"	LOC100136783	myosin heavy chain, fast skeletal muscle	42.5758	-2.23125	0.373157	-5.97939	2.23977e-09	1.11003e-06	R_FP_5_R_FP_1	N/A	-9.427	2.12556e-14	3.16981e-11
OmyAS00270757.LOC110499865	OmyAS00270757	class_code "x"	LOC110499865	voltage-dependent calcium channel subunit alpha-2/delta-1-like	27.5438	-2.46291	0.435351	-5.6573	1.53775e-08	2.1414e-06	S_FP_5_C_FP_5	N/A	-8.806	1.37017e-15	4.80566e-13
OmyAS00078491.LOC110525172	OmyAS00078491	class_code "x"	LOC110525172	uncharacterized LOC110525172	21.9315	-2.62249	0.498072	-5.26529	1.39972e-07	1.5706e-05	C_FP_5_C_FP_1	N/A	-8.465	3.46395e-13	7.67302e-11
OmyAS00347916.rpl9	OmyAS00347916	class_code "s"	rpl9	ribosomal protein L9	58.8041	2.25693	0.373363	6.04486	1.49537e-09	1.74067e-07	S_FP_5_S_FP_1	N/A	9.902	3.2625e-18	2.79841e-15
OmyAS00334631.LOC110510616	OmyAS00334631	class_code "x"	LOC110510616	uncharacterized LOC110510616	40.6989	2.3934	0.297694	8.03978	8.99996e-16	1.25534e-12	S_PBS_1_C_PBS_1	N/A	9.374	5.5069e-15	9.50766e-12
OmyAS00029958.LOC110509693	OmyAS00029958	class_code "x"	LOC110509693	chromodomain-helicase-DNA-binding protein 4 pseudogene	55.5854	2.29072	0.37367	6.13033	8.7699e-10	1.04305e-07	S_FP_5_S_FP_1	N/A	9.821	1.75677e-18	1.64386e-15
OmyAS00064328.LOC110523242	OmyAS00064328	class_code "x"	LOC110523242	neuronal calcium sensor 1	57.3552	3.03497	0.389324	7.79547	6.417e-15	1.41559e-12	R_PBS_5_R_PBS_1	0.602553	7.49	1.3253e-20	1.72751e-17
OmyAS00215629.LOC110491294	OmyAS00215629	class_code "s"	LOC110491294	calcineurin subunit B type 1-like	98.5484	3.10007	0.293506	10.5622	4.46025e-26	1.12577e-22	R_FP_5_C_FP_5	N/A	7.407	1.02178e-28	5.38684e-25
OmyAS00317889.LOC110507946	OmyAS00317889	class_code "x"	LOC110507946	uncharacterized LOC110507946	39.9089	2.45895	0.374318	6.56916	5.06014e-11	6.7522e-09	S_FP_5_S_FP_1	N/A	9.347	1.35816e-18	1.39795e-15
OmyAS00038274.LOC110511142	OmyAS00038274	class_code "s"	LOC110511142	uncharacterized LOC110511142	39.9276	-2.54632	0.362441	-7.02549	2.1332e-12	8.9413e-09	S_PBS_5_S_PBS_1	N/A	-9.34	1.84701e-18	9.82981e-15
OmyAS00033057.LOC110520176	OmyAS00033057	class_code "s"	LOC110520176	glycophorin-C-like	27.8983	2.69472	0.497659	5.41479	6.13603e-08	6.98211e-06	C_FP_5_C_FP_1	0.801946	8.833	1.25415e-13	2.83847e-11
OmyAS00329030.postn	OmyAS00329030	class_code "x"	postn	periostin	37.8666	2.65067	0.435048	6.09281	1.10943e-09	1.75093e-07	S_FP_5_C_FP_5	N/A	9.264	1.11625e-16	4.35007e-14
OmyAS00171653.LOC110486322	OmyAS00171653	class_code "x"	LOC110486322	uncharacterized LOC110486322	99.4895	-2.3157	0.287876	-8.04409	8.6888e-16	7.02489e-12	R_PBS_1_C_PBS_1	N/A	-10.64	2.10477e-26	2.18054e-22
OmyAS00317889.LOC110507946	OmyAS00317889	class_code "x"	LOC110507946	uncharacterized LOC110507946	27.4619	2.83603	0.49597	5.71816	1.07686e-08	1.38095e-06	C_FP_5_C_FP_1	N/A	8.814	2.40651e-14	5.5676e-12
OmyAS00288236.LOC110503924	OmyAS00288236	class_code "s"	LOC110503924	dynein light chain 2, cytoplasmic	54.964	2.55293	0.374304	6.82047	9.07419e-12	1.30644e-09	S_FP_5_S_FP_1	N/A	9.809	9.443e-20	1.38853e-16
OmyAS00273400.LOC110500560	OmyAS00273400	class_code "s"	LOC110500560	high affinity immunoglobulin epsilon receptor subunit gamma-like	61.058	-2.55259	0.232497	-10.979	4.8213e-28	3.57644e-24	S_PBS_5_C_PBS_5	N/A	-9.949	3.51041e-23	3.72139e-19
OmyAS00334630.LOC110510616	OmyAS00334630	class_code "x"	LOC110510616	uncharacterized LOC110510616	46.561	-2.67993	0.435148	-6.15865	7.33659e-10	1.18419e-07	S_FP_5_C_FP_5	N/A	-9.559	1.67421e-17	8.3703e-15
OmyAS00239439.LOC110496275	OmyAS00239439	class_code "x"	LOC110496275	GA-binding protein subunit beta-2-like	47.6057	-2.69494	0.373866	-7.2083	5.66539e-13	6.01665e-10	R_FP_5_R_FP_1	N/A	-9.591	8.90663e-16	2.32441e-12
OmyAS00078494.LOC110525172	OmyAS00078494	class_code "x"	LOC110525172	uncharacterized LOC110525172	26.8377	-2.96142	0.494787	-5.98525	2.1606e-09	3.00956e-07	C_FP_5_C_FP_1	N/A	-8.757	4.81581e-15	1.28557e-12
OmyAS00117614.tmem201	OmyAS00117614	class_code "s"	tmem201	transmembrane protein 201	41.6831	-2.79314	0.393076	-7.10585	1.19582e-12	1.84045e-10	R_PBS_5_R_PBS_1	N/A	-9.398	4.8778e-20	5.08754e-17
OmyAS00029957.LOC110509693	OmyAS00029957	class_code "x"	LOC110509693	chromodomain-helicase-DNA-binding protein 4 pseudogene	105.925	2.69596	0.235715	11.4374	2.71922e-30	5.11303e-27	R_PBS_5_C_PBS_5	N/A	10.748	1.6645e-38	5.76251e-35
OmyAS00114252.LOC110531406	OmyAS00114252	class_code "x"	LOC110531406	glyoxal reductase-like	140.799	-3.44798	0.292203	-11.7999	3.90555e-32	2.95728e-28	R_FP_5_C_FP_5	N/A	-8.87	7.41119e-36	7.81436e-32
OmyAS00314011.LOC110507880	OmyAS00314011	class_code "x"	LOC110507880	dehydrogenase/reductase SDR family member 13-like	35.5647	3.33217	0.487291	6.83816	8.02187e-12	1.35018e-09	C_FP_5_C_FP_1	N/A	9.184	3.51778e-17	1.04639e-14
OmyAS00171653.LOC110486322	OmyAS00171653	class_code "x"	LOC110486322	uncharacterized LOC110486322	96.195	-2.91443	0.296686	-9.82326	8.94013e-23	1.8705e-19	S_PBS_1_C_PBS_1	N/A	-10.598	3.40463e-25	1.17562e-21
OmyAS00077171.LOC110526776	OmyAS00077171	class_code "x"	LOC110526776	proteasome subunit alpha type-4-like	127.874	-2.99345	0.296692	-10.0894	6.15308e-24	1.7165e-20	S_PBS_1_C_PBS_1	N/A	-11.008	2.0122e-29	1.04222e-25
OmyAS00174422.LOC110486956	OmyAS00174422	class_code "x"	LOC110486956	uncharacterized LOC110486956	75.209	-3.35838	0.368226	-9.12043	7.48262e-20	4.03744e-17	S_FP_5_S_FP_1	N/A	-10.26	4.13576e-28	4.25694e-24
OmyAS00022651.LOC100653444	OmyAS00022651	class_code "s"	LOC100653444	hepcidin-like	398.682	-5.05149	0.305946	-16.5111	3.05503e-61	2.27111e-57	R_FP_5_R_FP_1	0.854417	-6.824	1.13755e-41	1.18749e-37
OmyAS00243884.LOC110495726	OmyAS00243884	class_code "x"	LOC110495726	guanine nucleotide-binding protein G(I)/G(S)/G(O) subunit gamma-7	42.916	-3.73144	0.479552	-7.78109	7.19043e-15	1.38313e-12	C_FP_5_C_FP_1	N/A	-9.435	1.09675e-19	3.6833e-17
OmyAS00171653.LOC110486322	OmyAS00171653	class_code "x"	LOC110486322	uncharacterized LOC110486322	75.7961	3.55181	0.351221	10.1127	4.85114e-24	4.06671e-20	S_PBS_5_S_PBS_1	N/A	10.262	4.92124e-25	5.23817e-21
OmyAS00071606.LOC110525242	OmyAS00071606	class_code "x"	LOC110525242	vegetative cell wall protein gp1-like	124.392	3.37449	0.291827	11.5633	6.32166e-31	2.6453e-27	S_PBS_1_C_PBS_1	N/A	10.983	4.26082e-31	4.41378e-27
OmyAS00114252.LOC110531406	OmyAS00114252	class_code "x"	LOC110531406	glyoxal reductase-like	138.772	-4.41944	0.345597	-12.7878	1.91778e-37	7.12839e-34	R_FP_5_R_FP_1	N/A	-8.892	1.30345e-30	6.80338e-27
OmyAS00125585.LOC100499608	OmyAS00125585	class_code "x"	LOC100499608	enolase	288.94	-3.49312	0.232547	-15.0211	5.34035e-51	3.01249e-47	R_PBS_5_C_PBS_5	N/A	-12.19	2.09873e-81	1.08987e-77
OmyAS00071606.LOC110525242	OmyAS00071606	class_code "x"	LOC110525242	vegetative cell wall protein gp1-like	117.809	4.8123	0.455179	10.5723	4.00447e-26	1.011e-23	C_FP_5_C_FP_1	N/A	10.91	4.80656e-30	3.33607e-27
OmyAS00179575.LOC110486012	OmyAS00179575	class_code "s"	LOC110486012	malate dehydrogenase, cytoplasmic-like	721.219	5.69304	0.220008	25.8765	1.22377e-147	7.46378e-144	S_FP_1_C_FP_1	N/A	13.511	3.48616e-89	3.51753e-85
OmyAS00179575.LOC110486012	OmyAS00179575	class_code "s"	LOC110486012	malate dehydrogenase, cytoplasmic-like	586.764	6.04642	0.28128	21.4961	1.69411e-102	1.20113e-98	R_FP_1_C_FP_1	N/A	13.225	1.8159e-67	1.85621e-63
OmyAS00082452.LOC110526217	OmyAS00082452	class_code "s"	LOC110526217	low choriolytic enzyme-like	1477.39	-1.41125	0.265387	-5.31773	1.05069e-07	1.92852e-05	S_FP_5_R_FP_5	0.75374	N/A	N/A	N/A
OmyAS00179576.LOC110486012	OmyAS00179576	class_code "s"	LOC110486012	malate dehydrogenase, cytoplasmic-like	1253.77	-1.40733	0.263751	-5.33581	9.512e-08	1.78849e-05	S_FP_5_R_FP_5	N/A	N/A	N/A	N/A
OmyAS00043188.LOC100136785	OmyAS00043188	class_code "s"	LOC100136785	hemopexin	541.269	-1.12764	0.228637	-4.93203	8.1379e-07	0.000128031	S_FP_5_R_FP_5	0.888169	N/A	N/A	N/A
OmyAS00202822.LOC110490577	OmyAS00202822	class_code "x"	LOC110490577	lumican-like	1562.58	-1.04504	0.251714	-4.1517	3.30018e-05	0.00314088	S_FP_5_R_FP_5	N/A	N/A	N/A	N/A
OmyAS00350816.LOC110513508	OmyAS00350816	class_code "s"	LOC110513508	uncharacterized LOC110513508	3902.29	1.03261	0.225788	4.57336	4.79965e-06	0.00063794	S_FP_5_R_FP_5	N/A	N/A	N/A	N/A
OmyAS00078653.LOC110525076	OmyAS00078653	class_code "s"	LOC110525076	myosin heavy chain, fast skeletal muscle-like	569.896	1.03319	0.269995	3.82671	0.000129865	0.00926972	S_FP_5_R_FP_5	0.752489	N/A	N/A	N/A
OmyAS00353143.LOC110513772	OmyAS00353143	class_code "s"	LOC110513772	myosin heavy chain, fast skeletal muscle-like	733.244	1.08809	0.251613	4.32446	1.52905e-05	0.0015929	S_FP_5_R_FP_5	0.820087	N/A	N/A	N/A
OmyAS00331295.slc3a2	OmyAS00331295	class_code "x"	slc3a2	solute carrier family 3 member 2	468.287	1.08869	0.239181	4.55175	5.32018e-06	0.000683555	S_FP_5_R_FP_5	0.891868	N/A	N/A	N/A
OmyAS00222265.LOC110495045	OmyAS00222265	class_code "s"	LOC110495045	regulator of G-protein signaling 13-like	512.641	1.20533	0.243876	4.94241	7.71641e-07	0.000123929	S_FP_5_R_FP_5	N/A	N/A	N/A	N/A
OmyAS00176789.LOC110487200	OmyAS00176789	class_code "s"	LOC110487200	myosin-13-like	810.031	1.25889	0.274706	4.58268	4.59049e-06	0.00063794	S_FP_5_R_FP_5	0.840913	N/A	N/A	N/A
OmyAS00364514.LOC110515609	OmyAS00364514	class_code "x"	LOC110515609	cathepsin L2-like	519.4	1.31594	0.245289	5.36485	8.10161e-08	1.56138e-05	S_FP_5_R_FP_5	N/A	N/A	N/A	N/A
OmyAS00093597.LOC110528748	OmyAS00093597	class_code "x"	LOC110528748	long-chain specific acyl-CoA dehydrogenase, mitochondrial-like	97.12	1.02338	0.303415	3.37288	0.000743872	0.0315696	S_PBS_5_S_FP_5	N/A	N/A	N/A	N/A
OmyAS00366389.LOC110515906	OmyAS00366389	class_code "x"	LOC110515906	uncharacterized LOC110515906	82.3329	-1.14692	0.360753	-3.17923	0.00147666	0.0484958	C_FP_5_C_FP_1	N/A	N/A	N/A	N/A
OmyAS00091277.LOC110528387	OmyAS00091277	class_code "x"	LOC110528387	dihydropyridine-sensitive L-type skeletal muscle calcium channel subunit alpha-1-like	121.25	-1.06575	0.295384	-3.608	0.000308563	0.0143269	C_FP_5_C_FP_1	N/A	N/A	N/A	N/A
OmyAS00374816.LOC110516964	OmyAS00374816	class_code "x"	LOC110516964	uncharacterized LOC110516964	113.464	-1.0544	0.300796	-3.50536	0.000455995	0.019492	C_FP_5_C_FP_1	0.86386	N/A	N/A	N/A
OmyAS00148282.LOC110536208	OmyAS00148282	class_code "s"	LOC110536208	serum albumin 2-like	1911.19	-1.00257	0.301934	-3.32051	0.000898546	0.0368871	S_FP_5_C_FP_5	0.936057	N/A	N/A	N/A
OmyAS00275387.LOC110501418	OmyAS00275387	class_code "s"	LOC110501418	uncharacterized LOC110501418	62.4823	-1.15079	0.268754	-4.28196	1.85253e-05	0.00419023	S_PBS_1_C_PBS_1	0.760418	N/A	N/A	N/A
OmyAS00035444.LOC110506087	OmyAS00035444	class_code "x"	LOC110506087	RNA-binding protein 24-like	45.9041	1.0127	0.280671	3.60814	0.000308404	0.0374063	S_PBS_1_C_PBS_1	0.65721	N/A	N/A	N/A
OmyAS00143165.LOC110536394	OmyAS00143165	class_code "s"	LOC110536394	kremen protein 1-like	28.2955	1.06203	0.296695	3.57952	0.000344221	0.0405745	S_PBS_1_C_PBS_1	N/A	N/A	N/A	N/A
OmyAS00249390.LOC110498457	OmyAS00249390	class_code "x"	LOC110498457	uncharacterized LOC110498457	119.806	-1.21049	0.299683	-4.03923	5.36262e-05	0.00797314	R_FP_5_R_FP_1	N/A	N/A	N/A	N/A
OmyAS00271218.LOC110499994	OmyAS00271218	class_code "x"	LOC110499994	golgin subfamily B member 1-like	135.484	-1.06908	0.306521	-3.48777	0.000487073	0.0496014	R_FP_5_R_FP_1	N/A	N/A	N/A	N/A
OmyAS00026414.LOC110500485	OmyAS00026414	class_code "x"	LOC110500485	HMG box-containing protein 1-like	195.296	-1.06467	0.260049	-4.09413	4.23758e-05	0.00642902	R_FP_5_R_FP_1	0.921054	N/A	N/A	N/A
OmyAS00222265.LOC110495045	OmyAS00222265	class_code "s"	LOC110495045	regulator of G-protein signaling 13-like	442.658	-1.04136	0.248793	-4.18565	2.84347e-05	0.00480418	R_FP_5_R_FP_1	N/A	N/A	N/A	N/A
OmyAS00060202.LOC110524114	OmyAS00060202	class_code "x"	LOC110524114	uncharacterized LOC110524114	297.886	-1.02382	0.231821	-4.41642	1.00348e-05	0.00213139	R_FP_5_R_FP_1	N/A	N/A	N/A	N/A
OmyAS00104412.LOC110530298	OmyAS00104412	class_code "s"	LOC110530298	T-cell receptor alpha chain C region-like	116.238	1.05782	0.29224	3.61969	0.000294962	0.0337346	R_FP_5_R_FP_1	N/A	N/A	N/A	N/A
OmyAS00358639.LOC110514657	OmyAS00358639	class_code "s"	LOC110514657	C-C motif chemokine 13-like	121.344	1.05794	0.298398	3.5454	0.000392018	0.0416323	R_FP_5_R_FP_1	0.964915	N/A	N/A	N/A
OmyAS00177238.LOC110485454	OmyAS00177238	class_code "s"	LOC110485454	phosphatidylinositol 4-kinase type 2-alpha-like	138.277	-1.09279	0.261287	-4.18232	2.8855e-05	0.005629	R_PBS_1_R_Fp_1	0.86464	N/A	N/A	N/A
OmyAS00126181.LOC110534820	OmyAS00126181	class_code "x"	LOC110534820	periostin-like	165.041	-1.04573	0.255418	-4.09419	4.23654e-05	0.00669462	S_FP_1_R_FP_1	N/A	N/A	N/A	N/A

## Sheet: DUEs
A list of all DUEs in response to PBS/Fp injection (fold change ≥ |2| and Padj < 0.05)
comparison	Gene and exon Identifiers	group/gene identifier	feature/exon identifier	mean of the counts across samples in each feature/exon	exon dispersion estimate	LRT statistic	LRT p-value	BH adjusted p-values	exon usage coefficient factorLevel 2	exon usage coefficient factorLevel 1	relative exon usage fold changes	chromosome	start	end	exon length	strand	count_condition1	count_condition1	count_condition2	count_condition2	lncNATs	sense gene ID	Sense gene annotation
R_FP_1-R_PBS_1	XLOC_147373:E020	XLOC_147373	E020	5.92337	0.0300332	17.7986	2.45561e-05	0.0152986	5.36374	1.52561	-3.70108	NW_018600882.1	968	1036	69	+	0	2	8	16	TCONS_00381064, TCONS_00381067, TCONS_00381070, TCONS_00381075, TCONS_00381080	LOC110517829	CD9 antigen pseudogene
R_FP_1-R_PBS_1	XLOC_012827:E009	XLOC_012827	E009	9.22331	0.0230111	17.4694	2.91975e-05	0.0168746	6.07482	2.31111	-2.87592	NC_035079.1	5831133	5831251	119	-	0	4	16	20	TCONS_00036076	LOC110506857	maestro heat-like repeat-containing protein family member 1
R_FP_1-R_PBS_1	XLOC_031285:E028	XLOC_031285	E028	32.5746	0.0110068	33.249	8.10833e-09	1.48396e-05	10.2045	4.9668	-2.29416	NC_035083.1	23538644	23538655	12	+	9	9	54	69	TCONS_00088440, TCONS_00088445, TCONS_00088446, TCONS_00088439, TCONS_00088438, TCONS_00088433, TCONS_00088434, TCONS_00088437	LOC110527629	uncharacterized LOC110527629
R_FP_1-R_PBS_1	XLOC_031285:E029	XLOC_031285	E029	34.2379	0.00956037	33.816	6.05782e-09	1.33042e-05	10.3768	5.22193	-2.20028	NC_035083.1	23538656	23538666	11	+	11	9	57	71	TCONS_00088440, TCONS_00088442, TCONS_00088445, TCONS_00088446, TCONS_00088439, TCONS_00088438, TCONS_00088431, TCONS_00088433, TCONS_00088434, TCONS_00088437	LOC110527629	uncharacterized LOC110527629
R_FP_1-R_PBS_1	XLOC_031285:E025	XLOC_031285	E025	6.85983	0.070898	15.1162	0.000101094	0.0426966	1.75821	5.586	3.41338	NC_035083.1	23538518	23538585	68	+	9	14	3	0	TCONS_00088445, TCONS_00088446	LOC110527629	uncharacterized LOC110527629
R_FP_1-R_PBS_1	XLOC_031285:E024	XLOC_031285	E024	8.77884	0.085635	20.959	4.69206e-06	0.00515235	1.43657	6.42789	4.43212	NC_035083.1	23538481	23538517	37	+	11	20	2	0	TCONS_00088442, TCONS_00088445, TCONS_00088446, TCONS_00088439, TCONS_00088431, TCONS_00088437	LOC110527629	uncharacterized LOC110527629
R_FP_1-R_PBS_1	XLOC_124354:E003	XLOC_124354	E003	5.35014	0.049373	55.5666	9.03439e-14	2.48017e-10	1.13986	9.68775	6.42842	NW_018537062.1	1274	1370	97	+	9	5	7	0	TCONS_00343249	rs5	40S ribosomal protein S5
R_FP_1-R_PBS_1	XLOC_044262:E005	XLOC_044262	E005	7.11251	0.106318	18.2938	1.89318e-05	0.0152986	0.0459765	5.51525	13.8972	NC_035085.1	63361592	63361670	79	-	20	7	0	0	TCONS_00125458, TCONS_00125457	LOC110532799	ragulator complex protein LAMTOR5-like
S_FP_1-S_PBS_1	XLOC_002102:E014	XLOC_002102	E014	11.5985	0.152294	17.0146	3.70934e-05	0.0418649	6.56195	0.0227353	-16.4518	NC_035077.1	81985318	81985363	46	+	0	0	17	36	TCONS_00005697, TCONS_00005704, TCONS_00005705, TCONS_00005706, TCONS_00005700, TCONS_00005702, TCONS_00005703, TCONS_00005698, TCONS_00005699	LOC100136344	serum albumin 1
S_FP_1-S_PBS_1	XLOC_002102:E022	XLOC_002102	E022	9.80723	0.0604497	22.2464	2.39805e-06	0.00465682	6.06065	0.0210409	-16.4305	NC_035077.1	81985680	81985724	45	+	0	0	18	26	TCONS_00005704, TCONS_00005705, TCONS_00005699, TCONS_00005700, TCONS_00005703	LOC100136344	serum albumin 1
S_FP_1-S_PBS_1	XLOC_002102:E021	XLOC_002102	E021	10.0114	0.0682822	21.6955	3.19533e-06	0.00495875	6.121	0.0213019	-16.4253	NC_035077.1	81985635	81985679	45	+	0	0	18	27	TCONS_00005697, TCONS_00005704, TCONS_00005705, TCONS_00005706, TCONS_00005700, TCONS_00005701, TCONS_00005703, TCONS_00005699	LOC100136344	serum albumin 1
S_FP_1-S_PBS_1	XLOC_038080:E011	XLOC_038080	E011	11.1148	0.0333462	29.8	4.78985e-08	0.00019822	7.30163	1.1513	-5.45727	NC_035084.1	17348771	17348819	49	-	0	1	19	30	TCONS_00108340	LOC110529565	proteoglycan 4-like
S_FP_1-S_PBS_1	XLOC_079429:E004	XLOC_079429	E004	29.178	0.0574144	42.9193	5.70449e-11	7.08213e-07	10.8528	2.04675	-5.08857	NC_035093.1	46787635	46787722	88	+	1	2	45	84	TCONS_00226271	LOC110494310	uncharacterized LOC110494310
S_FP_1-S_PBS_1	XLOC_002102:E023	XLOC_002102	E023	8.52769	0.0396166	16.6027	4.60862e-05	0.0459428	5.59244	1.33282	-4.21053	NC_035077.1	81985725	81985860	136	+	0	1	16	21	TCONS_00005704, TCONS_00005705, TCONS_00005700, TCONS_00005702, TCONS_00005703, TCONS_00005698, TCONS_00005699	LOC100136344	serum albumin 1
S_FP_1-S_PBS_1	XLOC_002102:E027	XLOC_002102	E027	7.71119	0.0235706	16.5213	4.81076e-05	0.0459428	5.30477	1.33332	-4.0494	NC_035077.1	81985905	81986011	107	+	0	1	16	17	TCONS_00005705, TCONS_00005704, TCONS_00005697, TCONS_00005706, TCONS_00005707, TCONS_00005700, TCONS_00005701, TCONS_00005702, TCONS_00005703, TCONS_00005698, TCONS_00005699	LOC100136344	serum albumin 1
S_FP_1-S_PBS_1	XLOC_056358:E005	XLOC_056358	E005	8.33881	0.0202736	18.3128	1.87446e-05	0.0232714	5.98039	2.0792	-3.12565	NC_035088.1	5346238	5346268	31	-	1	2	9	26	TCONS_00158540, TCONS_00158551, TCONS_00158538	LOC110536909	tubulin alpha-8 chain-like
S_FP_1-S_PBS_1	XLOC_127349:E001	XLOC_127349	E001	9.83802	0.14387	22.0723	2.62568e-06	0.00465682	0.0410694	6.83232	14.8709	NW_018543733.1	18772	18807	36	-	24	11	0	0	TCONS_00347915	rpl9	ribosomal protein L9
R_FP_5-R_PBS_5	XLOC_078013:E001	XLOC_078013	E001	20.9	0.0124058	112.661	2.5604e-26	7.51733e-23	10.6042	0.0507861	-15.6261	NC_035093.1	3180028	3180162	135	+	0	0	53	33	TCONS_00222050, TCONS_00222049	LOC100136783	myosin heavy chain, fast skeletal muscle
R_FP_5-R_PBS_5	XLOC_077523:E002	XLOC_077523	E002	7.05782	0.162097	16.5351	4.77579e-05	0.0164961	5.90684	0.031339	-15.1837	NC_035092.1	64163851	64163905	55	-	0	0	21	8	TCONS_00220538	LOC110492603	emerin-like
R_FP_5-R_PBS_5	XLOC_010494:E003	XLOC_010494	E003	4.37089	0.0400808	18.427	1.7654e-05	0.00797417	4.71158	0.0276757	-14.8657	NC_035079.1	14738439	14738528	90	+	0	0	10	8	TCONS_00029742, TCONS_00029743, TCONS_00029741	LOC110508957	coiled-coil domain-containing protein 106-like
R_FP_5-R_PBS_5	XLOC_010494:E007	XLOC_010494	E007	4.37089	0.0400808	18.427	1.7654e-05	0.00797417	4.71158	0.0276757	-14.8657	NC_035079.1	14739292	14739330	39	+	0	0	10	8	TCONS_00029743, TCONS_00029740	LOC110508957	coiled-coil domain-containing protein 106-like
R_FP_5-R_PBS_5	XLOC_078013:E002	XLOC_078013	E002	21.859	0.010384	112.847	2.33135e-26	7.51733e-23	10.7633	1.03849	-6.96557	NC_035093.1	3180282	3180405	124	+	0	1	54	35	TCONS_00222049	LOC100136783	myosin heavy chain, fast skeletal muscle
R_FP_5-R_PBS_5	XLOC_096267:E007	XLOC_096267	E007	79.0014	0.00564165	170.537	5.64766e-39	6.63261e-35	14.5422	1.94525	-6.19485	NC_035097.1	50561377	50561398	22	-	1	1	199	124	TCONS_00274450	LOC110500797	4F2 cell-surface antigen heavy chain-like
R_FP_5-R_PBS_5	XLOC_013348:E005	XLOC_013348	E005	4.35604	0.0349621	15.0391	0.000105308	0.029446	4.74699	1.0934	-4.27751	NC_035079.1	15267626	15267892	267	-	0	1	8	9	TCONS_00037790	LOC110509304	uncharacterized LOC110509304
R_FP_5-R_PBS_5	XLOC_061850:E003	XLOC_061850	E003	11.9473	0.0145679	22.1566	2.51285e-06	0.00140608	6.19225	1.94945	-3.40118	NC_035089.1	62610300	62610354	55	+	2	0	23	24	TCONS_00175636	LOC110487060	centromere protein X-like
R_FP_5-R_PBS_5	XLOC_027559:E003	XLOC_027559	E003	3.74446	0.0587547	16.7844	4.1877e-05	0.0150357	4.81895	1.91949	-2.69361	NC_035082.1	78219352	78219607	256	+	5	4	2	4	TCONS_00077146	LOC110526768	RNA-binding protein with multiple splicing 2-like
R_FP_5-R_PBS_5	XLOC_138726:E014	XLOC_138726	E014	12.8777	0.0254639	27.5804	1.507e-07	0.000126416	6.4251	2.69843	-2.56848	NW_018573414.1	2631	2648	18	+	1	3	30	19	TCONS_00367067	LOC110515983	uncharacterized LOC110515983
R_FP_5-R_PBS_5	XLOC_062023:E005	XLOC_062023	E005	15.2539	0.0279105	35.3659	2.73229e-09	2.91709e-06	7.1245	3.40544	-2.20496	NC_035089.1	346154	346211	58	-	2	5	15	41	TCONS_00176309, TCONS_00176308, TCONS_00176312, TCONS_00176313, TCONS_00176311, TCONS_00176316, TCONS_00176314, TCONS_00176315, TCONS_00176307	pin1	peptidylprolyl cis/trans isomerase, NIMA-interacting 1
R_FP_5-R_PBS_5	XLOC_138726:E013	XLOC_138726	E013	13.9471	0.0291555	22.1556	2.51427e-06	0.00140608	6.54811	3.30381	-2.03523	NW_018573414.1	2619	2630	12	+	4	2	31	20	TCONS_00367067, TCONS_00367068	LOC110515983	uncharacterized LOC110515983
R_FP_5-R_PBS_5	XLOC_138726:E012	XLOC_138726	E012	13.7028	0.024329	23.1496	1.49876e-06	0.00103538	6.48668	3.30316	-2.00708	NW_018573414.1	2614	2618	5	+	4	2	30	20	TCONS_00367067	LOC110515983	uncharacterized LOC110515983
R_FP_5-R_PBS_5	XLOC_130500:E001	XLOC_130500	E001	32.7504	0.00613117	37.2746	1.02614e-09	1.2051e-06	5.14836	10.0573	2.07397	NW_018551844.1	32284	32589	306	-	53	61	10	7	TCONS_00353650, TCONS_00353651, TCONS_00353652, TCONS_00353649	LOC110513840	gamma-aminobutyric acid receptor-associated protein-like 2
R_FP_5-R_PBS_5	XLOC_122550:E002	XLOC_122550	E002	3.35795	0.0655819	16.4404	5.02038e-05	0.0168455	1.45203	4.10396	3.02629	NW_018532736.1	46688	46713	26	-	8	3	0	2	TCONS_00340222	LOC110511505	NLR family CARD domain-containing protein 3-like
R_FP_5-R_PBS_5	XLOC_016075:E011	XLOC_016075	E011	36.0987	0.113023	14.8882	0.000114072	0.031155	3.77502	10.3279	3.0798	NC_035080.1	19931872	19931895	24	+	75	59	8	0	TCONS_00045205, TCONS_00045207, TCONS_00045206, TCONS_00045213, TCONS_00045211, TCONS_00045209, TCONS_00045208	LOC110521569	uncharacterized LOC110521569
R_FP_5-R_PBS_5	XLOC_031285:E024	XLOC_031285	E024	14.2958	0.0564752	30.5671	3.22513e-08	2.91354e-05	2.08939	8.45358	4.16135	NC_035083.1	23538481	23538517	37	+	31	21	2	2	TCONS_00088442, TCONS_00088445, TCONS_00088446, TCONS_00088439, TCONS_00088431, TCONS_00088437	LOC110527629	uncharacterized LOC110527629
R_FP_5-R_PBS_5	XLOC_093050:E004	XLOC_093050	E004	3.96834	0.0421582	16.7676	4.22494e-05	0.0150357	1.07995	4.5266	4.17217	NC_035097.1	2674163	2674304	142	+	6	9	0	1	TCONS_00265447	LOC110499747	fish-egg lectin-like
R_FP_5-R_PBS_5	XLOC_031285:E025	XLOC_031285	E025	11.2101	0.0553135	31.6793	1.81846e-08	1.77967e-05	1.47983	7.64974	4.84795	NC_035083.1	23538518	23538585	68	+	24	18	2	0	TCONS_00088445, TCONS_00088446	LOC110527629	uncharacterized LOC110527629
R_FP_5-R_PBS_5	XLOC_061855:E004	XLOC_061855	E004	10.1722	0.0186298	26.8199	2.23326e-07	0.00017485	0.0650553	6.05894	13.1531	NC_035089.1	62737773	62737827	55	+	16	25	0	0	TCONS_00175641	LOC110487063	centromere protein X-like
R_FP_5-R_PBS_5	XLOC_021217:E004	XLOC_021217	E004	6.71708	0.0320182	25.0168	5.68336e-07	0.000417159	0.0484395	5.52536	13.7262	NC_035081.1	37460205	37460382	178	+	11	16	0	0	TCONS_00058984, TCONS_00058985	LOC110523824	ubiquitin-conjugating enzyme E2 L3
R_FP_5-R_PBS_5	XLOC_118727:E004	XLOC_118727	E004	6.13301	0.0340573	18.0903	2.10669e-05	0.00915767	0.0296019	5.01192	14.8554	NW_018523573.1	31845	31869	25	+	8	17	0	0	TCONS_00334257	LOC110510564	uncharacterized LOC110510564
S_FP_5-S_PBS_5	XLOC_078032:E003	XLOC_078032	E003	16.7615	0.0356409	62.895	2.1803e-15	4.86571e-12	9.46191	0.0402355	-15.9602	NC_035093.1	3379788	3379887	100	+	0	0	25	42	TCONS_00222114	LOC110495038	myosin heavy chain, fast skeletal muscle-like
S_FP_5-S_PBS_5	XLOC_075825:E001	XLOC_075825	E001	8.84826	0.0278509	35.0462	3.21982e-09	5.38917e-06	6.57866	0.0360951	-15.1196	NC_035092.1	5057223	5057417	195	-	0	0	20	16	TCONS_00215627, TCONS_00215628, TCONS_00215629, TCONS_00215624, TCONS_00215625, TCONS_00215631, TCONS_00215630, TCONS_00215626	LOC110491294	calcineurin subunit B type 1-like
S_FP_5-S_PBS_5	XLOC_073358:E004	XLOC_073358	E004	17.9797	0.0104745	63.6558	1.48175e-15	3.96812e-12	8.539	0.0521284	-14.8792	NC_035092.1	1446540	1446695	156	+	0	0	39	34	TCONS_00208871	LOC110491233	cofilin-2-like
S_FP_5-S_PBS_5	XLOC_059257:E002	XLOC_059257	E002	4.37604	0.0437719	16.7482	4.26835e-05	0.0272158	4.63487	0.0304668	-14.548	NC_035089.1	2415502	2415577	76	+	0	0	12	6	TCONS_00167390	LOC110487203	myosin heavy chain, fast skeletal muscle-like
S_FP_5-S_PBS_5	XLOC_078013:E002	XLOC_078013	E002	24.2711	0.0182224	64.6535	8.92991e-16	2.98929e-12	9.49444	1.27674	-5.99199	NC_035093.1	3180282	3180405	124	+	1	0	36	60	TCONS_00222049	LOC100136783	myosin heavy chain, fast skeletal muscle
S_FP_5-S_PBS_5	XLOC_118727:E003	XLOC_118727	E003	7.13029	0.0239288	29.663	5.14065e-08	6.88334e-05	5.75651	1.18515	-4.6336	NW_018523573.1	31417	31441	25	+	1	0	16	12	TCONS_00334256	LOC110510564	uncharacterized LOC110510564
S_FP_5-S_PBS_5	XLOC_056358:E004	XLOC_056358	E004	99.1064	0.00357186	184.921	4.08439e-42	5.46899e-38	16.6342	6.05397	-3.44835	NC_035088.1	5346233	5346237	5	-	11	14	163	211	TCONS_00158543, TCONS_00158540, TCONS_00158550, TCONS_00158546, TCONS_00158544, TCONS_00158548, TCONS_00158551, TCONS_00158538, TCONS_00158539	LOC110536909	tubulin alpha-8 chain-like
S_FP_5-S_PBS_5	XLOC_056358:E003	XLOC_056358	E003	112.893	0.00302319	174.757	6.76535e-40	4.5294e-36	17.2448	7.62185	-2.88292	NC_035088.1	5346199	5346232	34	-	18	23	194	221	TCONS_00158543, TCONS_00158542, TCONS_00158540, TCONS_00158550, TCONS_00158546, TCONS_00158544, TCONS_00158548, TCONS_00158551, TCONS_00158538, TCONS_00158539	LOC110536909	tubulin alpha-8 chain-like
S_FP_5-S_PBS_5	XLOC_141867:E002	XLOC_141867	E002	8.77588	0.0248371	17.1392	3.47385e-05	0.0232575	2.43248	5.95948	2.65385	NW_018583079.1	21103	21223	121	+	13	19	2	2	TCONS_00372113	LOC110516657	methionine synthase-like
S_FP_5-S_PBS_5	XLOC_151975:E010	XLOC_151975	E010	6.65553	0.0230768	21.2192	4.09646e-06	0.00342822	1.88977	5.7823	3.29587	NW_018617288.1	35837	35897	61	-	13	11	2	1	TCONS_00388225, TCONS_00388224, TCONS_00388226, TCONS_00388221, TCONS_00388223, TCONS_00388222	LOC110518748	uncharacterized LOC110518748
S_FP_5-S_PBS_5	XLOC_035644:E009	XLOC_035644	E009	10.9526	0.0503217	24.5054	7.41008e-07	0.000826841	0.064808	6.19011	13.2438	NC_035084.1	13278213	13278265	53	+	36	7	0	0	TCONS_00101309, TCONS_00101308, TCONS_00101311	LOC110529483	uncharacterized LOC110529483
S_FP_5-S_PBS_5	XLOC_118727:E004	XLOC_118727	E004	6.4487	0.111945	16.5233	4.80552e-05	0.0292481	0.0525456	5.85803	13.6807	NW_018523573.1	31845	31869	25	+	24	1	0	0	TCONS_00334257	LOC110510564	uncharacterized LOC110510564
R_FP_1-S_FP_1	XLOC_078013:E002	XLOC_078013	E002	47.6109	0.0508066	61.477	4.47948e-15	2.85545e-11	12.4468	1.55069	-6.44068	NC_035093.1	3180282	3180405	124	+	2	0	77	110	TCONS_00222049	LOC100136783	myosin heavy chain, fast skeletal muscle
R_FP_1-S_FP_1	XLOC_093325:E009	XLOC_093325	E009	9.30002	0.0359038	16.2884	5.43966e-05	0.0462334	1.98412	5.87599	3.22112	NC_035097.1	10950636	10950837	202	+	17	19	0	3	TCONS_00266273, TCONS_00266274, TCONS_00266276	LOC110501018	protein kinase C and casein kinase substrate in neurons protein 2-like
R_FP_5-S_FP_5	XLOC_037393:E004	XLOC_037393	E004	5.73973	0.132379	13.2128	0.000278048	0.048508	4.90066	0.0403152	-13.9088	NC_035084.1	77994894	77994950	57	+	0	0	13	10	TCONS_00106193, TCONS_00106192	LOC110531026	muscleblind-like protein 2
R_FP_5-S_FP_5	XLOC_077929:E001	XLOC_077929	E001	5.50442	0.0378884	15.8895	6.71485e-05	0.0162408	4.72832	0.0758494	-11.9779	NC_035093.1	1959438	1959930	493	+	0	0	13	9	TCONS_00221687	LOC110493334	vascular cell adhesion protein 1-like
R_FP_5-S_FP_5	XLOC_013348:E005	XLOC_013348	E005	5.8657	0.0356463	20.0213	7.65845e-06	0.00349225	5.41046	1.13998	-4.56075	NC_035079.1	15267626	15267892	267	-	0	1	9	14	TCONS_00037790	LOC110509304	uncharacterized LOC110509304
R_FP_5-S_FP_5	XLOC_027810:E004	XLOC_027810	E004	6.61005	0.0521928	16.3661	5.22108e-05	0.0145499	5.34952	1.22715	-4.3134	NC_035082.1	82517103	82517113	11	+	1	0	9	17	TCONS_00078139	LOC110527033	V-type proton ATPase subunit d 1-like
R_FP_5-S_FP_5	XLOC_061850:E004	XLOC_061850	E004	8.71934	0.0264094	22.6705	1.923e-06	0.00107708	5.67698	1.32223	-4.27755	NC_035089.1	62610498	62610550	53	+	1	0	18	16	TCONS_00175636	LOC110487060	centromere protein X-like
R_FP_5-S_FP_5	XLOC_027882:E005	XLOC_027882	E005	10.1525	0.0162719	31.0059	2.57241e-08	2.2813e-05	6.93944	1.94839	-3.77136	NC_035082.1	1698274	1698313	40	-	2	1	18	20	TCONS_00078341, TCONS_00078347	LOC110525153	14-3-3 protein beta/alpha-A-like
R_FP_5-S_FP_5	XLOC_061850:E003	XLOC_061850	E003	9.50556	0.0383398	18.2683	1.91877e-05	0.00704122	5.8374	1.86813	-3.36091	NC_035089.1	62610300	62610354	55	+	2	0	20	16	TCONS_00175636	LOC110487060	centromere protein X-like
R_FP_5-S_FP_5	XLOC_071296:E006	XLOC_071296	E006	24.6028	0.0809619	17.723	2.55519e-05	0.00849761	10.2933	4.32551	-2.70812	NC_035091.1	57734250	57734259	10	+	5	12	50	32	TCONS_00202820, TCONS_00202821	LOC110490577	lumican-like
R_FP_5-S_FP_5	XLOC_024206:E004	XLOC_024206	E004	6.20735	0.0283104	15.0929	0.000102347	0.0222282	5.5431	2.3161	-2.57891	NC_035081.1	55104126	55104218	93	-	3	2	10	10	TCONS_00067800	LOC110524154	uncharacterized LOC110524154
R_FP_5-S_FP_5	XLOC_007442:E002	XLOC_007442	E002	253.049	0.00437834	98.0686	4.04134e-23	4.3008e-19	17.2357	8.48435	-2.55839	NC_035078.1	7506224	7506276	53	-	8	14	279	744	TCONS_00021188	LOC110537790	trypsin-1
R_FP_5-S_FP_5	XLOC_107850:E009	XLOC_107850	E009	27.5629	0.0512302	13.9581	0.000186934	0.0337178	9.38572	4.46749	-2.30376	NC_035101.1	81582235	81582428	194	-	7	5	32	69	TCONS_00304823	LOC110505986	uncharacterized LOC110505986
R_FP_5-S_FP_5	XLOC_039896:E006	XLOC_039896	E006	14.5175	0.0208931	14.2629	0.000158965	0.0307584	2.82408	6.62103	2.54447	NC_035084.1	81628905	81629048	144	-	32	22	4	0	TCONS_00113430	LOC110530854	uncharacterized LOC110530854
R_FP_5-S_FP_5	XLOC_064902:E010	XLOC_064902	E010	15.2581	0.0171447	37.8583	7.60735e-10	1.15654e-06	2.82371	8.59169	3.3677	NC_035089.1	66017846	66017851	6	-	27	28	4	3	TCONS_00185276, TCONS_00185280	arl6ip1	ADP ribosylation factor like GTPase 6 interacting protein 1
R_FP_5-S_FP_5	XLOC_061855:E004	XLOC_061855	E004	10.1731	0.0177684	16.2535	5.54065e-05	0.0145499	1.57716	5.22782	3.5175	NC_035089.1	62737773	62737827	55	+	16	25	1	0	TCONS_00175641	LOC110487063	centromere protein X-like
R_FP_5-S_FP_5	XLOC_122594:E004	XLOC_122594	E004	19.8218	0.0193979	80.8632	2.41896e-19	1.28713e-15	2.72405	9.98675	3.96774	NW_018532876.1	1542	1588	47	-	52	19	3	4	TCONS_00340322, TCONS_00340323	LOC110511519	uncharacterized LOC110511519
R_FP_5-S_FP_5	XLOC_129484:E002	XLOC_129484	E002	32.1622	0.162418	17.5329	2.82376e-05	0.00883836	3.18286	11.6727	4.04712	NW_018549036.1	7534	7586	53	-	28	100	7	1	TCONS_00351782	LOC110513613	microfibril-associated glycoprotein 4-like
R_FP_5-S_FP_5	XLOC_030256:E002	XLOC_030256	E002	7.67481	0.0472062	23.0619	1.56866e-06	0.000981377	1.17906	6.02513	4.79056	NC_035082.1	80935422	80935467	46	-	10	21	1	0	TCONS_00085223	LOC100136761	cathepsin D
R_FP_5-S_FP_5	XLOC_021217:E004	XLOC_021217	E004	6.80612	0.0292548	36.0067	1.96642e-09	2.61584e-06	0.978978	6.74435	5.67545	NC_035081.1	37460205	37460382	178	+	11	16	1	0	TCONS_00058984, TCONS_00058985	LOC110523824	ubiquitin-conjugating enzyme E2 L3
R_FP_5-S_FP_5	XLOC_160274:E012	XLOC_160274	E012	58.3605	0.104299	50.545	1.16461e-12	4.13126e-09	1.20163	14.3625	7.63735	NW_018654704.1	338610	338637	28	-	72	172	1	0	TCONS_00400073, TCONS_00400072	plm	Phospholemman
R_FP_5-S_FP_5	XLOC_017991:E006	XLOC_017991	E006	3.82054	0.039355	17.5331	2.82346e-05	0.00883836	0.0449925	4.51833	13.3491	NC_035080.1	6132974	6133001	28	-	5	11	0	0	TCONS_00050358	LOC110521273	tripartite motif-containing protein 16-like
R_FP_1-C_FP_1	XLOC_140042:E041	XLOC_140042	E041	3.51971	0.06679	16.3914	5.15176e-05	0.0338614	4.47256	0.00587787	-19.1945	NW_018577154.1	8650	8681	32	+	0	0	6	8	TCONS_00369286, TCONS_00369285, TCONS_00369281, TCONS_00369266, TCONS_00369272, TCONS_00369271, TCONS_00369270, TCONS_00369276, TCONS_00369239, TCONS_00369238, TCONS_00369251, TCONS_00369236, TCONS_00369253, TCONS_00369252, TCONS_00369255, TCONS_00369254, TCONS_00369230, TCONS_00369275, TCONS_00369274, TCONS_00369237, TCONS_00369235, TCONS_00369233, TCONS_00369269, TCONS_00369264, TCONS_00369248,…	LOC110516339	uncharacterized LOC110516339
R_FP_1-C_FP_1	XLOC_140042:E042	XLOC_140042	E042	3.51971	0.06679	16.3914	5.15176e-05	0.0338614	4.47256	0.00587787	-19.1945	NW_018577154.1	8682	8686	5	+	0	0	6	8	TCONS_00369286, TCONS_00369285, TCONS_00369281, TCONS_00369266, TCONS_00369259, TCONS_00369272, TCONS_00369271, TCONS_00369270, TCONS_00369276, TCONS_00369239, TCONS_00369238, TCONS_00369251, TCONS_00369236, TCONS_00369253, TCONS_00369252, TCONS_00369255, TCONS_00369254, TCONS_00369230, TCONS_00369275, TCONS_00369274, TCONS_00369237, TCONS_00369235, TCONS_00369233, TCONS_00369269, TCONS_00369264,…	LOC110516339	uncharacterized LOC110516339
R_FP_5-C_FP_5	XLOC_140042:E081	XLOC_140042	E081	5.56276	0.0271932	20.1163	7.28733e-06	0.00276528	4.96054	0.00937418	-18.1416	NW_018577154.1	11258	11881	624	+	0	0	10	12	TCONS_00369249, TCONS_00369286, TCONS_00369284, TCONS_00369285, TCONS_00369280, TCONS_00369281, TCONS_00369258, TCONS_00369248, TCONS_00369259, TCONS_00369272, TCONS_00369271, TCONS_00369270, TCONS_00369277, TCONS_00369268, TCONS_00369275, TCONS_00369274, TCONS_00369251, TCONS_00369250, TCONS_00369253, TCONS_00369252, TCONS_00369255, TCONS_00369254, TCONS_00369256, TCONS_00369239, TCONS_00369276,…	LOC110516339	uncharacterized LOC110516339
R_FP_5-C_FP_5	XLOC_140042:E082	XLOC_140042	E082	4.54927	0.03284	16.2895	5.43644e-05	0.013992	4.49952	0.00902834	-17.9604	NW_018577154.1	11882	11894	13	+	0	0	8	10	TCONS_00369249, TCONS_00369286, TCONS_00369284, TCONS_00369285, TCONS_00369280, TCONS_00369281, TCONS_00369272, TCONS_00369248, TCONS_00369259, TCONS_00369258, TCONS_00369270, TCONS_00369277, TCONS_00369276, TCONS_00369275, TCONS_00369274, TCONS_00369237, TCONS_00369236, TCONS_00369235, TCONS_00369252, TCONS_00369233, TCONS_00369254, TCONS_00369256, TCONS_00369239, TCONS_00369238, TCONS_00369251,…	LOC110516339	uncharacterized LOC110516339
R_FP_5-R_FP_1	XLOC_140042:E081	XLOC_140042	E081	7.25171	0.0595974	14.9045	0.000113095	0.0459543	4.54419	0.011861	-17.2086	NW_018577154.1	11258	11881	624	+	0	0	19	8	TCONS_00369249, TCONS_00369286, TCONS_00369284, TCONS_00369285, TCONS_00369280, TCONS_00369281, TCONS_00369258, TCONS_00369248, TCONS_00369259, TCONS_00369272, TCONS_00369271, TCONS_00369270, TCONS_00369277, TCONS_00369268, TCONS_00369275, TCONS_00369274, TCONS_00369251, TCONS_00369250, TCONS_00369253, TCONS_00369252, TCONS_00369255, TCONS_00369254, TCONS_00369256, TCONS_00369239, TCONS_00369276,…	LOC110516339	uncharacterized LOC110516339
R_FP_5-C_FP_5	XLOC_139016:E002	XLOC_139016	E002	3.02903	0.0476702	18.5113	1.689e-05	0.0057961	4.47373	0.0121569	-17.0849	NW_018574172.1	2483	2587	105	+	0	0	5	7	TCONS_00367518, TCONS_00367519	LOC110516096	uncharacterized LOC110516096
R_FP_5-R_FP_1	XLOC_140042:E082	XLOC_140042	E082	6.20865	0.0303447	15.1508	9.92536e-05	0.0429242	4.21009	0.0117556	-17.0076	NW_018577154.1	11882	11894	13	+	0	0	14	9	TCONS_00369249, TCONS_00369286, TCONS_00369284, TCONS_00369285, TCONS_00369280, TCONS_00369281, TCONS_00369272, TCONS_00369248, TCONS_00369259, TCONS_00369258, TCONS_00369270, TCONS_00369277, TCONS_00369276, TCONS_00369275, TCONS_00369274, TCONS_00369237, TCONS_00369236, TCONS_00369235, TCONS_00369252, TCONS_00369233, TCONS_00369254, TCONS_00369256, TCONS_00369239, TCONS_00369238, TCONS_00369251,…	LOC110516339	uncharacterized LOC110516339
R_FP_5-C_FP_5	XLOC_077523:E002	XLOC_077523	E002	10.2795	0.14633	21.5038	3.53133e-06	0.00155807	7.15899	0.032472	-15.6652	NC_035092.1	64163851	64163905	55	-	0	0	11	30	TCONS_00220538	LOC110492603	emerin-like
R_FP_5-C_FP_5	XLOC_078013:E001	XLOC_078013	E001	26.1833	0.124588	43.0064	5.45618e-11	9.62937e-08	11.5416	0.0554666	-15.6498	NC_035093.1	3180028	3180162	135	+	0	0	59	44	TCONS_00222050, TCONS_00222049	LOC100136783	myosin heavy chain, fast skeletal muscle
S_FP_5-C_FP_5	XLOC_139016:E002	XLOC_139016	E002	2.99791	0.0480767	16.7874	4.18099e-05	0.0130351	4.33754	0.0228547	-15.1857	NW_018574172.1	2483	2587	105	+	0	0	5	7	TCONS_00367518, TCONS_00367519	LOC110516096	uncharacterized LOC110516096
S_FP_5-C_FP_5	XLOC_139016:E008	XLOC_139016	E008	2.98481	0.0587404	16.0076	6.30879e-05	0.0176517	4.33488	0.023173	-15.144	NW_018574172.1	6547	6618	72	+	0	0	4	8	TCONS_00367520, TCONS_00367518	LOC110516096	uncharacterized LOC110516096
S_PBS_5-C_PBS_5	XLOC_038080:E007	XLOC_038080	E007	6.25518	0.227626	14.4263	0.00014575	0.042551	6.25219	0.0338851	-15.1247	NC_035084.1	17337758	17337808	51	-	0	0	20	6	TCONS_00108340, TCONS_00108342, TCONS_00108343	LOC110529565	proteoglycan 4-like
R_PBS_5-S_PBS_5	XLOC_075825:E001	XLOC_075825	E001	9.12963	0.0278778	32.4716	1.20944e-08	1.45573e-05	6.36414	0.0350892	-15.0683	NC_035092.1	5057223	5057417	195	-	0	0	20	16	TCONS_00215627, TCONS_00215628, TCONS_00215629, TCONS_00215624, TCONS_00215625, TCONS_00215631, TCONS_00215630, TCONS_00215626	LOC110491294	calcineurin subunit B type 1-like
C_FP_5-C_FP_1	XLOC_118727:E004	XLOC_118727	E004	5.67061	0.034284	26.3413	2.86108e-07	0.000249677	5.30585	0.0305923	-14.9284	NW_018523573.1	31845	31869	25	+	0	0	16	6	TCONS_00334257	LOC110510564	uncharacterized LOC110510564
S_PBS_5-C_PBS_5	XLOC_129484:E002	XLOC_129484	E002	2.52595	0.2307	14.5292	0.000138007	0.0414187	4.56205	0.0279433	-14.7392	NW_018549036.1	7534	7586	53	-	0	0	5	5	TCONS_00351782	LOC110513613	microfibril-associated glycoprotein 4-like
S_PBS_5-S_PBS_1	XLOC_038080:E012	XLOC_038080	E012	12.5481	0.0426567	30.1394	4.0207e-08	3.77175e-05	6.94583	0.0492889	-14.3795	NC_035084.1	17352590	17352629	40	-	0	0	20	30	TCONS_00108342	LOC110529565	proteoglycan 4-like
S_FP_5-C_FP_5	XLOC_136159:E007	XLOC_136159	E007	4.06711	0.12228	14.9783	0.000108756	0.0269705	4.88559	0.0342788	-14.3725	NW_018566571.1	8760	8808	49	-	0	0	12	4	TCONS_00362679, TCONS_00362680	LOC110515375	uncharacterized LOC110515375
R_PBS_5-S_PBS_5	XLOC_050673:E004	XLOC_050673	E004	5.02729	0.053242	20.3534	6.43784e-06	0.00411869	5.05706	0.0367902	-14.2453	NC_035087.1	71964356	71964536	181	+	0	0	13	7	TCONS_00143170	LOC110536394	kremen protein 1-like
C_PBS_5-C_PBS_1	XLOC_064494:E006	XLOC_064494	E006	5.91597	0.0705352	21.9024	2.86876e-06	0.00420018	5.35797	0.0401698	-14.2254	NC_035089.1	56843487	56843549	63	-	0	0	10	12	TCONS_00183928	LOC110486998	dnaJ homolog subfamily A member 3, mitochondrial-like
R_FP_5-C_FP_5	XLOC_037393:E004	XLOC_037393	E004	3.77197	0.0707017	14.2494	0.00016011	0.0335255	4.26085	0.0338166	-13.9888	NC_035084.1	77994894	77994950	57	+	0	0	5	10	TCONS_00106193, TCONS_00106192	LOC110531026	muscleblind-like protein 2
S_PBS_5-C_PBS_5	XLOC_087360:E008	XLOC_087360	E008	5.55709	0.0275431	22.5247	2.07464e-06	0.00140064	5.6307	0.04533	-13.9699	NC_035095.1	6459915	6460143	229	+	0	0	11	11	TCONS_00249387	LOC110498457	uncharacterized LOC110498457
S_PBS_1-C_PBS_1	XLOC_127349:E001	XLOC_127349	E001	6.36739	0.0273687	26.036	3.35112e-07	0.000321295	5.24929	0.0460141	-13.7659	NW_018543733.1	18772	18807	36	-	0	0	12	12	TCONS_00347915	rpl9	ribosomal protein L9
S_FP_5-C_FP_5	XLOC_015532:E009	XLOC_015532	E009	3.78343	0.0470394	16.8673	4.00857e-05	0.0128652	4.46502	0.0466166	-13.2155	NC_035080.1	3109818	3109825	8	+	0	0	9	6	TCONS_00043805, TCONS_00043806	LOC110521193	uncharacterized LOC110521193
R_FP_5-C_FP_5	XLOC_077929:E001	XLOC_077929	E001	4.13413	0.0943525	15.0638	0.00010394	0.0231079	4.90637	0.051156	-13.2126	NC_035093.1	1959438	1959930	493	+	0	0	15	1	TCONS_00221687	LOC110493334	vascular cell adhesion protein 1-like
S_PBS_5-S_PBS_1	XLOC_054704:E003	XLOC_054704	E003	5.60252	0.118126	16.437	5.02943e-05	0.0269601	5.29265	0.056124	-13.1779	NC_035088.1	55038972	55039026	55	+	0	0	6	17	TCONS_00153692	LOC110538916	protein Njmu-R1-like
C_FP_5-C_PBS_5	XLOC_124960:E008	XLOC_124960	E008	3.6578	0.0431753	18.3871	1.80278e-05	0.0130032	4.52042	0.0484551	-13.1321	NW_018538427.1	9474	9658	185	-	0	0	9	6	TCONS_00344240	LOC110512265	type I phosphatidylinositol 4,5-bisphosphate 4-phosphatase-B-like
S_FP_5-C_FP_5	XLOC_037754:E004	XLOC_037754	E004	3.77032	0.0395688	16.9771	3.78341e-05	0.0125485	4.404	0.049955	-12.9748	NC_035084.1	4712102	4712166	65	-	0	0	8	7	TCONS_00107229	LOC110529301	uncharacterized LOC110529301
S_PBS_5-C_PBS_5	XLOC_035644:E009	XLOC_035644	E009	5.01452	0.0873178	14.6511	0.000129362	0.0410991	4.4372	0.0539183	-12.7606	NC_035084.1	13278213	13278265	53	+	0	0	17	4	TCONS_00101309, TCONS_00101308, TCONS_00101311	LOC110529483	uncharacterized LOC110529483
S_PBS_5-C_PBS_5	XLOC_054704:E003	XLOC_054704	E003	2.98653	0.0573683	14.787	0.000120365	0.0393996	4.18209	0.0517243	-12.7057	NC_035088.1	55038972	55039026	55	+	0	0	7	5	TCONS_00153692	LOC110538916	protein Njmu-R1-like
R_PBS_1-S_PBS_1	XLOC_050673:E005	XLOC_050673	E005	3.85009	0.0431566	17.3687	3.07854e-05	0.0131944	4.40944	0.061364	-12.3823	NC_035087.1	71964537	71964833	297	+	0	0	8	7	TCONS_00143165, TCONS_00143170	LOC110536394	kremen protein 1-like
R_PBS_5-C_PBS_5	XLOC_094962:E005	XLOC_094962	E005	4.63332	0.0337165	16.6557	4.48161e-05	0.0176593	4.33337	0.0626193	-12.2659	NC_035097.1	8674805	8675054	250	-	0	0	10	8	TCONS_00270758, TCONS_00270757	LOC110499865	voltage-dependent calcium channel subunit alpha-2/delta-1-like
R_PBS_1-S_PBS_1	XLOC_124354:E003	XLOC_124354	E003	35.7565	0.20103	32.5608	1.15524e-08	2.04791e-05	17.6165	1.73344	-7.41791	NW_018537062.1	1274	1370	97	+	7	0	112	11	TCONS_00343249	rs5	40S ribosomal protein S5
C_PBS_5-C_PBS_1	XLOC_010267:E001	XLOC_010267	E001	34.5049	0.111872	44.2837	2.84069e-11	1.01931e-07	11.2892	1.12703	-7.10579	NC_035079.1	10551495	10551675	181	+	0	1	85	38	TCONS_00028931	LOC110508220	protein transport protein Sec61 subunit beta-like
R_FP_5-C_FP_5	XLOC_078013:E002	XLOC_078013	E002	23.4338	0.19538	25.8212	3.74559e-07	0.000257072	10.9569	1.03946	-7.01752	NC_035093.1	3180282	3180405	124	+	0	1	59	32	TCONS_00222049	LOC100136783	myosin heavy chain, fast skeletal muscle
S_FP_5-C_FP_5	XLOC_078013:E002	XLOC_078013	E002	23.2668	0.206152	23.3715	1.33544e-06	0.00091077	10.313	1.1067	-6.7111	NC_035093.1	3180282	3180405	124	+	1	0	59	32	TCONS_00222049	LOC100136783	myosin heavy chain, fast skeletal muscle
S_FP_5-C_FP_5	XLOC_129484:E002	XLOC_129484	E002	67.7791	0.36194	14.8945	0.000113695	0.0269705	18.5479	2.42251	-6.71066	NW_018549036.1	7534	7586	53	-	7	1	244	12	TCONS_00351782	LOC110513613	microfibril-associated glycoprotein 4-like
R_PBS_1-C_PBS_1	XLOC_124354:E003	XLOC_124354	E003	4.56684	0.0937828	38.1044	6.706e-10	4.10441e-06	9.59741	1.09769	-6.53297	NW_018537062.1	1274	1370	97	+	7	0	4	7	TCONS_00343249	rs5	40S ribosomal protein S5
S_FP_5-S_FP_1	XLOC_078013:E002	XLOC_078013	E002	51.7178	0.0389504	45.828	1.29104e-11	2.40822e-08	10.4804	1.55175	-5.82754	NC_035093.1	3180282	3180405	124	+	1	0	77	110	TCONS_00222049	LOC100136783	myosin heavy chain, fast skeletal muscle
S_FP_5-C_FP_5	XLOC_021217:E004	XLOC_021217	E004	13.7712	0.120362	20.2492	6.79813e-06	0.00337187	7.98375	1.13466	-5.7917	NC_035081.1	37460205	37460382	178	+	1	0	43	10	TCONS_00058984, TCONS_00058985	LOC110523824	ubiquitin-conjugating enzyme E2 L3
S_PBS_1-C_PBS_1	XLOC_010267:E001	XLOC_010267	E001	33.9576	0.133955	26.1456	3.16623e-07	0.000321295	10.2922	1.67355	-5.60123	NC_035079.1	10551495	10551675	181	+	0	2	85	38	TCONS_00028931	LOC110508220	protein transport protein Sec61 subunit beta-like
S_PBS_5-S_PBS_1	XLOC_134344:E012	XLOC_134344	E012	8.2854	0.0226129	33.1369	8.58909e-09	1.20859e-05	6.51924	1.0226	-5.43265	NW_018562044.1	8630	8735	106	+	1	0	22	8	TCONS_00359791	ccl13	Small inducible cytokine A13
R_PBS_5-S_PBS_5	XLOC_073358:E004	XLOC_073358	E004	19.0254	0.009863	67.7403	1.86508e-16	6.26435e-13	9.20146	1.59182	-5.18888	NC_035092.1	1446540	1446695	156	+	0	2	39	34	TCONS_00208871	LOC110491233	cofilin-2-like
R_FP_5-R_FP_1	XLOC_064494:E006	XLOC_064494	E006	8.07818	0.0411416	25.3757	4.71835e-07	0.00086275	5.91012	1.03073	-5.11318	NC_035089.1	56843487	56843549	63	-	1	0	17	12	TCONS_00183928	LOC110486998	dnaJ homolog subfamily A member 3, mitochondrial-like
R_PBS_1-S_PBS_1	XLOC_013025:E006	XLOC_013025	E006	8.26811	0.130743	15.0891	0.000102555	0.0270766	6.30295	1.11609	-5.09028	NC_035079.1	9407939	9408000	62	-	0	1	5	29	TCONS_00036725, TCONS_00036726	LOC110507651	uncharacterized LOC110507651
C_PBS_5-C_PBS_1	XLOC_025518:E003	XLOC_025518	E003	3.45738	0.0544784	18.9325	1.35427e-05	0.0129586	4.99043	0.888589	-5.06876	NC_035082.1	4361272	4361323	52	+	0	1	5	7	TCONS_00071330	ube2l3	ubiquitin conjugating enzyme E2 L3
S_FP_5-C_FP_5	XLOC_030256:E002	XLOC_030256	E002	4.86457	0.0650459	21.1887	4.16201e-06	0.00227079	5.5141	0.983333	-5.05161	NC_035082.1	80935422	80935467	46	-	1	0	16	2	TCONS_00085223	LOC100136761	cathepsin D
R_FP_5-C_FP_5	XLOC_064494:E006	XLOC_064494	E006	7.56601	0.0366475	24.9961	5.74472e-07	0.000373528	6.13746	1.10411	-5.01815	NC_035089.1	56843487	56843549	63	-	1	0	11	18	TCONS_00183928	LOC110486998	dnaJ homolog subfamily A member 3, mitochondrial-like
S_PBS_5-C_PBS_5	XLOC_010267:E003	XLOC_010267	E003	85.181	0.250524	17.8893	2.34136e-05	0.00988182	14.9897	3.14868	-4.87572	NC_035079.1	10558187	10558295	109	+	2	3	59	256	TCONS_00028931	LOC110508220	protein transport protein Sec61 subunit beta-like
R_PBS_1-C_PBS_1	XLOC_031285:E024	XLOC_031285	E024	9.65122	0.0218807	41.1983	1.37539e-10	1.68362e-06	7.24909	1.41897	-4.86092	NC_035083.1	23538481	23538517	37	+	2	0	15	19	TCONS_00088442, TCONS_00088445, TCONS_00088446, TCONS_00088439, TCONS_00088431, TCONS_00088437	LOC110527629	uncharacterized LOC110527629
R_PBS_1-C_PBS_1	XLOC_010267:E001	XLOC_010267	E001	35.3675	0.217822	15.7297	7.30682e-05	0.0288525	10.6553	2.45297	-4.56336	NC_035079.1	10551495	10551675	181	+	0	4	85	38	TCONS_00028931	LOC110508220	protein transport protein Sec61 subunit beta-like
R_FP_5-C_FP_5	XLOC_013348:E005	XLOC_013348	E005	6.08995	0.0967291	13.6524	0.000219959	0.0442494	5.33402	1.13867	-4.50692	NC_035079.1	15267626	15267892	267	-	0	1	15	8	TCONS_00037790	LOC110509304	uncharacterized LOC110509304
R_PBS_5-C_PBS_5	XLOC_093050:E004	XLOC_093050	E004	4.10924	0.0418728	18.6459	1.57384e-05	0.00704724	4.78616	1.04439	-4.43938	NC_035097.1	2674163	2674304	142	+	0	1	8	7	TCONS_00265447	LOC110499747	fish-egg lectin-like
S_FP_5-C_FP_5	XLOC_087625:E001	XLOC_087625	E001	20.8173	0.0129827	56.0557	7.04455e-14	1.5374e-10	8.20048	1.90611	-4.37508	NC_035095.1	16411664	16411886	223	+	2	0	39	42	TCONS_00250211	LOC110498670	annexin A2-B-like
C_FP_1-C_PBS_1	XLOC_057793:E001	XLOC_057793	E001	9.47764	0.0196975	32.2618	1.34739e-08	6.91413e-05	6.67276	1.54591	-4.35269	NC_035088.1	58402980	58403076	97	-	1	1	12	25	TCONS_00162646	atp2a1	ATPase sarcoplasmic/endoplasmic reticulum Ca2+ transporting 1
R_PBS_1-S_PBS_1	XLOC_038080:E011	XLOC_038080	E011	12.6832	0.0300325	29.2002	6.52718e-08	8.99953e-05	7.18578	1.67675	-4.31936	NC_035084.1	17348771	17348819	49	-	1	1	19	30	TCONS_00108340	LOC110529565	proteoglycan 4-like
S_FP_5-C_FP_5	XLOC_064159:E003	XLOC_064159	E003	9.50751	0.02058	24.0072	9.59785e-07	0.000698212	5.78638	1.3349	-4.31456	NC_035089.1	48693530	48693884	355	-	1	0	16	21	TCONS_00182720	LOC110485217	GDP-L-fucose synthase-like
R_FP_5-C_FP_5	XLOC_027882:E005	XLOC_027882	E005	21.5798	0.0457013	31.6239	1.8711e-08	2.31155e-05	8.97023	2.1449	-4.27045	NC_035082.1	1698274	1698313	40	-	2	1	25	58	TCONS_00078341, TCONS_00078347	LOC110525153	14-3-3 protein beta/alpha-A-like
R_FP_5-R_FP_1	XLOC_101993:E002	XLOC_101993	E002	5.7134	0.0857422	15.1044	0.000101725	0.0429242	4.59035	1.11771	-4.11962	NC_035100.1	37857875	37858013	139	+	1	0	7	13	TCONS_00289554	LOC110503270	BTB/POZ domain-containing adapter for CUL3-mediated RhoA degradation protein 2-like
S_PBS_5-S_PBS_1	XLOC_038080:E011	XLOC_038080	E011	12.7183	0.0418503	19.5072	1.0022e-05	0.00721594	6.87672	1.72385	-4.08587	NC_035084.1	17348771	17348819	49	-	2	0	19	30	TCONS_00108340	LOC110529565	proteoglycan 4-like
R_PBS_1-C_PBS_1	XLOC_031285:E025	XLOC_031285	E025	8.54186	0.0247257	30.5446	3.2628e-08	7.98799e-05	6.74578	1.73646	-4.04617	NC_035083.1	23538518	23538585	68	+	3	0	13	16	TCONS_00088445, TCONS_00088446	LOC110527629	uncharacterized LOC110527629
R_FP_1-C_FP_1	XLOC_129484:E002	XLOC_129484	E002	54.8045	0.104851	25.3714	4.72881e-07	0.000932442	15.8765	4.92708	-3.93639	NW_018549036.1	7534	7586	53	-	33	7	66	112	TCONS_00351782	LOC110513613	microfibril-associated glycoprotein 4-like
C_FP_1-C_PBS_1	XLOC_037705:E010	XLOC_037705	E010	4.57235	0.0356235	17.6137	2.70627e-05	0.021365	5.1826	1.37453	-3.90862	NC_035084.1	2946703	2947078	376	-	1	1	4	13	TCONS_00107101, TCONS_00107100	LOC110529281	dihydrolipoyllysine-residue succinyltransferase component of 2-oxoglutarate dehydrogenase complex, mitochondrial-like
R_FP_5-C_FP_5	XLOC_061850:E004	XLOC_061850	E004	6.62122	0.0237232	14.8116	0.000118804	0.0253053	4.91317	1.2942	-3.89156	NC_035089.1	62610498	62610550	53	+	1	0	15	10	TCONS_00175636	LOC110487060	centromere protein X-like
S_FP_5-C_FP_5	XLOC_087625:E002	XLOC_087625	E002	21.0736	0.013712	50.6931	1.07998e-12	1.96413e-09	8.20047	2.33118	-3.7895	NC_035095.1	16414502	16414598	97	+	3	0	39	42	TCONS_00250211	LOC110498670	annexin A2-B-like
R_FP_1-C_FP_1	XLOC_151562:E001	XLOC_151562	E001	8.0376	0.107519	17.8077	2.44397e-05	0.0206533	7.74798	2.1878	-3.78941	NW_018615861.1	16452	16565	114	+	8	13	2	9	TCONS_00387452	LOC110518680	uncharacterized LOC110518680
R_FP_5-C_FP_5	XLOC_124960:E004	XLOC_124960	E004	7.58561	0.0214521	27.2551	1.78304e-07	0.000157341	6.29585	1.79553	-3.68851	NW_018538427.1	8670	8698	29	-	2	1	14	13	TCONS_00344240, TCONS_00344239	LOC110512265	type I phosphatidylinositol 4,5-bisphosphate 4-phosphatase-B-like
R_PBS_5-S_PBS_5	XLOC_044338:E001	XLOC_044338	E001	14.2702	0.0711601	19.2743	1.13222e-05	0.00661362	8.02094	2.45072	-3.51114	NC_035085.1	65195985	65196055	71	-	4	1	34	18	TCONS_00125667	rs21	40S ribosomal protein S21
C_FP_5-C_FP_1	XLOC_026978:E006	XLOC_026978	E006	6.64711	0.0286049	23.9172	1.00568e-06	0.00058508	6.46192	1.96597	-3.50307	NC_035082.1	58434380	58434630	251	+	5	0	8	12	TCONS_00075100	LOC100135921	haptoglobin
R_PBS_5-R_PBS_1	XLOC_016075:E011	XLOC_016075	E011	43.7214	0.0946356	20.8342	5.00803e-06	0.00162546	11.3914	3.66931	-3.49777	NC_035080.1	19931872	19931895	24	+	8	0	79	85	TCONS_00045205, TCONS_00045207, TCONS_00045206, TCONS_00045213, TCONS_00045211, TCONS_00045209, TCONS_00045208	LOC110521569	uncharacterized LOC110521569
R_FP_5-C_FP_5	XLOC_087625:E002	XLOC_087625	E002	21.2449	0.0113281	34.3237	4.66652e-09	6.40558e-06	7.87486	2.44516	-3.47975	NC_035095.1	16414502	16414598	97	+	2	1	39	42	TCONS_00250211	LOC110498670	annexin A2-B-like
R_FP_5-C_FP_5	XLOC_087625:E001	XLOC_087625	E001	21.2449	0.0113281	34.3237	4.66652e-09	6.40558e-06	7.87486	2.44516	-3.47975	NC_035095.1	16411664	16411886	223	+	2	1	39	42	TCONS_00250211	LOC110498670	annexin A2-B-like
R_FP_5-C_FP_5	XLOC_061850:E003	XLOC_061850	E003	9.70667	0.0292789	17.3347	3.13415e-05	0.00841725	5.86149	1.82791	-3.42055	NC_035089.1	62610300	62610354	55	+	2	0	24	12	TCONS_00175636	LOC110487060	centromere protein X-like
C_FP_5-C_PBS_5	XLOC_108452:E002	XLOC_108452	E002	58.9429	0.00801753	18.5034	1.69604e-05	0.0130032	7.72087	2.47241	-3.40226	NC_035102.1	21846247	21846282	36	+	0	1	214	38	TCONS_00306415	LOC110506113	mucin-5B-like
S_FP_5-S_FP_1	XLOC_026978:E005	XLOC_026978	E005	10.7991	0.0181837	40.3569	2.11562e-10	2.95975e-07	8.17216	2.75592	-3.31181	NC_035082.1	58434304	58434379	76	+	7	4	14	16	TCONS_00075100, TCONS_00075103	LOC100135921	haptoglobin
S_PBS_5-C_PBS_5	XLOC_035644:E006	XLOC_035644	E006	9.05669	0.0195924	23.024	1.59994e-06	0.00115217	5.72824	1.8896	-3.25208	NC_035084.1	13276471	13276527	57	+	0	2	24	11	TCONS_00101309	LOC110529483	uncharacterized LOC110529483
C_PBS_5-C_PBS_1	XLOC_031285:E025	XLOC_031285	E025	8.74401	0.0226037	21.8643	2.92634e-06	0.00420018	6.28503	2.14333	-3.23323	NC_035083.1	23538518	23538585	68	+	1	3	13	16	TCONS_00088445, TCONS_00088446	LOC110527629	uncharacterized LOC110527629
R_PBS_1-S_PBS_1	XLOC_107850:E010	XLOC_107850	E010	26.5692	0.0752914	16.5975	4.62131e-05	0.0154989	9.83969	3.48085	-3.20536	NC_035101.1	81582429	81582483	55	-	3	6	56	38	TCONS_00304823, TCONS_00304822	LOC110505986	uncharacterized LOC110505986
S_FP_5-C_FP_5	XLOC_039896:E006	XLOC_039896	E006	16.4511	0.0426995	18.2738	1.91317e-05	0.00719881	7.46895	2.608	-3.1631	NC_035084.1	81628905	81629048	144	-	4	0	21	41	TCONS_00113430	LOC110530854	uncharacterized LOC110530854
R_FP_5-C_FP_5	XLOC_042373:E013	XLOC_042373	E013	11.0969	0.0193788	24.0289	9.4902e-07	0.000509747	6.31636	2.20105	-3.10774	NC_035085.1	2920829	2920874	46	-	1	2	21	20	TCONS_00120154	LOC110531402	uncharacterized LOC110531402
R_PBS_5-R_PBS_1	XLOC_107850:E002	XLOC_107850	E002	36.5649	0.0187757	49.3459	2.14588e-12	1.62514e-09	11.8509	4.46552	-3.05297	NC_035101.1	81577735	81577789	55	-	12	5	82	44	TCONS_00304821, TCONS_00304819, TCONS_00304818, TCONS_00304817, TCONS_00304820	LOC110505986	uncharacterized LOC110505986
R_PBS_1-S_PBS_1	XLOC_109755:E001	XLOC_109755	E001	13.6245	0.0157882	28.9636	7.37498e-08	9.15161e-05	7.22709	2.61524	-3.0448	NC_035102.1	30090232	30090736	505	-	4	1	27	21	TCONS_00310701	LOC110506796	deoxyuridine 5'-triphosphate nucleotidohydrolase-like
C_FP_5-C_FP_1	XLOC_093313:E013	XLOC_093313	E013	8.36702	0.0213873	16.3122	5.3716e-05	0.0152031	5.74533	2.06372	-3.00717	NC_035097.1	10556525	10556607	83	+	2	1	17	12	TCONS_00266245, TCONS_00266246, TCONS_00266247	LOC110499905	ankyrin repeat and sterile alpha motif domain-containing protein 1B-like
R_PBS_5-C_PBS_5	XLOC_050933:E010	XLOC_050933	E010	10.4431	0.0152879	19.4243	1.04666e-05	0.00515534	6.07782	2.23149	-2.95969	NC_035087.1	79027539	79027673	135	+	1	2	22	16	TCONS_00143860, TCONS_00143855, TCONS_00143856	psat1	phosphoserine aminotransferase 1
R_FP_5-R_FP_1	XLOC_032855:E005	XLOC_032855	E005	10.3389	0.0187394	18.2772	1.90981e-05	0.0138044	5.89451	2.26181	-2.82863	NC_035083.1	361552	361881	330	-	1	3	19	16	TCONS_00092767, TCONS_00092768	LOC110527174	uncharacterized LOC110527174
C_FP_5-C_FP_1	XLOC_093313:E012	XLOC_093313	E012	10.0209	0.0160904	18.423	1.76914e-05	0.00617546	6.20677	2.38098	-2.82495	NC_035097.1	10556452	10556488	37	+	3	1	18	16	TCONS_00266246, TCONS_00266247	LOC110499905	ankyrin repeat and sterile alpha motif domain-containing protein 1B-like
S_PBS_1-C_PBS_1	XLOC_057793:E001	XLOC_057793	E001	10.8163	0.0361017	17.918	2.30634e-05	0.0119776	6.60789	2.60814	-2.81282	NC_035088.1	58402980	58403076	97	-	0	6	12	25	TCONS_00162646	atp2a1	ATPase sarcoplasmic/endoplasmic reticulum Ca2+ transporting 1
C_FP_1-C_PBS_1	XLOC_071376:E002	XLOC_071376	E002	17.4215	0.0183939	22.7693	1.8266e-06	0.00187464	6.57214	2.60949	-2.77998	NC_035091.1	59852193	59852322	130	+	3	0	22	47	TCONS_00203016	LOC110490612	ubiquitin-conjugating enzyme E2 H
C_FP_5-C_FP_1	XLOC_109793:E002	XLOC_109793	E002	21.0245	0.0117132	25.8889	3.61635e-07	0.000291311	7.66167	3.14952	-2.65443	NC_035102.1	31118207	31118413	207	-	5	0	44	31	TCONS_00310889	LOC110506823	hyaluronan and proteoglycan link protein 3-like
R_FP_5-R_FP_1	XLOC_026978:E003	XLOC_026978	E003	113.3	0.064479	26.0166	3.38503e-07	0.000742743	18.4978	9.02803	-2.60994	NC_035082.1	58433511	58433878	368	+	30	93	214	109	TCONS_00075104, TCONS_00075100, TCONS_00075103	LOC100135921	haptoglobin
S_PBS_5-S_PBS_1	XLOC_002102:E027	XLOC_002102	E027	9.85954	0.0177961	16.5012	4.86201e-05	0.0269601	6.25322	2.71565	-2.47373	NC_035077.1	81985905	81986011	107	+	3	3	16	17	TCONS_00005705, TCONS_00005704, TCONS_00005697, TCONS_00005706, TCONS_00005707, TCONS_00005700, TCONS_00005701, TCONS_00005702, TCONS_00005703, TCONS_00005698, TCONS_00005699	LOC100136344	serum albumin 1
R_PBS_5-C_PBS_5	XLOC_096267:E009	XLOC_096267	E009	9.64274	0.0235988	19.1299	1.22118e-05	0.00572848	7.23334	3.17601	-2.46527	NC_035097.1	50561520	50561751	232	-	10	3	17	9	TCONS_00274452, TCONS_00274450, TCONS_00274451	LOC110500797	4F2 cell-surface antigen heavy chain-like
R_PBS_1-S_PBS_1	XLOC_073177:E001	XLOC_073177	E001	18.997	0.0157771	25.2767	4.96661e-07	0.000428956	8.11119	3.61602	-2.4605	NC_035091.1	60571454	60571666	213	-	4	5	29	38	TCONS_00208172, TCONS_00208173, TCONS_00208174, TCONS_00208175	LOC110490667	uncharacterized LOC110490667
S_FP_5-C_FP_5	XLOC_120396:E009	XLOC_120396	E009	10.653	0.0359372	13.6276	0.000222887	0.0444076	6.97169	3.11184	-2.42861	NW_018527530.1	3695	3730	36	+	5	4	11	23	TCONS_00336927, TCONS_00336923	LOC110510939	fatty acid hydroxylase domain-containing protein 2-like
R_FP_1-C_FP_1	XLOC_064902:E010	XLOC_064902	E010	20.3611	0.0122879	26.8846	2.15977e-07	0.000617414	8.30279	3.80576	-2.38908	NC_035089.1	66017846	66017851	6	-	5	7	41	30	TCONS_00185276, TCONS_00185280	arl6ip1	ADP ribosylation factor like GTPase 6 interacting protein 1
C_FP_5-C_PBS_5	XLOC_109793:E002	XLOC_109793	E002	17.442	0.0230628	17.8988	2.32967e-05	0.0156833	7.0214	3.17623	-2.3744	NC_035102.1	31118207	31118413	207	-	5	0	44	23	TCONS_00310889	LOC110506823	hyaluronan and proteoglycan link protein 3-like
R_PBS_5-S_PBS_5	XLOC_122594:E002	XLOC_122594	E002	45.2407	0.0406021	15.1923	9.71001e-05	0.0353261	10.5414	4.99696	-2.2859	NW_018532876.1	736	875	140	-	5	7	47	116	TCONS_00340322	LOC110511519	uncharacterized LOC110511519
C_FP_1-C_PBS_1	XLOC_153521:E003	XLOC_153521	E003	59.3748	0.0203014	26.7276	2.34253e-07	0.000343448	9.7924	4.92565	-2.20535	NW_018623375.1	447	499	53	+	7	1	3	244	TCONS_00390483	LOC110518967	uncharacterized LOC110518967
R_FP_5-C_FP_5	XLOC_064159:E003	XLOC_064159	E003	10.6015	0.0173805	15.2437	9.44924e-05	0.0224492	5.9915	2.84949	-2.19669	NC_035089.1	48693530	48693884	355	-	4	1	16	21	TCONS_00182720	LOC110485217	GDP-L-fucose synthase-like
S_FP_5-C_FP_5	XLOC_084126:E001	XLOC_084126	E001	12.7159	0.0197297	21.3703	3.78589e-06	0.00217429	6.51509	3.14595	-2.18525	NC_035094.1	35924692	35925291	600	+	1	5	24	21	TCONS_00239621	LOC110496824	immunoglobulin lambda-like polypeptide 5
R_PBS_1-C_PBS_1	XLOC_122550:E003	XLOC_122550	E003	7.38926	0.0273041	16.4685	4.94659e-05	0.0242205	6.22589	3.02345	-2.17514	NW_018532736.1	54243	54345	103	-	7	8	6	9	TCONS_00340222	LOC110511505	NLR family CARD domain-containing protein 3-like
S_FP_5-C_FP_5	XLOC_029934:E001	XLOC_029934	E001	23.4021	0.0110647	14.8057	0.000119175	0.0270924	6.9345	3.37703	-2.17137	NC_035082.1	74249305	74249539	235	-	2	2	52	37	TCONS_00084130, TCONS_00084131, TCONS_00084132	LOC110526663	nicotinamide riboside kinase 2-like
R_FP_5-C_FP_5	XLOC_007442:E002	XLOC_007442	E002	122.261	0.0261552	26.0012	3.41199e-07	0.000247952	14.5203	7.54438	-2.17075	NC_035078.1	7506224	7506276	53	-	8	14	125	342	TCONS_00021188	LOC110537790	trypsin-1
R_FP_5-R_FP_1	XLOC_026978:E002	XLOC_026978	E002	19.7628	0.0438981	17.8724	2.36217e-05	0.0152443	8.97581	4.45564	-2.15248	NC_035082.1	58433509	58433510	2	+	5	22	32	20	TCONS_00075100, TCONS_00075103	LOC100135921	haptoglobin
R_FP_5-C_FP_5	XLOC_107850:E009	XLOC_107850	E009	22.0611	0.0288626	17.3656	3.08363e-05	0.00841725	8.58469	4.2769	-2.114	NC_035101.1	81582235	81582428	194	-	7	5	28	48	TCONS_00304823	LOC110505986	uncharacterized LOC110505986
S_PBS_1-C_PBS_1	XLOC_141867:E003	XLOC_141867	E003	6.11958	0.0315986	16.2832	5.45449e-05	0.026148	5.13091	2.53489	-2.10533	NW_018583079.1	25922	26077	156	+	2	5	10	7	TCONS_00372113	LOC110516657	methionine synthase-like
R_PBS_5-R_PBS_1	XLOC_107850:E011	XLOC_107850	E011	46.6456	0.0168639	31.814	1.69665e-08	7.70959e-06	12.5613	6.65216	-2.05604	NC_035101.1	81582484	81582722	239	-	27	12	91	54	TCONS_00304823, TCONS_00304822, TCONS_00304821	LOC110505986	uncharacterized LOC110505986
R_PBS_5-R_PBS_1	XLOC_130500:E001	XLOC_130500	E001	31.1933	0.00639625	33.1972	8.32696e-09	4.36589e-06	9.76599	5.08773	-2.01873	NW_018551844.1	32284	32589	306	-	10	7	58	48	TCONS_00353650, TCONS_00353651, TCONS_00353652, TCONS_00353649	LOC110513840	gamma-aminobutyric acid receptor-associated protein-like 2
R_FP_5-R_FP_1	XLOC_107850:E009	XLOC_107850	E009	26.0119	0.0130948	21.0437	4.48938e-06	0.00547255	8.22198	4.24259	-2.01688	NC_035101.1	81582235	81582428	194	-	7	5	27	58	TCONS_00304823	LOC110505986	uncharacterized LOC110505986
R_FP_5-C_FP_5	XLOC_129484:E005	XLOC_129484	E005	137.294	0.00505322	130.124	3.8505e-30	4.75691e-26	9.56177	17.1229	2.04506	NW_018549036.1	8945	9014	70	-	197	331	40	10	TCONS_00351781, TCONS_00351782	LOC110513613	microfibril-associated glycoprotein 4-like
R_FP_5-C_FP_5	XLOC_117781:E001	XLOC_117781	E001	22.3276	0.0304538	24.116	9.07048e-07	0.000509747	4.38207	8.63519	2.06073	NC_035105.1	37486670	37486752	83	-	35	46	8	4	TCONS_00332337	LOC100136765	high mobility group-T protein
R_PBS_1-S_PBS_1	XLOC_107850:E002	XLOC_107850	E002	39.1068	0.0133606	43.0334	5.38145e-11	1.11297e-07	6.13937	11.7656	2.1203	NC_035101.1	81577735	81577789	55	-	82	44	13	21	TCONS_00304821, TCONS_00304819, TCONS_00304818, TCONS_00304817, TCONS_00304820	LOC110505986	uncharacterized LOC110505986
S_FP_5-C_FP_5	XLOC_071296:E006	XLOC_071296	E006	24.914	0.0406481	24.8298	6.26204e-07	0.000525626	4.84421	9.64452	2.16577	NC_035091.1	57734250	57734259	10	+	50	32	8	11	TCONS_00202820, TCONS_00202821	LOC110490577	lumican-like
R_FP_5-C_FP_5	XLOC_077523:E007	XLOC_077523	E007	11.3927	0.0151303	20.4883	5.99971e-06	0.00242735	3.2582	6.74995	2.16725	NC_035092.1	64171731	64171800	70	-	20	19	2	6	TCONS_00220540	LOC110492605	uncharacterized LOC110492605
R_PBS_1-S_PBS_1	XLOC_107850:E011	XLOC_107850	E011	44.1734	0.00736938	65.7513	5.11566e-16	3.17401e-12	6.30941	12.4399	2.2358	NC_035101.1	81582484	81582722	239	-	91	54	14	22	TCONS_00304823, TCONS_00304822, TCONS_00304821	LOC110505986	uncharacterized LOC110505986
S_FP_5-C_FP_5	XLOC_129484:E006	XLOC_129484	E006	157.669	0.00578773	154.552	1.75438e-35	1.91438e-31	8.95668	16.5456	2.24925	NW_018549036.1	9015	9562	548	-	284	326	35	4	TCONS_00351782	LOC110513613	microfibril-associated glycoprotein 4-like
R_PBS_1-S_PBS_1	XLOC_032105:E002	XLOC_032105	E002	13.1153	0.0633162	13.8077	0.000202505	0.046535	3.11789	6.6442	2.26796	NC_035083.1	55437520	55437585	66	+	32	16	1	5	TCONS_00090669	LOC110528227	tubulin alpha-1C chain-like
R_FP_1-C_FP_1	XLOC_129484:E005	XLOC_129484	E005	75.6436	0.0267257	48.8601	2.74889e-12	1.62611e-08	6.00548	12.0361	2.27776	NW_018549036.1	8945	9014	70	-	194	99	7	11	TCONS_00351781, TCONS_00351782	LOC110513613	microfibril-associated glycoprotein 4-like
S_FP_1-C_FP_1	XLOC_116508:E005	XLOC_116508	E005	25.3479	0.0431652	17.5135	2.85273e-05	0.0159768	4.52553	9.45109	2.28522	NC_035105.1	38581650	38581670	21	+	25	65	10	5	TCONS_00329027	postn	periostin
S_FP_1-C_FP_1	XLOC_129484:E005	XLOC_129484	E005	68.1536	0.0108495	61.9089	3.59722e-15	1.27593e-11	6.07764	12.2631	2.28667	NW_018549036.1	8945	9014	70	-	141	104	7	11	TCONS_00351781, TCONS_00351782	LOC110513613	microfibril-associated glycoprotein 4-like
S_PBS_5-C_PBS_5	XLOC_064816:E001	XLOC_064816	E001	35.704	0.0231909	41.3001	1.30564e-10	1.41035e-07	5.01348	10.5238	2.29011	NC_035089.1	64251346	64251515	170	-	65	68	7	7	TCONS_00185042	LOC110487097	peripheral myelin protein 22-like
R_FP_5-R_FP_1	XLOC_027810:E003	XLOC_027810	E003	17.1257	0.0157685	31.1131	2.4342e-08	6.6764e-05	3.52737	7.61779	2.32086	NC_035082.1	82516727	82517043	317	+	31	35	3	6	TCONS_00078136	LOC110527033	V-type proton ATPase subunit d 1-like
R_PBS_1-C_PBS_1	XLOC_031285:E027	XLOC_031285	E027	26.627	0.0274819	21.7003	3.18742e-06	0.00260114	4.45416	9.3725	2.35286	NC_035083.1	23538609	23538643	35	+	43	62	4	8	TCONS_00088439, TCONS_00088437, TCONS_00088445, TCONS_00088446	LOC110527629	uncharacterized LOC110527629
S_PBS_5-C_PBS_5	XLOC_056358:E003	XLOC_056358	E003	115.825	0.0387972	27.0002	2.03438e-07	0.000169041	9.15014	18.0683	2.37679	NC_035088.1	5346199	5346232	34	-	194	221	34	27	TCONS_00158543, TCONS_00158542, TCONS_00158540, TCONS_00158550, TCONS_00158546, TCONS_00158544, TCONS_00158548, TCONS_00158551, TCONS_00158538, TCONS_00158539	LOC110536909	tubulin alpha-8 chain-like
R_FP_5-R_FP_1	XLOC_064902:E010	XLOC_064902	E010	15.5301	0.0259862	18.9873	1.31589e-05	0.0128404	3.57939	7.89185	2.38898	NC_035089.1	66017846	66017851	6	-	27	28	5	7	TCONS_00185276, TCONS_00185280	arl6ip1	ADP ribosylation factor like GTPase 6 interacting protein 1
R_PBS_5-C_PBS_5	XLOC_078013:E001	XLOC_078013	E001	28.7176	0.019086	49.9364	1.58807e-12	3.91102e-09	5.44184	11.6289	2.4138	NC_035093.1	3180028	3180162	135	+	53	33	31	4	TCONS_00222050, TCONS_00222049	LOC100136783	myosin heavy chain, fast skeletal muscle
R_FP_5-C_FP_5	XLOC_129484:E006	XLOC_129484	E006	136.17	0.0102914	112.513	2.75908e-26	1.70428e-22	8.55103	17.1891	2.41649	NW_018549036.1	9015	9562	548	-	206	328	35	4	TCONS_00351782	LOC110513613	microfibril-associated glycoprotein 4-like
R_PBS_1-S_PBS_1	XLOC_021217:E001	XLOC_021217	E001	13.9183	0.0234009	22.1365	2.53938e-06	0.00165848	3.52985	7.85617	2.42952	NC_035081.1	37458943	37459525	583	+	34	10	7	5	TCONS_00058984, TCONS_00058985, TCONS_00058986	LOC110523824	ubiquitin-conjugating enzyme E2 L3
R_PBS_1-C_PBS_1	XLOC_031285:E028	XLOC_031285	E028	31.0393	0.0114402	36.636	1.42376e-09	5.80941e-06	4.63434	10.022	2.46431	NC_035083.1	23538644	23538655	12	+	54	69	6	7	TCONS_00088440, TCONS_00088445, TCONS_00088446, TCONS_00088439, TCONS_00088438, TCONS_00088433, TCONS_00088434, TCONS_00088437	LOC110527629	uncharacterized LOC110527629
S_PBS_5-S_PBS_1	XLOC_056358:E003	XLOC_056358	E003	114.098	0.00286482	157.55	3.88183e-36	2.18489e-32	8.67466	17.4533	2.48065	NC_035088.1	5346199	5346232	34	-	194	221	17	44	TCONS_00158543, TCONS_00158542, TCONS_00158540, TCONS_00158550, TCONS_00158546, TCONS_00158544, TCONS_00158548, TCONS_00158551, TCONS_00158538, TCONS_00158539	LOC110536909	tubulin alpha-8 chain-like
R_FP_5-C_FP_5	XLOC_027810:E003	XLOC_027810	E003	18.0378	0.0191933	28.6601	8.62619e-08	8.88066e-05	3.58802	8.31084	2.52883	NC_035082.1	82516727	82517043	317	+	31	35	2	7	TCONS_00078136	LOC110527033	V-type proton ATPase subunit d 1-like
R_PBS_5-R_PBS_1	XLOC_016075:E012	XLOC_016075	E012	10.2086	0.0185959	23.2936	1.39062e-06	0.000498868	3.05609	7.14523	2.53366	NC_035080.1	19931896	19932100	205	+	21	11	7	3	TCONS_00045207, TCONS_00045209, TCONS_00045208	LOC110521569	uncharacterized LOC110521569
C_FP_5-C_FP_1	XLOC_064159:E003	XLOC_064159	E003	9.20331	0.0191506	14.8617	0.000115691	0.0278234	2.37974	5.63258	2.53393	NC_035089.1	48693530	48693884	355	-	16	21	1	2	TCONS_00182720	LOC110485217	GDP-L-fucose synthase-like
S_FP_5-C_FP_5	XLOC_029934:E006	XLOC_029934	E006	5.81969	0.0298449	14.0972	0.000173605	0.0371446	2.52882	5.94496	2.54185	NC_035082.1	74250627	74250653	27	-	3	10	5	6	TCONS_00084130, TCONS_00084131, TCONS_00084132	LOC110526663	nicotinamide riboside kinase 2-like
S_FP_1-C_FP_1	XLOC_071376:E002	XLOC_071376	E002	11.9684	0.0209394	16.2214	5.63547e-05	0.0249863	2.4619	5.84819	2.56275	NC_035091.1	59852193	59852322	130	+	23	21	3	0	TCONS_00203016	LOC110490612	ubiquitin-conjugating enzyme E2 H
S_PBS_1-C_PBS_1	XLOC_129484:E006	XLOC_129484	E006	36.0449	0.0397042	27.5617	1.52163e-07	0.000233102	5.18654	11.3024	2.59589	NW_018549036.1	9015	9562	548	-	94	26	8	18	TCONS_00351782	LOC110513613	microfibril-associated glycoprotein 4-like
S_FP_1-C_FP_1	XLOC_129484:E006	XLOC_129484	E006	122.849	0.0159008	92.5339	6.6181e-22	3.52116e-18	7.23152	15.5333	2.63418	NW_018549036.1	9015	9562	548	-	216	242	8	18	TCONS_00351782	LOC110513613	microfibril-associated glycoprotein 4-like
R_FP_5-R_FP_1	XLOC_004757:E002	XLOC_004757	E002	20.1721	0.078738	15.8619	6.8138e-05	0.0339792	3.68092	8.91924	2.697	NC_035078.1	5625387	5625469	83	+	26	52	9	3	TCONS_00013472, TCONS_00013475	LOC110537231	ras-interacting protein 1-like
R_PBS_1-S_PBS_1	XLOC_093035:E012	XLOC_093035	E012	8.32089	0.0210041	16.938	3.86209e-05	0.0145226	2.32338	5.83932	2.73011	NC_035097.1	1948374	1948399	26	+	17	13	3	1	TCONS_00265421, TCONS_00265420, TCONS_00265416, TCONS_00265417	LOC110500960	twinfilin-1-like
C_FP_5-C_FP_1	XLOC_071376:E002	XLOC_071376	E002	12.7688	0.0171948	20.6906	5.39808e-06	0.00217418	2.50453	6.36317	2.75328	NC_035091.1	59852193	59852322	130	+	27	26	3	0	TCONS_00203016	LOC110490612	ubiquitin-conjugating enzyme E2 H
S_PBS_1-C_PBS_1	XLOC_153521:E001	XLOC_153521	E001	13.8344	0.025955	30.9791	2.60822e-08	8.12721e-05	3.61579	8.8056	2.79423	NW_018623375.1	12	73	62	+	15	17	2	24	TCONS_00390483	LOC110518967	uncharacterized LOC110518967
C_PBS_5-C_PBS_1	XLOC_061364:E003	XLOC_061364	E003	719.422	0.041293	71.8727	2.29536e-17	3.29453e-13	15.4486	25.8277	2.80627	NC_035089.1	51587557	51587624	68	+	1859	1074	148	102	TCONS_00173805	LOC110486850	parvalbumin beta 1
S_FP_1-C_FP_1	XLOC_093910:E014	XLOC_093910	E014	6.93945	0.0213167	15.1375	9.99584e-05	0.0379878	2.17684	5.63735	2.80933	NC_035097.1	30523869	30523953	85	+	10	14	3	1	TCONS_00267962, TCONS_00267961	LOC110500359	acetylcholinesterase-like
S_FP_5-C_FP_5	XLOC_051071:E012	XLOC_051071	E012	7.32084	0.0197568	17.7363	2.53743e-05	0.00893176	2.07381	5.50586	2.88525	NC_035087.1	3645785	3645786	2	-	14	13	1	2	TCONS_00144173, TCONS_00144172, TCONS_00144171, TCONS_00144175, TCONS_00144174	LOC110535190	U6 snRNA-associated Sm-like protein LSm5
S_FP_5-C_FP_5	XLOC_071296:E007	XLOC_071296	E007	20.4353	0.0406554	33.6666	6.54153e-09	7.13812e-06	3.5494	9.1681	2.92251	NC_035091.1	57734260	57734407	148	+	44	29	4	6	TCONS_00202822, TCONS_00202820, TCONS_00202821	LOC110490577	lumican-like
R_PBS_5-S_PBS_5	XLOC_010267:E003	XLOC_010267	E003	14.4299	0.040804	21.7839	3.05149e-06	0.00215773	2.74141	7.42802	2.94973	NC_035079.1	10558187	10558295	109	+	17	38	2	3	TCONS_00028931	LOC110508220	protein transport protein Sec61 subunit beta-like
S_FP_5-C_FP_5	XLOC_145883:E005	XLOC_145883	E005	6.97963	0.0325942	13.6197	0.000223829	0.0444076	1.83894	5.02109	2.95527	NW_018595834.1	1865	2392	528	-	19	7	1	1	TCONS_00378740	LOC110517456	nudC domain-containing protein 1 pseudogene
R_PBS_5-C_PBS_5	XLOC_078013:E002	XLOC_078013	E002	26.9125	0.122015	20.5165	5.91182e-06	0.00342572	4.56089	11.8	2.99272	NC_035093.1	3180282	3180405	124	+	54	35	24	1	TCONS_00222049	LOC100136783	myosin heavy chain, fast skeletal muscle
R_PBS_5-R_PBS_1	XLOC_107850:E010	XLOC_107850	E010	21.5689	0.0838734	15.1456	9.95322e-05	0.0233935	3.44096	9.31955	3.0235	NC_035101.1	81582429	81582483	55	-	57	24	3	6	TCONS_00304823, TCONS_00304822	LOC110505986	uncharacterized LOC110505986
R_FP_5-C_FP_5	XLOC_042373:E008	XLOC_042373	E008	6.08867	0.0438921	15.489	8.29885e-05	0.0205048	2.02017	5.72799	3.0612	NC_035085.1	2918218	2918266	49	-	11	10	3	1	TCONS_00120154	LOC110531402	uncharacterized LOC110531402
C_FP_1-C_PBS_1	XLOC_153521:E001	XLOC_153521	E001	14.4533	0.0420361	29.2303	6.42669e-08	0.000131914	3.51988	9.55385	3.12718	NW_018623375.1	12	73	62	+	24	11	2	24	TCONS_00390483	LOC110518967	uncharacterized LOC110518967
R_PBS_5-C_PBS_5	XLOC_093325:E009	XLOC_093325	E009	19.5094	0.060561	20.2038	6.96137e-06	0.0038098	3.0377	8.67543	3.16877	NC_035097.1	10950636	10950837	202	+	28	49	5	1	TCONS_00266273, TCONS_00266274, TCONS_00266276	LOC110501018	protein kinase C and casein kinase substrate in neurons protein 2-like
S_PBS_5-S_PBS_1	XLOC_056358:E004	XLOC_056358	E004	97.9505	0.00351894	181.561	2.21154e-41	2.48953e-37	6.62743	16.8251	3.17487	NC_035088.1	5346233	5346237	5	-	163	211	9	25	TCONS_00158543, TCONS_00158540, TCONS_00158550, TCONS_00158546, TCONS_00158544, TCONS_00158548, TCONS_00158551, TCONS_00158538, TCONS_00158539	LOC110536909	tubulin alpha-8 chain-like
R_PBS_1-C_PBS_1	XLOC_092954:E012	XLOC_092954	E012	12.5174	0.0170914	27.3433	1.70358e-07	0.000231706	2.46941	7.18836	3.22269	NC_035097.1	487111	487111	1	+	26	25	1	3	TCONS_00265270, TCONS_00265272, TCONS_00265276, TCONS_00265268	LOC110499717	tetraspanin-8-like
R_PBS_5-S_PBS_5	XLOC_035644:E006	XLOC_035644	E006	10.1429	0.0605963	15.2441	9.44717e-05	0.0353261	1.9238	5.80003	3.23056	NC_035084.1	13276471	13276527	57	+	26	14	0	2	TCONS_00101309	LOC110529483	uncharacterized LOC110529483
S_FP_5-C_FP_5	XLOC_027810:E003	XLOC_027810	E003	29.2037	0.0241505	40.6296	1.84e-10	2.50976e-07	3.6299	10.2685	3.23767	NC_035082.1	82516727	82517043	317	+	47	65	2	7	TCONS_00078136	LOC110527033	V-type proton ATPase subunit d 1-like
S_PBS_5-C_PBS_5	XLOC_056358:E004	XLOC_056358	E004	98.6607	0.00317716	172.156	2.50211e-39	2.70278e-35	6.58571	17.3811	3.24436	NC_035088.1	5346233	5346237	5	-	163	211	11	19	TCONS_00158543, TCONS_00158540, TCONS_00158550, TCONS_00158546, TCONS_00158544, TCONS_00158548, TCONS_00158551, TCONS_00158538, TCONS_00158539	LOC110536909	tubulin alpha-8 chain-like
R_PBS_1-C_PBS_1	XLOC_092954:E013	XLOC_092954	E013	12.7339	0.0188813	27.3567	1.69173e-07	0.000231706	2.46928	7.25093	3.25059	NC_035097.1	487112	487224	113	+	26	26	1	3	TCONS_00265270, TCONS_00265272, TCONS_00265268	LOC110499717	tetraspanin-8-like
R_PBS_1-C_PBS_1	XLOC_092954:E011	XLOC_092954	E011	12.7503	0.0156149	28.5765	9.00709e-08	0.000157508	2.46952	7.25208	3.25082	NC_035097.1	487039	487110	72	+	27	25	1	3	TCONS_00265270, TCONS_00265276	LOC110499717	tetraspanin-8-like
C_FP_5-C_FP_1	XLOC_130266:E001	XLOC_130266	E001	4.41948	0.0518282	19.7042	9.0404e-06	0.00338111	1.78239	5.5294	3.31704	NW_018551250.1	74448	74548	101	-	2	13	2	2	TCONS_00353143, TCONS_00353144	LOC110513772	myosin heavy chain, fast skeletal muscle-like
R_PBS_1-S_PBS_1	XLOC_093035:E013	XLOC_093035	E013	6.15769	0.0315499	15.1093	0.000101464	0.0270766	1.64748	5.1512	3.34829	NC_035097.1	1948400	1948409	10	+	15	8	2	0	TCONS_00265419, TCONS_00265421, TCONS_00265420, TCONS_00265416, TCONS_00265417	LOC110500960	twinfilin-1-like
R_PBS_1-S_PBS_1	XLOC_093035:E014	XLOC_093035	E014	6.04721	0.027788	15.9937	6.35553e-05	0.0192355	1.64487	5.14411	3.34874	NC_035097.1	1948443	1948490	48	+	12	11	1	1	TCONS_00265419, TCONS_00265421, TCONS_00265420, TCONS_00265417	LOC110500960	twinfilin-1-like
S_FP_5-S_FP_1	XLOC_027810:E005	XLOC_027810	E005	25.0936	0.131502	15.7481	7.23589e-05	0.0269947	3.05007	9.20161	3.40862	NC_035082.1	82517114	82517115	2	+	47	63	0	5	TCONS_00078140, TCONS_00078139	LOC110527033	V-type proton ATPase subunit d 1-like
R_FP_5-C_FP_5	XLOC_108452:E002	XLOC_108452	E002	36.1614	0.00806502	18.0558	2.14521e-05	0.00626895	2.18469	6.94959	3.42079	NC_035102.1	21846247	21846282	36	+	90	57	0	1	TCONS_00306415	LOC110506113	mucin-5B-like
S_FP_5-S_FP_1	XLOC_027810:E006	XLOC_027810	E006	25.5537	0.104188	18.6184	1.59675e-05	0.00992821	3.05601	9.27678	3.4304	NC_035082.1	82517116	82517152	37	+	49	63	0	5	TCONS_00078140	LOC110527033	V-type proton ATPase subunit d 1-like
S_FP_5-C_FP_5	XLOC_051071:E013	XLOC_051071	E013	7.06337	0.0220339	20.491	5.99129e-06	0.00311319	1.69519	5.50611	3.47081	NC_035087.1	3645787	3645787	1	-	14	13	0	2	TCONS_00144173, TCONS_00144175, TCONS_00144174	LOC110535190	U6 snRNA-associated Sm-like protein LSm5
C_FP_5-C_PBS_5	XLOC_027882:E005	XLOC_027882	E005	21.5166	0.0473384	24.7122	6.65622e-07	0.000918002	2.7661	8.81316	3.49573	NC_035082.1	1698274	1698313	40	-	25	58	2	3	TCONS_00078341, TCONS_00078347	LOC110525153	14-3-3 protein beta/alpha-A-like
S_PBS_1-C_PBS_1	XLOC_015315:E019	XLOC_015315	E019	28.8202	0.00743607	70.8282	3.89735e-17	4.85766e-13	3.39668	10.2175	3.50134	NC_035079.1	83395052	83395176	125	-	53	62	5	4	TCONS_00043289, TCONS_00043288, TCONS_00043287, TCONS_00043290, TCONS_00043286, TCONS_00043292, TCONS_00043291	LOC110520662	desmin-like
S_FP_5-C_FP_5	XLOC_015315:E019	XLOC_015315	E019	19.7782	0.143499	13.8608	0.000196859	0.0405306	2.72058	8.71659	3.53711	NC_035079.1	83395052	83395176	125	-	24	54	0	5	TCONS_00043289, TCONS_00043288, TCONS_00043287, TCONS_00043290, TCONS_00043286, TCONS_00043292, TCONS_00043291	LOC110520662	desmin-like
R_PBS_5-R_PBS_1	XLOC_016075:E003	XLOC_016075	E003	19.2233	0.00982529	76.3833	2.33617e-18	3.98084e-15	3.05466	10.1934	3.66408	NC_035080.1	19930159	19930329	171	+	42	28	6	4	TCONS_00045207, TCONS_00045209, TCONS_00045213, TCONS_00045210, TCONS_00045211	LOC110521569	uncharacterized LOC110521569
R_PBS_1-C_PBS_1	XLOC_031285:E026	XLOC_031285	E026	22.6814	0.0334242	33.9731	5.58801e-09	1.71007e-05	2.60563	9.06379	3.82648	NC_035083.1	23538586	23538608	23	+	41	56	0	4	TCONS_00088439, TCONS_00088445, TCONS_00088446	LOC110527629	uncharacterized LOC110527629
S_PBS_5-S_PBS_1	XLOC_038080:E002	XLOC_038080	E002	5.64478	0.0517301	20.2954	6.63593e-06	0.00533576	1.44108	5.50739	3.92834	NC_035084.1	17328721	17328754	34	-	5	16	1	1	TCONS_00108339	LOC110529565	proteoglycan 4-like
S_FP_5-C_FP_5	XLOC_024206:E004	XLOC_024206	E004	5.10462	0.0334292	15.8925	6.70423e-05	0.0178431	1.19882	4.78371	4.04909	NC_035081.1	55104126	55104218	93	-	10	10	0	1	TCONS_00067800	LOC110524154	uncharacterized LOC110524154
C_FP_5-C_FP_1	XLOC_087625:E002	XLOC_087625	E002	18.9083	0.0118295	37.268	1.02958e-09	1.79696e-06	1.9736	8.04306	4.16521	NC_035095.1	16414502	16414598	97	+	39	42	1	1	TCONS_00250211	LOC110498670	annexin A2-B-like
S_FP_5-C_FP_5	XLOC_133227:E013	XLOC_133227	E013	6.40324	0.0521693	14.0115	0.000181692	0.0381274	1.24934	5.17999	4.16958	NW_018559027.1	6005	6074	70	-	7	19	0	1	TCONS_00357945, TCONS_00357946, TCONS_00357948	LOC110514558	uncharacterized LOC110514558
R_PBS_1-C_PBS_1	XLOC_061364:E003	XLOC_061364	E003	877.221	0.145995	22.0525	2.653e-06	0.0023624	14.0577	30.8114	4.18106	NC_035089.1	51587557	51587624	68	+	931	2731	148	102	TCONS_00173805	LOC110486850	parvalbumin beta 1
S_FP_1-C_FP_1	XLOC_064893:E001	XLOC_064893	E001	4.02613	0.0385822	14.9006	0.000113328	0.0415835	1.07488	4.57196	4.22394	NC_035089.1	65905185	65905335	151	-	7	8	1	0	TCONS_00185246	LOC110485333	ADP-ribosylation factor-like protein 6-interacting protein 1
S_FP_1-C_FP_1	XLOC_044518:E007	XLOC_044518	E007	5.89745	0.0386516	15.5943	7.84892e-05	0.0309335	1.1812	5.10869	4.28373	NC_035086.1	948819	948827	9	+	8	15	1	0	TCONS_00126120, TCONS_00126121	LOC110533245	palmitoyltransferase ZDHHC15-like
C_FP_5-C_FP_1	XLOC_073213:E007	XLOC_073213	E007	4.29612	0.0709975	13.5489	0.000232425	0.0486792	1.09292	4.95985	4.40734	NC_035091.1	61311382	61311481	100	-	6	12	1	0	TCONS_00208430, TCONS_00208428	LOC110490680	uncharacterized LOC110490680
C_FP_5-C_PBS_5	XLOC_122594:E002	XLOC_122594	E002	10.8494	0.0152431	26.3568	2.83818e-07	0.000477665	1.33664	6.09291	4.45435	NW_018532876.1	736	875	140	-	19	24	0	1	TCONS_00340322	LOC110511519	uncharacterized LOC110511519
C_FP_5-C_FP_1	XLOC_057793:E001	XLOC_057793	E001	8.10278	0.0481675	25.2344	5.07697e-07	0.000379757	1.49467	6.87857	4.48736	NC_035088.1	58402980	58403076	97	-	23	10	1	1	TCONS_00162646	atp2a1	ATPase sarcoplasmic/endoplasmic reticulum Ca2+ transporting 1
R_FP_5-R_FP_1	XLOC_007518:E004	XLOC_007518	E004	5.99772	0.0345519	18.863	1.40447e-05	0.0128404	1.11708	5.19402	4.49064	NC_035078.1	9270096	9270111	16	-	11	15	1	0	TCONS_00021433	LOC110538623	uncharacterized LOC110538623
R_PBS_5-C_PBS_5	XLOC_093325:E005	XLOC_093325	E005	15.9759	0.0890866	21.5745	3.40353e-06	0.00223521	1.76935	8.08805	4.51831	NC_035097.1	10943301	10943360	60	+	22	44	1	1	TCONS_00266274, TCONS_00266276	LOC110501018	protein kinase C and casein kinase substrate in neurons protein 2-like
S_PBS_5-S_PBS_1	XLOC_122550:E002	XLOC_122550	E002	8.90555	0.0386989	31.372	2.13031e-08	2.18008e-05	1.25824	5.89695	4.52743	NW_018532736.1	46688	46713	26	-	35	3	0	1	TCONS_00340222	LOC110511505	NLR family CARD domain-containing protein 3-like
R_FP_5-C_FP_5	XLOC_007518:E004	XLOC_007518	E004	6.43425	0.0289302	20.9646	4.6786e-06	0.00199308	1.15638	5.58134	4.59817	NC_035078.1	9270096	9270111	16	-	11	15	1	0	TCONS_00021433	LOC110538623	uncharacterized LOC110538623
R_PBS_5-R_PBS_1	XLOC_122550:E003	XLOC_122550	E003	16.1709	0.272972	21.0493	4.47618e-06	0.00152548	2.66259	12.0214	4.61976	NW_018532736.1	54243	54345	103	-	26	26	7	8	TCONS_00340222	LOC110511505	NLR family CARD domain-containing protein 3-like
S_FP_5-C_FP_5	XLOC_048519:E002	XLOC_048519	E002	33.7878	0.04789	22.8638	1.73899e-06	0.00111623	1.75545	8.23694	4.62845	NC_035086.1	67722802	67722902	101	-	52	88	0	1	TCONS_00137623	LOC110534790	ladderlectin-like
R_FP_5-C_FP_5	XLOC_048519:E002	XLOC_048519	E002	12.7316	0.0332993	22.2565	2.38555e-06	0.0011335	1.37918	6.68512	4.63477	NC_035086.1	67722802	67722902	101	-	1	55	0	1	TCONS_00137623	LOC110534790	ladderlectin-like
C_FP_5-C_FP_1	XLOC_124960:E004	XLOC_124960	E004	6.4289	0.0246057	24.0557	9.35879e-07	0.000576501	1.1643	5.69459	4.63744	NW_018538427.1	8670	8698	29	-	14	13	0	1	TCONS_00344240, TCONS_00344239	LOC110512265	type I phosphatidylinositol 4,5-bisphosphate 4-phosphatase-B-like
S_PBS_5-C_PBS_5	XLOC_122594:E002	XLOC_122594	E002	40.4378	0.0521478	21.9214	2.84052e-06	0.00170463	1.84318	8.83082	4.65275	NW_018532876.1	736	875	140	-	47	116	0	1	TCONS_00340322	LOC110511519	uncharacterized LOC110511519
R_FP_5-R_FP_1	XLOC_151562:E005	XLOC_151562	E005	2.89527	0.0537261	23.0193	1.60382e-06	0.00250701	1.14507	5.84188	4.77385	NW_018615861.1	52663	52824	162	+	3	4	3	2	TCONS_00387452	LOC110518680	uncharacterized LOC110518680
S_PBS_1-C_PBS_1	XLOC_109755:E001	XLOC_109755	E001	11.8181	0.0189751	47.1495	6.57742e-12	4.09905e-08	1.52158	7.47695	4.7831	NC_035102.1	30090232	30090736	505	-	27	21	2	0	TCONS_00310701	LOC110506796	deoxyuridine 5'-triphosphate nucleotidohydrolase-like
R_PBS_5-S_PBS_5	XLOC_093325:E009	XLOC_093325	E009	18.9263	0.0565035	32.331	1.30024e-08	1.45573e-05	1.7253	8.75019	4.79838	NC_035097.1	10950636	10950837	202	+	28	49	1	1	TCONS_00266273, TCONS_00266274, TCONS_00266276	LOC110501018	protein kinase C and casein kinase substrate in neurons protein 2-like
R_FP_5-R_FP_1	XLOC_027810:E006	XLOC_027810	E006	10.1657	0.0171857	39.9906	2.55182e-10	9.332e-07	1.18548	6.36373	4.93433	NC_035082.1	82517116	82517152	37	+	18	27	0	1	TCONS_00078140	LOC110527033	V-type proton ATPase subunit d 1-like
R_FP_5-C_FP_5	XLOC_122594:E004	XLOC_122594	E004	18.6436	0.0333364	69.5349	7.50746e-17	3.09157e-13	1.91722	10.6308	5.14613	NW_018532876.1	1542	1588	47	-	52	19	0	4	TCONS_00340322, TCONS_00340323	LOC110511519	uncharacterized LOC110511519
C_FP_5-C_FP_1	XLOC_087625:E001	XLOC_087625	E001	18.6642	0.0121387	42.5105	7.0303e-11	1.47243e-07	1.39764	8.04305	5.16447	NC_035095.1	16411664	16411886	223	+	39	42	0	1	TCONS_00250211	LOC110498670	annexin A2-B-like
C_PBS_5-C_PBS_1	XLOC_078013:E001	XLOC_078013	E001	7.64042	0.106184	16.5065	4.84845e-05	0.0409352	1.124	6.44728	5.1892	NC_035093.1	3180028	3180162	135	+	31	4	0	1	TCONS_00222050, TCONS_00222049	LOC100136783	myosin heavy chain, fast skeletal muscle
R_PBS_1-S_PBS_1	XLOC_122550:E002	XLOC_122550	E002	12.8601	0.017751	45.1016	1.87072e-11	4.64276e-08	1.21788	7.28459	5.28818	NW_018532736.1	46688	46713	26	-	21	32	0	1	TCONS_00340222	LOC110511505	NLR family CARD domain-containing protein 3-like
R_PBS_5-S_PBS_5	XLOC_093325:E005	XLOC_093325	E005	16.0449	0.0767551	28.1728	1.10955e-07	0.000114668	1.22197	8.14364	5.57298	NC_035097.1	10943301	10943360	60	+	22	44	0	1	TCONS_00266274, TCONS_00266276	LOC110501018	protein kinase C and casein kinase substrate in neurons protein 2-like
S_PBS_5-C_PBS_5	XLOC_073358:E004	XLOC_073358	E004	17.8556	0.00977571	64.8003	8.28881e-16	1.79071e-12	1.20517	8.95353	5.92579	NC_035092.1	1446540	1446695	156	+	39	34	0	1	TCONS_00208871	LOC110491233	cofilin-2-like
S_FP_1-C_FP_1	XLOC_078013:E002	XLOC_078013	E002	47.1309	0.0375778	58.8076	1.73865e-14	4.62523e-11	1.35301	11.6662	6.52775	NC_035093.1	3180282	3180405	124	+	77	110	0	1	TCONS_00222049	LOC100136783	myosin heavy chain, fast skeletal muscle
R_PBS_5-C_PBS_5	XLOC_096267:E007	XLOC_096267	E007	76.3	0.00594988	147.209	7.06525e-34	6.95998e-30	1.47599	13.8691	6.86364	NC_035097.1	50561377	50561398	22	-	199	124	0	1	TCONS_00274450	LOC110500797	4F2 cell-surface antigen heavy chain-like
R_PBS_5-S_PBS_5	XLOC_096267:E007	XLOC_096267	E007	77.8218	0.00537649	153.921	2.4096e-35	3.2373e-31	1.44269	14.2148	6.90547	NC_035097.1	50561377	50561398	22	-	199	124	0	1	TCONS_00274450	LOC110500797	4F2 cell-surface antigen heavy chain-like
C_FP_5-C_FP_1	XLOC_078013:E002	XLOC_078013	E002	21.1038	0.196843	28.4469	9.63024e-08	0.000100848	0.989973	11.6176	7.34901	NC_035093.1	3180282	3180405	124	+	59	32	0	1	TCONS_00222049	LOC100136783	myosin heavy chain, fast skeletal muscle
S_PBS_5-S_PBS_1	XLOC_078032:E003	XLOC_078032	E003	16.444	0.0361388	78.8582	6.6732e-19	1.91777e-15	0.8957	10.5728	7.355	NC_035093.1	3379788	3379887	100	+	25	42	1	0	TCONS_00222114	LOC110495038	myosin heavy chain, fast skeletal muscle-like
R_PBS_5-R_PBS_1	XLOC_096267:E007	XLOC_096267	E007	77.1212	0.00585651	188.967	5.34344e-43	3.64209e-39	1.321	14.8846	7.41666	NC_035097.1	50561377	50561398	22	-	199	124	1	0	TCONS_00274450	LOC110500797	4F2 cell-surface antigen heavy chain-like
R_PBS_1-C_PBS_1	XLOC_038080:E007	XLOC_038080	E007	8.22403	0.0200043	25.7058	3.97626e-07	0.000486734	0.0720389	5.79058	12.7609	NC_035084.1	17337758	17337808	51	-	13	24	0	0	TCONS_00108340, TCONS_00108342, TCONS_00108343	LOC110529565	proteoglycan 4-like
C_FP_5-C_FP_1	XLOC_094768:E001	XLOC_094768	E001	4.55128	0.0312867	14.7176	0.000124876	0.0278234	0.0532263	4.41738	12.7858	NC_035097.1	3588053	3588288	236	-	11	9	0	0	TCONS_00270301	LOC110499766	KRR1 small subunit processome component homolog
R_PBS_1-S_PBS_1	XLOC_046557:E002	XLOC_046557	E002	8.47806	0.0329055	26.1122	3.2214e-07	0.000307495	0.0722939	5.93613	12.8062	NC_035086.1	70159074	70159108	35	+	9	27	0	0	TCONS_00131847	LOC110534587	zinc finger protein 638-like
C_PBS_5-C_PBS_1	XLOC_035198:E002	XLOC_035198	E002	3.84785	0.0390696	16.3014	5.40248e-05	0.0430788	0.047518	4.29719	13.0663	NC_035083.1	78502271	78502405	135	-	9	8	0	0	TCONS_00099878	LOC110529064	lysine-specific demethylase phf2-like
S_PBS_5-C_PBS_5	XLOC_032105:E002	XLOC_032105	E002	8.21858	0.104096	18.3098	1.87741e-05	0.00881731	0.0639045	6.0144	13.1771	NC_035083.1	55437520	55437585	66	+	28	7	0	0	TCONS_00090669	LOC110528227	tubulin alpha-1C chain-like
R_PBS_5-S_PBS_5	XLOC_010494:E007	XLOC_010494	E007	4.31792	0.0403039	15.4894	8.29694e-05	0.0327851	0.0336247	3.35893	13.3022	NC_035079.1	14739292	14739330	39	+	10	8	0	0	TCONS_00029743, TCONS_00029740	LOC110508957	coiled-coil domain-containing protein 106-like
C_FP_5-C_PBS_5	XLOC_064494:E006	XLOC_064494	E006	7.10895	0.0402576	33.2492	8.10749e-09	1.63739e-05	0.0587755	6.27371	13.562	NC_035089.1	56843487	56843549	63	-	11	18	0	0	TCONS_00183928	LOC110486998	dnaJ homolog subfamily A member 3, mitochondrial-like
C_FP_5-C_PBS_5	XLOC_064159:E003	XLOC_064159	E003	9.09813	0.0219306	38.3833	5.81264e-10	1.95653e-06	0.0573226	6.69799	13.835	NC_035089.1	48693530	48693884	355	-	16	21	0	0	TCONS_00182720	LOC110485217	GDP-L-fucose synthase-like
R_PBS_1-C_PBS_1	XLOC_046557:E002	XLOC_046557	E002	7.94189	0.0337638	20.2847	6.67306e-06	0.0042992	0.0449918	5.56668	13.9975	NC_035086.1	70159074	70159108	35	+	9	27	0	0	TCONS_00131847	LOC110534587	zinc finger protein 638-like
R_FP_5-R_FP_1	XLOC_061855:E004	XLOC_061855	E004	8.99435	0.0221048	18.1767	2.01322e-05	0.0138044	0.0394223	5.01448	14.037	NC_035089.1	62737773	62737827	55	+	16	25	0	0	TCONS_00175641	LOC110487063	centromere protein X-like
R_PBS_1-C_PBS_1	XLOC_140197:E001	XLOC_140197	E001	5.72761	0.125886	15.6343	7.68462e-05	0.0293961	0.0439077	5.82973	14.2103	NW_018577580.1	50764	50858	95	-	6	20	0	0	TCONS_00369536	LOC110516365	uncharacterized LOC110516365
R_PBS_1-C_PBS_1	XLOC_030543:E002	XLOC_030543	E002	1.58117	0.0954482	14.8599	0.000115798	0.042954	0.0308183	4.17259	14.2158	NC_035083.1	3013829	3013908	80	+	4	3	0	0	TCONS_00086018	LOC110527213	uncharacterized LOC110527213
S_PBS_5-S_PBS_1	XLOC_050673:E004	XLOC_050673	E004	4.69387	0.0568059	18.7947	1.45569e-05	0.00963924	0.0357871	4.88575	14.2367	NC_035087.1	71964356	71964536	181	+	13	7	0	0	TCONS_00143170	LOC110536394	kremen protein 1-like
R_FP_5-C_FP_5	XLOC_067264:E002	XLOC_067264	E002	2.91926	0.0514626	15.3436	8.96237e-05	0.02171	0.0301281	4.21385	14.2893	NC_035090.1	79095860	79095889	30	+	7	5	0	0	TCONS_00192070, TCONS_00192072, TCONS_00192069	LOC110487794	PDZ and LIM domain protein 7-like
C_PBS_5-C_PBS_1	XLOC_094962:E005	XLOC_094962	E005	4.05411	0.0374342	22.7198	1.87431e-06	0.00384314	0.033451	4.65726	14.3232	NC_035097.1	8674805	8675054	250	-	10	8	0	0	TCONS_00270758, TCONS_00270757	LOC110499865	voltage-dependent calcium channel subunit alpha-2/delta-1-like
S_PBS_5-S_PBS_1	XLOC_044338:E001	XLOC_044338	E001	12.1993	0.0730885	31.6198	1.87505e-08	2.11075e-05	0.0539092	7.44335	14.3356	NC_035085.1	65195985	65196055	71	-	34	18	0	0	TCONS_00125667	rs21	40S ribosomal protein S21
R_FP_5-C_FP_5	XLOC_061855:E004	XLOC_061855	E004	9.68931	0.0186675	24.0729	9.27553e-07	0.000509747	0.039626	5.97479	14.5398	NC_035089.1	62737773	62737827	55	+	16	25	0	0	TCONS_00175641	LOC110487063	centromere protein X-like
R_FP_5-R_FP_1	XLOC_027810:E005	XLOC_027810	E005	9.20018	0.0204135	42.643	6.56978e-11	3.60385e-07	0.0407002	6.15662	14.5649	NC_035082.1	82517114	82517115	2	+	16	26	0	0	TCONS_00078140, TCONS_00078139	LOC110527033	V-type proton ATPase subunit d 1-like
C_FP_5-C_FP_1	XLOC_073213:E006	XLOC_073213	E006	4.05206	0.083005	17.5117	2.85542e-05	0.00879469	0.0313714	4.95916	14.6543	NC_035091.1	61303476	61303640	165	-	6	12	0	0	TCONS_00208428	LOC110490680	uncharacterized LOC110490680
S_PBS_5-S_PBS_1	XLOC_094962:E005	XLOC_094962	E005	3.51451	0.10868	15.3173	9.08826e-05	0.046503	0.0283445	4.61032	14.7364	NC_035097.1	8674805	8675054	250	-	10	5	0	0	TCONS_00270758, TCONS_00270757	LOC110499865	voltage-dependent calcium channel subunit alpha-2/delta-1-like
R_PBS_1-S_PBS_1	XLOC_038080:E007	XLOC_038080	E007	8.78606	0.0195846	49.8827	1.63214e-12	5.0633e-09	0.0434546	6.92883	14.7524	NC_035084.1	17337758	17337808	51	-	13	24	0	0	TCONS_00108340, TCONS_00108342, TCONS_00108343	LOC110529565	proteoglycan 4-like
S_PBS_5-C_PBS_5	XLOC_102350:E003	XLOC_102350	E003	5.08507	0.0278914	21.9684	2.7718e-06	0.00170463	0.0307794	5.06262	14.7692	NC_035100.1	9233698	9233701	4	-	10	11	0	0	TCONS_00290478	LOC110503677	proprotein convertase subtilisin/kexin type 7-like
R_PBS_5-S_PBS_5	XLOC_038080:E007	XLOC_038080	E007	2.62722	0.0833541	16.4629	4.96112e-05	0.0222176	0.0268372	4.47176	14.7919	NC_035084.1	17337758	17337808	51	-	3	8	0	0	TCONS_00108340, TCONS_00108342, TCONS_00108343	LOC110529565	proteoglycan 4-like
R_FP_5-C_FP_5	XLOC_129484:E007	XLOC_129484	E007	9.72529	0.0220159	28.2041	1.09174e-07	0.000103749	0.034008	5.64052	14.8076	NW_018549036.1	9607	9673	67	-	17	24	0	0	TCONS_00351782	LOC110513613	microfibril-associated glycoprotein 4-like
S_PBS_5-S_PBS_1	XLOC_075825:E001	XLOC_075825	E001	8.52903	0.0302688	34.9053	3.46141e-09	5.56644e-06	0.0364815	6.35362	14.974	NC_035092.1	5057223	5057417	195	-	20	16	0	0	TCONS_00215627, TCONS_00215628, TCONS_00215629, TCONS_00215624, TCONS_00215625, TCONS_00215631, TCONS_00215630, TCONS_00215626	LOC110491294	calcineurin subunit B type 1-like
R_FP_1-C_FP_1	XLOC_137403:E002	XLOC_137403	E002	7.79949	0.0818822	24.5468	7.25274e-07	0.00122582	0.0336349	5.89197	14.9942	NW_018569490.1	5943	6042	100	-	18	14	0	0	TCONS_00364949	LOC110515653	60S ribosomal protein L9-like
R_FP_5-C_FP_5	XLOC_118727:E004	XLOC_118727	E004	5.84494	0.0304805	28.9914	7.2701e-08	8.16498e-05	0.0299984	5.50714	15.0977	NW_018523573.1	31845	31869	25	+	8	17	0	0	TCONS_00334257	LOC110510564	uncharacterized LOC110510564
R_PBS_1-C_PBS_1	XLOC_147373:E020	XLOC_147373	E020	5.32741	0.0298016	22.0174	2.70187e-06	0.0023624	0.0283043	5.17701	15.1126	NW_018600882.1	968	1036	69	+	8	16	0	0	TCONS_00381064, TCONS_00381067, TCONS_00381070, TCONS_00381075, TCONS_00381080	LOC110517829	CD9 antigen pseudogene
R_PBS_1-S_PBS_1	XLOC_013074:E006	XLOC_013074	E006	3.36468	0.0477289	15.506	8.22438e-05	0.0231946	0.0213451	4.19802	15.283	NC_035079.1	10129013	10129245	233	-	7	7	0	0	TCONS_00036963	LOC110520777	band 4.1-like protein 4B
S_FP_5-C_FP_5	XLOC_027810:E004	XLOC_027810	E004	6.21203	0.05676	19.7681	8.74283e-06	0.00397507	0.0267542	5.29318	15.3296	NC_035082.1	82517103	82517113	11	+	9	17	0	0	TCONS_00078139	LOC110527033	V-type proton ATPase subunit d 1-like
S_PBS_1-C_PBS_1	XLOC_061675:E011	XLOC_061675	E011	3.14876	0.0576856	19.0028	1.30529e-05	0.00739503	0.0204149	4.33299	15.5262	NC_035089.1	58030426	58031062	637	+	5	9	0	0	TCONS_00174943, TCONS_00174947	LOC110487022	MAPK regulated corepressor interacting protein 2-like
R_PBS_1-S_PBS_1	XLOC_048844:E003	XLOC_048844	E003	3.76803	0.060286	16.0189	6.27124e-05	0.0192355	0.021273	4.71794	15.6412	NC_035087.1	6457271	6457662	392	+	4	12	0	0	TCONS_00138314	LOC100135901	myosin-7
S_FP_1-C_FP_1	XLOC_137403:E002	XLOC_137403	E002	7.3753	0.0373216	36.7507	1.34242e-09	1.58719e-06	0.0304033	6.68193	15.6649	NW_018569490.1	5943	6042	100	-	6	25	0	0	TCONS_00364949	LOC110515653	60S ribosomal protein L9-like
R_PBS_5-R_PBS_1	XLOC_078013:E002	XLOC_078013	E002	21.1742	0.010937	143.463	4.6569e-33	1.05805e-29	0.0526871	11.7071	15.8616	NC_035093.1	3180282	3180405	124	+	54	35	0	0	TCONS_00222049	LOC100136783	myosin heavy chain, fast skeletal muscle
S_PBS_5-C_PBS_5	XLOC_075825:E001	XLOC_075825	E001	8.65259	0.0272122	35.5711	2.45903e-09	2.41477e-06	0.0274038	6.64656	15.9227	NC_035092.1	5057223	5057417	195	-	20	16	0	0	TCONS_00215627, TCONS_00215628, TCONS_00215629, TCONS_00215624, TCONS_00215625, TCONS_00215631, TCONS_00215630, TCONS_00215626	LOC110491294	calcineurin subunit B type 1-like
C_FP_5-C_FP_1	XLOC_078013:E001	XLOC_078013	E001	23.4656	0.124935	47.2052	6.39319e-12	1.67374e-08	0.0530383	12.2277	15.969	NC_035093.1	3180028	3180162	135	+	59	44	0	0	TCONS_00222050, TCONS_00222049	LOC100136783	myosin heavy chain, fast skeletal muscle
R_FP_5-C_FP_5	XLOC_027810:E005	XLOC_027810	E005	9.91159	0.0172083	43.4659	4.31417e-11	8.88287e-08	0.0255642	6.72064	16.1616	NC_035082.1	82517114	82517115	2	+	16	26	0	0	TCONS_00078140, TCONS_00078139	LOC110527033	V-type proton ATPase subunit d 1-like
S_PBS_5-C_PBS_5	XLOC_137403:E002	XLOC_137403	E002	13.341	0.262664	16.1723	5.78352e-05	0.0209437	0.0297897	7.89729	16.2115	NW_018569490.1	5943	6042	100	-	14	40	0	0	TCONS_00364949	LOC110515653	60S ribosomal protein L9-like
R_FP_5-C_FP_5	XLOC_027810:E006	XLOC_027810	E006	10.6504	0.0151994	47.2514	6.24424e-12	1.54283e-08	0.0255642	6.94565	16.2624	NC_035082.1	82517116	82517152	37	+	18	27	0	0	TCONS_00078140	LOC110527033	V-type proton ATPase subunit d 1-like
C_FP_5-C_PBS_5	XLOC_087625:E001	XLOC_087625	E001	19.9743	0.0129489	76.9427	1.75991e-18	1.77716e-14	0.0316451	8.86702	16.4316	NC_035095.1	16411664	16411886	223	+	39	42	0	0	TCONS_00250211	LOC110498670	annexin A2-B-like
S_PBS_5-C_PBS_5	XLOC_075825:E003	XLOC_075825	E003	3.59016	0.0559014	14.5288	0.000138037	0.0414187	0.0143475	4.35491	16.5252	NC_035092.1	5057735	5057857	123	-	9	6	0	0	TCONS_00215624, TCONS_00215627, TCONS_00215628, TCONS_00215629	LOC110491294	calcineurin subunit B type 1-like
S_FP_1-C_FP_1	XLOC_078013:E001	XLOC_078013	E001	115.311	0.14307	44.84	2.13808e-11	3.79189e-08	0.0646197	16.484	16.6077	NC_035093.1	3180028	3180162	135	+	77	412	0	0	TCONS_00222050, TCONS_00222049	LOC100136783	myosin heavy chain, fast skeletal muscle
R_PBS_5-S_PBS_5	XLOC_062657:E004	XLOC_062657	E004	6.93404	0.0403774	26.5784	2.53061e-07	0.000242849	0.0147415	5.86211	17.324	NC_035089.1	10289709	10289828	120	-	10	19	0	0	TCONS_00178342, TCONS_00178341	LOC110487513	mitochondrial cardiolipin hydrolase-like
S_FP_5-C_FP_5	XLOC_027810:E005	XLOC_027810	E005	26.5188	0.0139358	89.4467	3.15008e-21	1.14579e-17	0.0267543	10.1957	17.4159	NC_035082.1	82517114	82517115	2	+	47	63	0	0	TCONS_00078140, TCONS_00078139	LOC110527033	V-type proton ATPase subunit d 1-like
S_FP_5-C_FP_5	XLOC_027810:E006	XLOC_027810	E006	27.0314	0.0115192	95.1958	1.72454e-22	9.40906e-19	0.0267543	10.2764	17.4429	NC_035082.1	82517116	82517152	37	+	49	63	0	0	TCONS_00078140	LOC110527033	V-type proton ATPase subunit d 1-like

## Sheet: DE NATs overlapping BCWD QTL
All DE NATs overlapping with BCWD QTL reported in previous mapping studies
DE LncNAT.Sense	DE LncNAT	class code	sense gene	annotation	Comparison	log2FoldChange	padj	correlation ( R )	Chr	NAT start	NAT end	QTL start	QTL end	Reference	Journal Name	Population	Type of Marker	Method of Analysis	Software	BCWD Phenotype	Start-Marker	End-marker	P-value	h2qb	AGV (%)c	NOTES
OmyAS00038206.LOC110510788	OmyAS00038206	class_code "s"	LOC110510788	chymotrypsin-like protease CTRL-1	S_FP_5_R_FP_5	2.04312	3.10267e-07	0.848026	Omy3	18304312	18304740	3944231	53789568	Vallejo et al., 2014	Marine Biotechnology	NCCCWA, YC 2005, 2007, 2009	STRs	Linkage analysis	GridQTL	DAYS & STATUS	OMM1016a	OMM5324	***; **	0.18; 0.11
OmyAS00038631.LOC110503853	OmyAS00038631	class_code "x"	LOC110503853	metalloreductase STEAP4-like	S_FP_5_R_FP_5	1.3202	0.0312993	0.91527	Omy3	24003992	24004138	3944231	53789568	Vallejo et al., 2014	Marine Biotechnology	NCCCWA, YC 2005, 2007, 2009	STRs	Linkage analysis	GridQTL	DAYS & STATUS	OMM1016a	OMM5324	***; **	0.18; 0.11
OmyAS00249395.LOC110498457	OmyAS00249395	class_code "s"	LOC110498457	uncharacterized LOC110498457	S_FP_5_R_FP_5	-4.69788	1.53705e-37	N/A	Omy19	6457936	6459241	3997315	9301213	Vallejo et al., 2014	Aquaculture	NCCCWA, YC 2012	STRs	Linkage analysis	GridQTL & SOLAR	DAYS & STATUS	OMY120INRAb	OMM1134a	**	0.2
OmyAS00078652.LOC110525076	OmyAS00078652	class_code "s"	LOC110525076	myosin heavy chain, fast skeletal muscle-like	S_FP_5_R_FP_5	1.14426	6.12422e-05	0.838937	Omy6	4411818	4411918	4355841	15516680	Vallejo et al., 2014	Marine Biotechnology	NCCCWA, YC 2005, 2007, 2009	STRs	Linkage analysis	GridQTL	DAYS & STATUS	OMM5306	OMM5254	***; **	0.15; 0.11
OmyAS00078653.LOC110525076	OmyAS00078653	class_code "s"	LOC110525076	myosin heavy chain, fast skeletal muscle-like	S_FP_5_R_FP_5	1.03319	0.00926972	0.752489	Omy6	4412692	4412797	4355841	15516680	Vallejo et al., 2014	Marine Biotechnology	NCCCWA, YC 2005, 2007, 2009	STRs	Linkage analysis	GridQTL	DAYS & STATUS	OMM5306	OMM5254	***; **	0.15; 0.11
OmyAS00291132.LOC110503851	OmyAS00291132	class_code "s"	LOC110503851	solute carrier family 13 member 2-like	S_FP_5_R_FP_5	1.28612	0.0108886	0.780535	Omy24	15406590	15406816	7754786	35306305	Vallejo et al., 2014	Marine Biotechnology	NCCCWA, YC 2005, 2007, 2009	STRs	Linkage analysis	GridQTL	DAYS & STATUS	OMM1093	OMM1288	*	0.07
OmyAS00292470.LOC110503407	OmyAS00292470	class_code "s"	LOC110503407	sucrase-isomaltase, intestinal-like	S_FP_5_R_FP_5	1.60119	0.00063794	0.948774	Omy24	32650953	32651081	7754786	35306305	Vallejo et al., 2014	Marine Biotechnology	NCCCWA, YC 2005, 2007, 2009	STRs	Linkage analysis	GridQTL	DAYS & STATUS	OMM1093	OMM1288	*	0.07
OmyAS00292471.LOC110503408	OmyAS00292471	class_code "s"	LOC110503408	alpha-glucosidase-like	S_FP_5_R_FP_5	1.59011	0.000719481	0.816987	Omy24	32663748	32663920	7754786	35306305	Vallejo et al., 2014	Marine Biotechnology	NCCCWA, YC 2005, 2007, 2009	STRs	Linkage analysis	GridQTL	DAYS & STATUS	OMM1093	OMM1288	*	0.07
OmyAS00094912.LOC100136615	OmyAS00094912	class_code "s"	LOC100136615	differentially regulated trout protein 1	S_FP_5_R_FP_5	1.15501	0.000479071	0.927566	Omy7	15615908	15616010	15368940	15991566	Palti et al., 2015	PlosOne	NCCCWA, YC 2009	RADs, STRs	QTL analysis & GWAS	GridQTL & GenAbel	STATUS	RM20090702856	RM20090700328	**	0.18
OmyAS00154728.LOC110538944	OmyAS00154728	class_code "x"	LOC110538944	beta-1,4 N-acetylgalactosaminyltransferase 2-like	S_FP_5_R_FP_5	-1.14956	0.0209731	0.720496	Omy12	63749020	63750142	18722763	76000009	Liu et al., 2015	Frontiers in Genetics	NCCCWA, YC 2012	RADs	QTL analysis & GWAS	GridQTL & GenAbel	DAYS	RTRAD89NT108132	RTRAD89NT076924	*	0.18		Sire HS family
OmyAS00156027.LOC110538491	OmyAS00156027	class_code "s"	LOC110538491	permeability factor 2-like	S_FP_5_R_FP_5	1.90336	2.35172e-06	0.833953	Omy12	74885110	74885368	18722763	76000009	Liu et al., 2015	Frontiers in Genetics	NCCCWA, YC 2012	RADs	QTL analysis & GWAS	GridQTL & GenAbel	DAYS	RTRAD89NT108132	RTRAD89NT076924	*	0.18		Sire HS family
OmyAS00156030.LOC110538492	OmyAS00156030	class_code "s"	LOC110538492	permeability factor 2-like	S_FP_5_R_FP_5	2.07421	8.91062e-15	0.940254	Omy12	74909762	74910557	18722763	76000009	Liu et al., 2015	Frontiers in Genetics	NCCCWA, YC 2012	RADs	QTL analysis & GWAS	GridQTL & GenAbel	DAYS	RTRAD89NT108132	RTRAD89NT076924	*	0.18		Sire HS family
OmyAS00139685.LOC110535540	OmyAS00139685	class_code "s"	LOC110535540	cAMP-responsive element modulator-like	S_FP_5_R_FP_5	1.31011	0.0294207	0.918705	Omy11	22908813	22909149	20343255	77910209	Vallejo et al., 2014	Marine Biotechnology	NCCCWA, YC 2005, 2007, 2009	STRs	Linkage analysis	GridQTL	DAYS & STATUS	OMM3020	OMM1708	*	0.08
OmyAS00148282.LOC110536208	OmyAS00148282	class_code "s"	LOC110536208	serum albumin 2-like	S_FP_5_R_FP_5	-1.44079	1.51526e-06	0.936057	Omy11	59703968	59705431	20343255	77910209	Vallejo et al., 2014	Marine Biotechnology	NCCCWA, YC 2005, 2007, 2009	STRs	Linkage analysis	GridQTL	DAYS & STATUS	OMM3020	OMM1708	*	0.08
OmyAS00019010.LOC110499781	OmyAS00019010	class_code "s"	LOC110499781	uncharacterized LOC110499781	S_FP_5_R_FP_5	2.06535	3.41366e-06	0.747644	Omy2	76148902	76149294	55783552	78687386	Vallejo et al., 2014	Marine Biotechnology	NCCCWA, YC 2005, 2007, 2009	STRs	Linkage analysis	GridQTL	DAYS & STATUS	OMM5198	OMM1228	**; ***	0.12; 0.15
OmyAS00022651.LOC100653444	OmyAS00022651	class_code "s"	LOC100653444	hepcidin-like	S_FP_5_R_FP_5	3.96092	2.70278e-25	0.854417	Omy2	20624748	20625111	20000000		Liu et al., 2015	Frontiers in Genetics	NCCCWA, YC 2012	RADs	QTL analysis & GWAS	GridQTL & GenAbel	DAYS & STATUS	Na	Na	*	0.2		Dam HS family
OmyAS00033057.LOC110520176	OmyAS00033057	class_code "s"	LOC110520176	glycophorin-C-like	S_FP_5_R_FP_5	-1.33982	0.0140112	0.801946	Omy3	54971582	54973209	54696714		Kutyrev et al., 2016	Fish & Shellfish Immunol.	NCCCWA, YC 2014	DGE	GeXP assay	GraphPad Prism	Gexpression; Fp load	Affx-88915186
OmyAS00029649.LOC110508909	OmyAS00029649	class_code "x"	LOC110508909	cytoplasmic phosphatidylinositol transfer protein 1-like	S_FP_1_R_FP_1	-1.21331	0.0349153	0.739782	Omy3	14211111	14211148	3944231	53789568	Vallejo et al., 2014	Marine Biotechnology	NCCCWA, YC 2005, 2007, 2009	STRs	Linkage analysis	GridQTL	DAYS & STATUS	OMM1016a	OMM5324	***; **	0.18; 0.11
OmyAS00029958.LOC110509693	OmyAS00029958	class_code "x"	LOC110509693	chromodomain-helicase-DNA-binding protein 4 pseudogene	S_FP_1_R_FP_1	-2.31328	1.64311e-07	N/A	Omy3	15872115	15873178	3944231	53789568	Vallejo et al., 2014	Marine Biotechnology	NCCCWA, YC 2005, 2007, 2009	STRs	Linkage analysis	GridQTL	DAYS & STATUS	OMM1016a	OMM5324	***; **	0.18; 0.11
OmyAS00249393.LOC110498457	OmyAS00249393	class_code "x"	LOC110498457	uncharacterized LOC110498457	S_FP_1_R_FP_1	-1.72648	0.00032944	N/A	Omy19	6457927	6458894	3997315	9301213	Vallejo et al., 2014	Aquaculture	NCCCWA, YC 2012	STRs	Linkage analysis	GridQTL & SOLAR	DAYS & STATUS	OMY120INRAb	OMM1134a	**	0.2
OmyAS00078652.LOC110525076	OmyAS00078652	class_code "s"	LOC110525076	myosin heavy chain, fast skeletal muscle-like	S_FP_1_R_FP_1	1.54946	3.81908e-07	0.838937	Omy6	4411818	4411918	4355841	15516680	Vallejo et al., 2014	Marine Biotechnology	NCCCWA, YC 2005, 2007, 2009	STRs	Linkage analysis	GridQTL	DAYS & STATUS	OMM5306	OMM5254	***; **	0.15; 0.11
OmyAS00289178.LOC110503201	OmyAS00289178	class_code "x"	LOC110503201	uncharacterized LOC110503201	S_FP_1_R_FP_1	1.24937	0.0264187	N/A	Omy24	31995503	31996093	7754786	35306305	Vallejo et al., 2014	Marine Biotechnology	NCCCWA, YC 2005, 2007, 2009	STRs	Linkage analysis	GridQTL	DAYS & STATUS	OMM1093	OMM1288	*	0.07
OmyAS00275387.LOC110501418	OmyAS00275387	class_code "s"	LOC110501418	uncharacterized LOC110501418	S_FP_1_R_FP_1	-1.27125	0.0247213	0.760418	Omy22	12501475	12502188	12067641	23649497	Vallejo et al., 2014	Marine Biotechnology	NCCCWA, YC 2005, 2007, 2009	STRs	Linkage analysis	GridQTL	DAYS & STATUS	CA361411	BX913059	**; *	0.13
OmyAS00036204.fbxo32	OmyAS00036204	class_code "x"	fbxo32	F-box protein 32	S_PBS_1_S_FP_1	-1.30879	1.16854e-07	0.730375	Omy3	6982875	6983022	3944231	53789568	Vallejo et al., 2014	Marine Biotechnology	NCCCWA, YC 2005, 2007, 2009	STRs	Linkage analysis	GridQTL	DAYS & STATUS	OMM1016a	OMM5324	***; **	0.18; 0.11
OmyAS00038631.LOC110503853	OmyAS00038631	class_code "x"	LOC110503853	metalloreductase STEAP4-like	S_PBS_1_S_FP_1	-2.49963	3.50408e-14	0.91527	Omy3	24003992	24004138	3944231	53789568	Vallejo et al., 2014	Marine Biotechnology	NCCCWA, YC 2005, 2007, 2009	STRs	Linkage analysis	GridQTL	DAYS & STATUS	OMM1016a	OMM5324	***; **	0.18; 0.11
OmyAS00039424.LOC100135935	OmyAS00039424	class_code "s"	LOC100135935	hepcidin-like	S_PBS_1_S_FP_1	-4.30067	1.20584e-64	0.929391	Omy3	30662810	30663099	3944231	53789568	Vallejo et al., 2014	Marine Biotechnology	NCCCWA, YC 2005, 2007, 2009	STRs	Linkage analysis	GridQTL	DAYS & STATUS	OMM1016a	OMM5324	***; **	0.18; 0.11
OmyAS00039423.LOC100135935	OmyAS00039423	class_code "s"	LOC100135935	hepcidin-like	S_PBS_1_S_FP_1	-4.15076	1.41553e-80	0.895544	Omy3	30662810	30663099	3944231	53789568	Vallejo et al., 2014	Marine Biotechnology	NCCCWA, YC 2005, 2007, 2009	STRs	Linkage analysis	GridQTL	DAYS & STATUS	OMM1016a	OMM5324	***; **	0.18; 0.11
OmyAS00288236.LOC110503924	OmyAS00288236	class_code "s"	LOC110503924	dynein light chain 2, cytoplasmic	S_PBS_1_S_FP_1	1.1168	0.00725156	N/A	Omy24	17651565	17652893	7754786	35306305	Vallejo et al., 2014	Marine Biotechnology	NCCCWA, YC 2005, 2007, 2009	STRs	Linkage analysis	GridQTL	DAYS & STATUS	OMM1093	OMM1288	*	0.07
OmyAS00094912.LOC100136615	OmyAS00094912	class_code "s"	LOC100136615	differentially regulated trout protein 1	S_PBS_1_S_FP_1	-2.84806	4.06321e-104	0.927566	Omy7	15615908	15616010	15368940	15991566	Palti et al., 2015	PlosOne	NCCCWA, YC 2009	RADs, STRs	QTL analysis & GWAS	GridQTL & GenAbel	STATUS	RM20090702856	RM20090700328	**	0.18
OmyAS00094913.LOC100136615	OmyAS00094913	class_code "s"	LOC100136615	differentially regulated trout protein 1	S_PBS_1_S_FP_1	-1.62708	4.40741e-07	0.825468	Omy7	15615908	15616010	15368940	15991566	Palti et al., 2015	PlosOne	NCCCWA, YC 2009	RADs, STRs	QTL analysis & GWAS	GridQTL & GenAbel	STATUS	RM20090702856	RM20090700328	**	0.18
OmyAS00156030.LOC110538492	OmyAS00156030	class_code "s"	LOC110538492	permeability factor 2-like	S_PBS_1_S_FP_1	-1.66629	1.17932e-05	0.940254	Omy12	74909762	74910557	18722763	76000009	Liu et al., 2015	Frontiers in Genetics	NCCCWA, YC 2012	RADs	QTL analysis & GWAS	GridQTL & GenAbel	DAYS	RTRAD89NT108132	RTRAD89NT076924	*	0.18		Sire HS family
OmyAS00139685.LOC110535540	OmyAS00139685	class_code "s"	LOC110535540	cAMP-responsive element modulator-like	S_PBS_1_S_FP_1	-1.23047	0.00777594	0.918705	Omy11	22908813	22909149	20343255	77910209	Vallejo et al., 2014	Marine Biotechnology	NCCCWA, YC 2005, 2007, 2009	STRs	Linkage analysis	GridQTL	DAYS & STATUS	OMM3020	OMM1708	*	0.08
OmyAS00097878.LOC110528266	OmyAS00097878	class_code "s"	LOC110528266	engulfment and cell motility protein 2-like	S_PBS_1_S_FP_1	-1.54132	6.28018e-05	N/A	Omy7	56492474	56492579	26086554	76522753	Vallejo et al., 2014	Marine Biotechnology	NCCCWA, YC 2005, 2007, 2009	STRs	Linkage analysis	GridQTL	DAYS & STATUS	OMM5255	OMM1740	*	0.11
OmyAS00097879.LOC110528266	OmyAS00097879	class_code "s"	LOC110528266	engulfment and cell motility protein 2-like	S_PBS_1_S_FP_1	1.62324	2.31801e-05	N/A	Omy7	56492474	56492579	26086554	76522753	Vallejo et al., 2014	Marine Biotechnology	NCCCWA, YC 2005, 2007, 2009	STRs	Linkage analysis	GridQTL	DAYS & STATUS	OMM5255	OMM1740	*	0.11
OmyAS00104877.igfbp1	OmyAS00104877	class_code "x"	igfbp1	insulin-like growth factor binding protein 1	S_PBS_1_S_FP_1	1.46706	0.000234497	N/A	Omy8	64689012	64690047	47841193	70150488	Vallejo et al., 2014	Marine Biotechnology	NCCCWA, YC 2005, 2007, 2009	STRs	Linkage analysis	GridQTL	DAYS & STATUS	OMM1295	BX870052a	***	0.15; 0.21
OmyAS00022649.LOC100653444	OmyAS00022649	class_code "s"	LOC100653444	hepcidin-like	S_PBS_1_S_FP_1	-2.03709	3.99522e-18	0.870203	Omy2	20624748	20625111	20000000		Liu et al., 2015	Frontiers in Genetics	NCCCWA, YC 2012	RADs	QTL analysis & GWAS	GridQTL & GenAbel	DAYS & STATUS	Na	Na	*	0.2		Dam HS family
OmyAS00022651.LOC100653444	OmyAS00022651	class_code "s"	LOC100653444	hepcidin-like	S_PBS_1_S_FP_1	-1.78778	5.67158e-09	0.854417	Omy2	20624748	20625111	20000000		Liu et al., 2015	Frontiers in Genetics	NCCCWA, YC 2012	RADs	QTL analysis & GWAS	GridQTL & GenAbel	DAYS & STATUS	Na	Na	*	0.2		Dam HS family
OmyAS00063665.LOC110524934	OmyAS00063665	class_code "s"	LOC110524934	cingulin-like	S_PBS_5_S_FP_5	1.49088	0.00523238	N/A	Omy5	3372268	3372435	2011780	5559384	Vallejo et al., 2014	Marine Biotechnology	NCCCWA, YC 2005, 2007, 2009	STRs	Linkage analysis	GridQTL	DAYS & STATUS	OMM1075	OMM1636	**; *	0.08; 0.05		This QTL is ~6Mb far from QTL 5.1, both must be the same QTL
OmyAS00027826.c4	OmyAS00027826	class_code "x"	c4	complement component 4	S_PBS_5_S_FP_5	-1.79587	3.14197e-05	0.854708	Omy3	5124229	5124331	3944231	53789568	Vallejo et al., 2014	Marine Biotechnology	NCCCWA, YC 2005, 2007, 2009	STRs	Linkage analysis	GridQTL	DAYS & STATUS	OMM1016a	OMM5324	***; **	0.18; 0.11
OmyAS00036204.fbxo32	OmyAS00036204	class_code "x"	fbxo32	F-box protein 32	S_PBS_5_S_FP_5	-2.88971	2.56501e-14	0.730375	Omy3	6982875	6983022	3944231	53789568	Vallejo et al., 2014	Marine Biotechnology	NCCCWA, YC 2005, 2007, 2009	STRs	Linkage analysis	GridQTL	DAYS & STATUS	OMM1016a	OMM5324	***; **	0.18; 0.11
OmyAS00038631.LOC110503853	OmyAS00038631	class_code "x"	LOC110503853	metalloreductase STEAP4-like	S_PBS_5_S_FP_5	-3.81582	3.95744e-36	0.91527	Omy3	24003992	24004138	3944231	53789568	Vallejo et al., 2014	Marine Biotechnology	NCCCWA, YC 2005, 2007, 2009	STRs	Linkage analysis	GridQTL	DAYS & STATUS	OMM1016a	OMM5324	***; **	0.18; 0.11
OmyAS00039424.LOC100135935	OmyAS00039424	class_code "s"	LOC100135935	hepcidin-like	S_PBS_5_S_FP_5	-5.54223	9.79912e-88	0.929391	Omy3	30662810	30663099	3944231	53789568	Vallejo et al., 2014	Marine Biotechnology	NCCCWA, YC 2005, 2007, 2009	STRs	Linkage analysis	GridQTL	DAYS & STATUS	OMM1016a	OMM5324	***; **	0.18; 0.11
OmyAS00039423.LOC100135935	OmyAS00039423	class_code "s"	LOC100135935	hepcidin-like	S_PBS_5_S_FP_5	-5.18867	5.92798e-58	0.895544	Omy3	30662810	30663099	3944231	53789568	Vallejo et al., 2014	Marine Biotechnology	NCCCWA, YC 2005, 2007, 2009	STRs	Linkage analysis	GridQTL	DAYS & STATUS	OMM1016a	OMM5324	***; **	0.18; 0.11
OmyAS00032304.LOC110519947	OmyAS00032304	class_code "x"	LOC110519947	BTB/POZ domain-containing protein KCTD12-like	S_PBS_5_S_FP_5	-1.44312	1.19036e-05	N/A	Omy3	41885703	41887325	3944231	53789568	Vallejo et al., 2014	Marine Biotechnology	NCCCWA, YC 2005, 2007, 2009	STRs	Linkage analysis	GridQTL	DAYS & STATUS	OMM1016a	OMM5324	***; **	0.18; 0.11
OmyAS00290727.LOC110503452	OmyAS00290727	class_code "s"	LOC110503452	uncharacterized LOC110503452	S_PBS_5_S_FP_5	1.03905	0.00272868	0.945866	Omy24	11496887	11497091	7754786	35306305	Vallejo et al., 2014	Marine Biotechnology	NCCCWA, YC 2005, 2007, 2009	STRs	Linkage analysis	GridQTL	DAYS & STATUS	OMM1093	OMM1288	*	0.07
OmyAS00094912.LOC100136615	OmyAS00094912	class_code "s"	LOC100136615	differentially regulated trout protein 1	S_PBS_5_S_FP_5	-4.81427	5.12492e-130	0.927566	Omy7	15615908	15616010	15368940	15991566	Palti et al., 2015	PlosOne	NCCCWA, YC 2009	RADs, STRs	QTL analysis & GWAS	GridQTL & GenAbel	STATUS	RM20090702856	RM20090700328	**	0.18
OmyAS00094913.LOC100136615	OmyAS00094913	class_code "s"	LOC100136615	differentially regulated trout protein 1	S_PBS_5_S_FP_5	-2.8031	4.54224e-12	0.825468	Omy7	15615908	15616010	15368940	15991566	Palti et al., 2015	PlosOne	NCCCWA, YC 2009	RADs, STRs	QTL analysis & GWAS	GridQTL & GenAbel	STATUS	RM20090702856	RM20090700328	**	0.18
OmyAS00156027.LOC110538491	OmyAS00156027	class_code "s"	LOC110538491	permeability factor 2-like	S_PBS_5_S_FP_5	-3.43724	1.39675e-15	0.833953	Omy12	74885110	74885368	18722763	76000009	Liu et al., 2015	Frontiers in Genetics	NCCCWA, YC 2012	RADs	QTL analysis & GWAS	GridQTL & GenAbel	DAYS	RTRAD89NT108132	RTRAD89NT076924	*	0.18		Sire HS family
OmyAS00156030.LOC110538492	OmyAS00156030	class_code "s"	LOC110538492	permeability factor 2-like	S_PBS_5_S_FP_5	-3.39991	6.10556e-26	0.940254	Omy12	74909762	74910557	18722763	76000009	Liu et al., 2015	Frontiers in Genetics	NCCCWA, YC 2012	RADs	QTL analysis & GWAS	GridQTL & GenAbel	DAYS	RTRAD89NT108132	RTRAD89NT076924	*	0.18		Sire HS family
OmyAS00139685.LOC110535540	OmyAS00139685	class_code "s"	LOC110535540	cAMP-responsive element modulator-like	S_PBS_5_S_FP_5	-2.23529	8.24494e-07	0.918705	Omy11	22908813	22909149	20343255	77910209	Vallejo et al., 2014	Marine Biotechnology	NCCCWA, YC 2005, 2007, 2009	STRs	Linkage analysis	GridQTL	DAYS & STATUS	OMM3020	OMM1708	*	0.08
OmyAS00145768.LOC110536598	OmyAS00145768	class_code "s"	LOC110536598	extended synaptotagmin-2-A-like	S_PBS_5_S_FP_5	-1.39369	0.0128061	0.830484	Omy11	29982405	29982575	20343255	77910209	Vallejo et al., 2014	Marine Biotechnology	NCCCWA, YC 2005, 2007, 2009	STRs	Linkage analysis	GridQTL	DAYS & STATUS	OMM3020	OMM1708	*	0.08
OmyAS00148282.LOC110536208	OmyAS00148282	class_code "s"	LOC110536208	serum albumin 2-like	S_PBS_5_S_FP_5	2.23647	3.64267e-22	0.936057	Omy11	59703968	59705431	20343255	77910209	Vallejo et al., 2014	Marine Biotechnology	NCCCWA, YC 2005, 2007, 2009	STRs	Linkage analysis	GridQTL	DAYS & STATUS	OMM3020	OMM1708	*	0.08
OmyAS00143441.LOC110536449	OmyAS00143441	class_code "x"	LOC110536449	C-C motif chemokine 19-like	S_PBS_5_S_FP_5	-1.03833	0.00144834	0.901367	Omy11	74536065	74536301	20343255	77910209	Vallejo et al., 2014	Marine Biotechnology	NCCCWA, YC 2005, 2007, 2009	STRs	Linkage analysis	GridQTL	DAYS & STATUS	OMM3020	OMM1708	*	0.08
OmyAS00301114.LOC110505001	OmyAS00301114	class_code "s"	LOC110505001	uncharacterized LOC110505001	S_PBS_5_S_FP_5	-1.25641	2.77777e-08	0.905404	Omy25	26335702	26336180	20981355	28634097	Liu et al., 2015	Frontiers in Genetics	NCCCWA, YC 2012	RADs	QTL analysis & GWAS	GridQTL & GenAbel	STATUS	RTRAD89NT088553	RTRAD89NT114044	*	0.22		Dam HS family
OmyAS00171653.LOC110486322	OmyAS00171653	class_code "x"	LOC110486322	uncharacterized LOC110486322	S_PBS_5_S_FP_5	3.92295	3.8388e-21	N/A	Omy13	36765251	36768445	33625860	43402848	Vallejo et al., 2014	Marine Biotechnology	NCCCWA, YC 2005, 2007, 2009	STRs	Linkage analysis	GridQTL	DAYS & STATUS	OMM1369	OMY1212UW	***	0.16		This QTL overlaps with QTL 13.2
OmyAS00171654.LOC110486322	OmyAS00171654	class_code "x"	LOC110486322	uncharacterized LOC110486322	S_PBS_5_S_FP_5	-1.56246	2.34182e-05	N/A	Omy13	36765275	36768557	33625860	43402848	Vallejo et al., 2014	Marine Biotechnology	NCCCWA, YC 2005, 2007, 2009	STRs	Linkage analysis	GridQTL	DAYS & STATUS	OMM1369	OMY1212UW	***	0.16		This QTL overlaps with QTL 13.2
OmyAS00105434.LOC110530600	OmyAS00105434	class_code "s"	LOC110530600	putative leucine-rich repeat-containing protein DDB_G0290503	S_PBS_5_S_FP_5	-1.29063	0.0111606	0.61007	Omy8	70324701	70324801	82700594	60309401	Palti et al., 2015	PlosOne	NCCCWA, YC 2009	RADs, STRs	QTL analysis & GWAS	GridQTL & GenAbel	DAYS & STATUS	RM20090701162	RM20090700382	**	0.3
OmyAS00105446.LOC110530600	OmyAS00105446	class_code "s"	LOC110530600	putative leucine-rich repeat-containing protein DDB_G0290503	S_PBS_5_S_FP_5	-1.20903	0.0322795	0.639931	Omy8	70328324	70328424	82700594	60309401	Palti et al., 2015	PlosOne	NCCCWA, YC 2009	RADs, STRs	QTL analysis & GWAS	GridQTL & GenAbel	DAYS & STATUS	RM20090701162	RM20090700382	**	0.3
OmyAS00113428.LOC110530854	OmyAS00113428	class_code "s"	LOC110530854	uncharacterized LOC110530854	S_PBS_5_S_FP_5	1.35324	0.00892678	0.827584	Omy8	81625130	81625467	82700594	60309401	Palti et al., 2015	PlosOne	NCCCWA, YC 2009	RADs, STRs	QTL analysis & GWAS	GridQTL & GenAbel	DAYS & STATUS	RM20090701162	RM20090700382	**	0.3
OmyAS00113427.LOC110530854	OmyAS00113427	class_code "s"	LOC110530854	uncharacterized LOC110530854	S_PBS_5_S_FP_5	2.12562	9.49571e-10	0.760271	Omy8	81625130	81625534	82700594	60309401	Palti et al., 2015	PlosOne	NCCCWA, YC 2009	RADs, STRs	QTL analysis & GWAS	GridQTL & GenAbel	DAYS & STATUS	RM20090701162	RM20090700382	**	0.3
OmyAS00022649.LOC100653444	OmyAS00022649	class_code "s"	LOC100653444	hepcidin-like	S_PBS_5_S_FP_5	-1.74267	1.22168e-16	0.870203	Omy2	20624748	20625111	20000000		Liu et al., 2015	Frontiers in Genetics	NCCCWA, YC 2012	RADs	QTL analysis & GWAS	GridQTL & GenAbel	DAYS & STATUS	Na	Na	*	0.2		Dam HS family
OmyAS00038206.LOC110510788	OmyAS00038206	class_code "s"	LOC110510788	chymotrypsin-like protease CTRL-1	R_PBS_5_R_FP_5	1.47572	0.000126374	0.848026	Omy3	18304312	18304740	3944231	53789568	Vallejo et al., 2014	Marine Biotechnology	NCCCWA, YC 2005, 2007, 2009	STRs	Linkage analysis	GridQTL	DAYS & STATUS	OMM1016a	OMM5324	***; **	0.18; 0.11
OmyAS00039424.LOC100135935	OmyAS00039424	class_code "s"	LOC100135935	hepcidin-like	R_PBS_5_R_FP_5	-1.17067	0.0102075	0.929391	Omy3	30662810	30663099	3944231	53789568	Vallejo et al., 2014	Marine Biotechnology	NCCCWA, YC 2005, 2007, 2009	STRs	Linkage analysis	GridQTL	DAYS & STATUS	OMM1016a	OMM5324	***; **	0.18; 0.11
OmyAS00094912.LOC100136615	OmyAS00094912	class_code "s"	LOC100136615	differentially regulated trout protein 1	R_PBS_5_R_FP_5	-3.27725	1.9331e-44	0.927566	Omy7	15615908	15616010	15368940	15991566	Palti et al., 2015	PlosOne	NCCCWA, YC 2009	RADs, STRs	QTL analysis & GWAS	GridQTL & GenAbel	STATUS	RM20090702856	RM20090700328	**	0.18
OmyAS00094913.LOC100136615	OmyAS00094913	class_code "s"	LOC100136615	differentially regulated trout protein 1	R_PBS_5_R_FP_5	-2.02913	1.14802e-13	0.825468	Omy7	15615908	15616010	15368940	15991566	Palti et al., 2015	PlosOne	NCCCWA, YC 2009	RADs, STRs	QTL analysis & GWAS	GridQTL & GenAbel	STATUS	RM20090702856	RM20090700328	**	0.18
OmyAS00019010.LOC110499781	OmyAS00019010	class_code "s"	LOC110499781	uncharacterized LOC110499781	R_PBS_5_R_FP_5	1.89586	2.39051e-09	0.747644	Omy2	76148902	76149294	55783552	78687386	Vallejo et al., 2014	Marine Biotechnology	NCCCWA, YC 2005, 2007, 2009	STRs	Linkage analysis	GridQTL	DAYS & STATUS	OMM5198	OMM1228	**; ***	0.12; 0.15
OmyAS00105435.LOC110530600	OmyAS00105435	class_code "s"	LOC110530600	putative leucine-rich repeat-containing protein DDB_G0290503	R_PBS_5_R_FP_5	-1.70275	2.62567e-08	0.850903	Omy8	70324701	70324801	82700594	60309401	Palti et al., 2015	PlosOne	NCCCWA, YC 2009	RADs, STRs	QTL analysis & GWAS	GridQTL & GenAbel	DAYS & STATUS	RM20090701162	RM20090700382	**	0.3
OmyAS00105432.LOC110530600	OmyAS00105432	class_code "s"	LOC110530600	putative leucine-rich repeat-containing protein DDB_G0290503	R_PBS_5_R_FP_5	-1.57834	4.00167e-07	0.852655	Omy8	70324701	70324801	82700594	60309401	Palti et al., 2015	PlosOne	NCCCWA, YC 2009	RADs, STRs	QTL analysis & GWAS	GridQTL & GenAbel	DAYS & STATUS	RM20090701162	RM20090700382	**	0.3
OmyAS00105450.LOC110530600	OmyAS00105450	class_code "s"	LOC110530600	putative leucine-rich repeat-containing protein DDB_G0290503	R_PBS_5_R_FP_5	-1.24934	1.65967e-06	0.87361	Omy8	70332682	70332772	82700594	60309401	Palti et al., 2015	PlosOne	NCCCWA, YC 2009	RADs, STRs	QTL analysis & GWAS	GridQTL & GenAbel	DAYS & STATUS	RM20090701162	RM20090700382	**	0.3
OmyAS00113427.LOC110530854	OmyAS00113427	class_code "s"	LOC110530854	uncharacterized LOC110530854	R_PBS_5_R_FP_5	1.07417	0.00307597	0.760271	Omy8	81625130	81625534	82700594	60309401	Palti et al., 2015	PlosOne	NCCCWA, YC 2009	RADs, STRs	QTL analysis & GWAS	GridQTL & GenAbel	DAYS & STATUS	RM20090701162	RM20090700382	**	0.3
OmyAS00063664.LOC110524934	OmyAS00063664	class_code "s"	LOC110524934	cingulin-like	R_FP_5_R_FP_1	1.27412	0.0302423	N/A	Omy5	3372268	3372435	2011780	5559384	Vallejo et al., 2014	Marine Biotechnology	NCCCWA, YC 2005, 2007, 2009	STRs	Linkage analysis	GridQTL	DAYS & STATUS	OMM1075	OMM1636	**; *	0.08; 0.05		This QTL is ~6Mb far from QTL 5.1, both must be the same QTL
OmyAS00027826.c4	OmyAS00027826	class_code "x"	c4	complement component 4	C_PBS_5_C_FP_5	-1.61948	1.70902e-05	0.854708	Omy3	5124229	5124331	3944231	53789568	Vallejo et al., 2014	Marine Biotechnology	NCCCWA, YC 2005, 2007, 2009	STRs	Linkage analysis	GridQTL	DAYS & STATUS	OMM1016a	OMM5324	***; **	0.18; 0.11
OmyAS00027855.LOC110506699	OmyAS00027855	class_code "s"	LOC110506699	protein 4.1-like	C_PBS_5_C_FP_5	-1.03593	0.00907506	N/A	Omy3	5221937	5224107	3944231	53789568	Vallejo et al., 2014	Marine Biotechnology	NCCCWA, YC 2005, 2007, 2009	STRs	Linkage analysis	GridQTL	DAYS & STATUS	OMM1016a	OMM5324	***; **	0.18; 0.11
OmyAS00027854.LOC110506699	OmyAS00027854	class_code "s"	LOC110506699	protein 4.1-like	S_PBS_5_S_PBS_1	-1.01239	0.0366487	0.71172	Omy3	5221937	5224107	3944231	53789568	Vallejo et al., 2014	Marine Biotechnology	NCCCWA, YC 2005, 2007, 2009	STRs	Linkage analysis	GridQTL	DAYS & STATUS	OMM1016a	OMM5324	***; **	0.18; 0.11
OmyAS00036204.fbxo32	OmyAS00036204	class_code "x"	fbxo32	F-box protein 32	C_FP_5_C_FP_1	-2.94838	1.01874e-15	0.730375	Omy3	6982875	6983022	3944231	53789568	Vallejo et al., 2014	Marine Biotechnology	NCCCWA, YC 2005, 2007, 2009	STRs	Linkage analysis	GridQTL	DAYS & STATUS	OMM1016a	OMM5324	***; **	0.18; 0.11
OmyAS00036204.fbxo32	OmyAS00036204	class_code "x"	fbxo32	F-box protein 32	S_FP_5_C_FP_5	3.53553	1.06576e-24	0.730375	Omy3	6982875	6983022	3944231	53789568	Vallejo et al., 2014	Marine Biotechnology	NCCCWA, YC 2005, 2007, 2009	STRs	Linkage analysis	GridQTL	DAYS & STATUS	OMM1016a	OMM5324	***; **	0.18; 0.11
[truncated: 150 more rows]
