# Supplementary material for: Genome-wide identification of antisense lncRNAs and their association with susceptibility to Flavobacterium psychrophilum in rainbow trout
Source: Front Immunol. 2022 Dec 6;13:1050722. doi: 10.3389/fimmu.2022.1050722 (PMC9763276; doi:10.3389/fimmu.2022.1050722)
Supplement: Supplementary file 1 [file DataSheet_1.zip › Supplementary File 3.XLSX]

## Sheet:  lncNAT-mRNA duplex|miRNA sites
Detailed information about all possible lncNAT-mRNA duplex and miRNA binding sites
LncNAT-mRNA duplex	sense	start-utr	end-utr	microRNA	miRanda-start	miRanda-end	dG	score	RNA22 start	RNA22 end	dG	annotation
OmyAS00022651.LOC100653444	LOC100653444	877	1263	mir-196a-5p	864	887	-16.55	148	867	887	-12.2	hepcidin-like
OmyAS00022651.LOC100653444	LOC100653444	877	1263	mir-196a-5p	864	887	-16.55	148	867	887	-12.2	hepcidin-like
OmyAS00022651.LOC100653444	LOC100653444	877	1263	mir-196a-5p	864	887	-16.55	148	867	887	-12.2	hepcidin-like
OmyAS00022651.LOC100653444	LOC100653444	877	1263	mir-196a-5p	864	887	-16.55	148	867	887	-12.2	hepcidin-like
OmyAS00022651.LOC100653444	LOC100653444	877	1263	mir-196b-5p	864	887	-16.55	148	867	887	-12.2	hepcidin-like
OmyAS00022651.LOC100653444	LOC100653444	877	1263	mir-196b-5p	867	887	-15.3	141	867	887	-12.2	hepcidin-like
OmyAS00005698.LOC100136344	LOC100136344	647	1248	mir-10a-5p	639	660	-15.34	135	637	658	-13.2	serum albumin 1
OmyAS00005700.LOC100136344	LOC100136344	647	1248	mir-10a-5p	639	660	-15.34	135	637	658	-13.2	serum albumin 1
OmyAS00005695.LOC100136344	LOC100136344	647	1248	mir-10a-5p	639	660	-15.34	135	637	658	-13.2	serum albumin 1
OmyAS00005707.LOC100136344	LOC100136344	647	1248	mir-10a-5p	639	660	-15.34	135	637	658	-13.2	serum albumin 1
OmyAS00005706.LOC100136344	LOC100136344	647	1248	mir-10a-5p	639	660	-15.34	135	637	658	-13.2	serum albumin 1
OmyAS00333609.LOC110510468	LOC110510468	3083	3323	mir-205b	3196	3214	-20.59	152	3195	3214	-17.3	alpha-2-macroglobulin-P-like
OmyAS00005698.LOC100136344	LOC100136344	647	1248	mir-181b-5p	944	963	-11.57	161	948	970	-19.2	serum albumin 1
OmyAS00005698.LOC100136344	LOC100136344	647	1248	mir-181c-5p	944	963	-11.57	161	948	970	-19.2	serum albumin 1
OmyAS00005700.LOC100136344	LOC100136344	647	1248	mir-181b-5p	944	963	-11.57	161	948	970	-19.2	serum albumin 1
OmyAS00005700.LOC100136344	LOC100136344	647	1248	mir-181c-5p	944	963	-11.57	161	948	970	-19.2	serum albumin 1
OmyAS00005695.LOC100136344	LOC100136344	647	1248	mir-181b-5p	944	963	-11.57	161	948	970	-19.2	serum albumin 1
OmyAS00005695.LOC100136344	LOC100136344	647	1248	mir-181c-5p	944	963	-11.57	161	948	970	-19.2	serum albumin 1
OmyAS00005707.LOC100136344	LOC100136344	647	1248	mir-181b-5p	944	963	-11.57	161	948	970	-19.2	serum albumin 1
OmyAS00005707.LOC100136344	LOC100136344	647	1248	mir-181c-5p	944	963	-11.57	161	948	970	-19.2	serum albumin 1
OmyAS00005706.LOC100136344	LOC100136344	647	1248	mir-181b-5p	944	963	-11.57	161	948	970	-19.2	serum albumin 1
OmyAS00005706.LOC100136344	LOC100136344	647	1248	mir-181c-5p	944	963	-11.57	161	948	970	-19.2	serum albumin 1
OmyAS00382467.LOC110518020	LOC110518020	1020	1913	mir-181b-5p	1456	1475	-21.51	179	1456	1475	-17.2	cytochrome P450 3A27-like
OmyAS00075104.LOC100135921	LOC100135921	1275	1434	mir-122-5p	1331	1351	-14.53	134	1331	1350	-12.9	haptoglobin
OmyAS00075100.LOC100135921	LOC100135921	1275	1434	mir-122-5p	1331	1351	-14.53	134	1331	1350	-12.9	haptoglobin
OmyAS00039424.LOC100135935	LOC100135935	846	1209	mir-107	1087	1107	-18.58	162	1088	1107	-17.2	hepcidin-like
OmyAS00039424.LOC100135935	LOC100135935	846	1209	mir-107-3p	1087	1107	-18.58	162	1088	1107	-17.2	hepcidin-like
OmyAS00039423.LOC100135935	LOC100135935	846	1209	mir-107	1087	1107	-18.58	162	1088	1107	-17.2	hepcidin-like
OmyAS00039423.LOC100135935	LOC100135935	846	1209	mir-107-3p	1087	1107	-18.58	162	1088	1107	-17.2	hepcidin-like
OmyAS00005698.LOC100136344	LOC100136344	647	1248	mir-140-5p	747	767	-15.69	144	747	767	-12.4	serum albumin 1
OmyAS00005700.LOC100136344	LOC100136344	647	1248	mir-140-5p	747	767	-15.69	144	747	767	-12.4	serum albumin 1
OmyAS00005695.LOC100136344	LOC100136344	647	1248	mir-140-5p	747	767	-15.69	144	747	767	-12.4	serum albumin 1
OmyAS00005707.LOC100136344	LOC100136344	647	1248	mir-140-5p	747	767	-15.69	144	747	767	-12.4	serum albumin 1
OmyAS00005706.LOC100136344	LOC100136344	647	1248	mir-140-5p	747	767	-15.69	144	747	767	-12.4	serum albumin 1
OmyAS00022651.LOC100653444	LOC100653444	877	1263	mir-15a-3p	1024	1044	-15.85	128	1024	1044	-12.6	hepcidin-like
OmyAS00333609.LOC110510468	LOC110510468	3083	3323	mir-196a-5p	3132	3152	-16.26	136	3132	3152	-13.2	alpha-2-macroglobulin-P-like
OmyAS00333609.LOC110510468	LOC110510468	3083	3323	mir-196a-5p	3132	3152	-16.26	136	3132	3152	-13.2	alpha-2-macroglobulin-P-like
OmyAS00333609.LOC110510468	LOC110510468	3083	3323	mir-196a-5p	3132	3152	-16.26	136	3132	3152	-13.2	alpha-2-macroglobulin-P-like
OmyAS00333609.LOC110510468	LOC110510468	3083	3323	mir-196a-5p	3132	3152	-16.26	136	3132	3152	-13.2	alpha-2-macroglobulin-P-like
OmyAS00333609.LOC110510468	LOC110510468	3083	3323	mir-196b-5p	3132	3152	-13.8	128	3132	3152	-13.2	alpha-2-macroglobulin-P-like
OmyAS00333609.LOC110510468	LOC110510468	3083	3323	mir-196b-5p	3132	3152	-16.26	136	3132	3152	-13.2	alpha-2-macroglobulin-P-like
OmyAS00033058.LOC110520176	LOC110520176	2052	3085	mir-124b-5p	2073	2093	-18.3	129	2073	2093	-13.2	glycophorin-C-like
OmyAS00033058.LOC110520176	LOC110520176	2052	3085	mir-124c-5p	2073	2093	-18.3	129	2073	2093	-13.2	glycophorin-C-like
OmyAS00033058.LOC110520176	LOC110520176	2052	3085	mir-129b	2848	2868	-21.66	138	2848	2868	-16.5	glycophorin-C-like
OmyAS00033058.LOC110520176	LOC110520176	2052	3085	mir-129b	2848	2868	-21.66	138	2848	2868	-16.5	glycophorin-C-like
OmyAS00033058.LOC110520176	LOC110520176	2052	3085	mir-129b	2848	2868	-21.66	138	2848	2868	-16.5	glycophorin-C-like
OmyAS00033058.LOC110520176	LOC110520176	2052	3085	mir-129b	2848	2868	-21.66	138	2848	2868	-16.5	glycophorin-C-like
OmyAS00033058.LOC110520176	LOC110520176	2052	3085	mir-129b-5p	2848	2868	-21.66	138	2848	2868	-16.5	glycophorin-C-like
OmyAS00005698.LOC100136344	LOC100136344	647	1248	mir-2188-5p	930	951	-14.16	122	931	951	-12.1	serum albumin 1
OmyAS00005698.LOC100136344	LOC100136344	647	1248	mir-2188-5p	930	951	-14.16	122	931	951	-12.1	serum albumin 1
OmyAS00005698.LOC100136344	LOC100136344	647	1248	mir-2188-5p	930	951	-14.16	122	931	951	-12.1	serum albumin 1
OmyAS00005698.LOC100136344	LOC100136344	647	1248	mir-2188-5p	930	951	-14.16	122	931	951	-12.1	serum albumin 1
OmyAS00005700.LOC100136344	LOC100136344	647	1248	mir-2188-5p	930	951	-14.16	122	931	951	-12.1	serum albumin 1
OmyAS00005700.LOC100136344	LOC100136344	647	1248	mir-2188-5p	930	951	-14.16	122	931	951	-12.1	serum albumin 1
OmyAS00005700.LOC100136344	LOC100136344	647	1248	mir-2188-5p	930	951	-14.16	122	931	951	-12.1	serum albumin 1
OmyAS00005700.LOC100136344	LOC100136344	647	1248	mir-2188-5p	930	951	-14.16	122	931	951	-12.1	serum albumin 1
OmyAS00005695.LOC100136344	LOC100136344	647	1248	mir-2188-5p	930	951	-14.16	122	931	951	-12.1	serum albumin 1
OmyAS00005695.LOC100136344	LOC100136344	647	1248	mir-2188-5p	930	951	-14.16	122	931	951	-12.1	serum albumin 1
OmyAS00005695.LOC100136344	LOC100136344	647	1248	mir-2188-5p	930	951	-14.16	122	931	951	-12.1	serum albumin 1
OmyAS00005695.LOC100136344	LOC100136344	647	1248	mir-2188-5p	930	951	-14.16	122	931	951	-12.1	serum albumin 1
OmyAS00005707.LOC100136344	LOC100136344	647	1248	mir-2188-5p	930	951	-14.16	122	931	951	-12.1	serum albumin 1
OmyAS00005707.LOC100136344	LOC100136344	647	1248	mir-2188-5p	930	951	-14.16	122	931	951	-12.1	serum albumin 1
OmyAS00005707.LOC100136344	LOC100136344	647	1248	mir-2188-5p	930	951	-14.16	122	931	951	-12.1	serum albumin 1
OmyAS00005707.LOC100136344	LOC100136344	647	1248	mir-2188-5p	930	951	-14.16	122	931	951	-12.1	serum albumin 1
OmyAS00005706.LOC100136344	LOC100136344	647	1248	mir-2188-5p	930	951	-14.16	122	931	951	-12.1	serum albumin 1
OmyAS00005706.LOC100136344	LOC100136344	647	1248	mir-2188-5p	930	951	-14.16	122	931	951	-12.1	serum albumin 1
OmyAS00005706.LOC100136344	LOC100136344	647	1248	mir-2188-5p	930	951	-14.16	122	931	951	-12.1	serum albumin 1
OmyAS00005706.LOC100136344	LOC100136344	647	1248	mir-2188-5p	930	951	-14.16	122	931	951	-12.1	serum albumin 1
OmyAS00333609.LOC110510468	LOC110510468	3083	3323	mir-140-5p	3197	3218	-25.61	150	3185	3207	-15.6	alpha-2-macroglobulin-P-like
OmyAS00382467.LOC110518020	LOC110518020	1020	1913	mir-181a-5p	1454	1475	-16.18	173	1454	1475	-12	cytochrome P450 3A27-like
OmyAS00382467.LOC110518020	LOC110518020	1020	1913	mir-181a-5p	1454	1475	-16.18	173	1454	1475	-12	cytochrome P450 3A27-like
OmyAS00382467.LOC110518020	LOC110518020	1020	1913	mir-181a-5p	1454	1475	-16.18	173	1454	1475	-12	cytochrome P450 3A27-like
OmyAS00382467.LOC110518020	LOC110518020	1020	1913	mir-181a-5p	1454	1475	-16.18	173	1454	1475	-12	cytochrome P450 3A27-like
OmyAS00382467.LOC110518020	LOC110518020	1020	1913	mir-181a-5p	1454	1475	-16.18	173	1454	1475	-12	cytochrome P450 3A27-like
OmyAS00382467.LOC110518020	LOC110518020	1020	1913	mir-181a-5p	1454	1475	-16.18	173	1454	1475	-12	cytochrome P450 3A27-like
OmyAS00382467.LOC110518020	LOC110518020	1020	1913	mir-181a-5p	1454	1475	-16.18	173	1454	1475	-12	cytochrome P450 3A27-like
OmyAS00382467.LOC110518020	LOC110518020	1020	1913	mir-181a-5p	1454	1475	-16.18	173	1454	1475	-12	cytochrome P450 3A27-like
OmyAS00382467.LOC110518020	LOC110518020	1020	1913	mir-181a-5p	1454	1475	-16.18	173	1454	1475	-12	cytochrome P450 3A27-like
OmyAS00382467.LOC110518020	LOC110518020	1020	1913	mir-135b-5p	1680	1701	-15.89	142	1680	1701	-13.72	cytochrome P450 3A27-like
OmyAS00382467.LOC110518020	LOC110518020	1020	1913	mir-139-5p	1792	1813	-17.19	137	1791	1813	-13.8	cytochrome P450 3A27-like
OmyAS00382467.LOC110518020	LOC110518020	1020	1913	mir-139-5p	1792	1813	-10.92	123	1791	1813	-13.8	cytochrome P450 3A27-like
OmyAS00382467.LOC110518020	LOC110518020	1020	1913	mir-139-5p	1792	1813	-10.92	123	1791	1813	-13.8	cytochrome P450 3A27-like
OmyAS00033058.LOC110520176	LOC110520176	2052	3085	mir-199b-3p	2167	2188	-20.21	129	2167	2188	-17.9	glycophorin-C-like
OmyAS00033058.LOC110520176	LOC110520176	2052	3085	mir-199c-3p	2167	2188	-20.21	129	2167	2188	-17.9	glycophorin-C-like
OmyAS00033058.LOC110520176	LOC110520176	2052	3085	mir-184-5p	2249	2270	-22.86	135	2248	2270	-19.7	glycophorin-C-like
OmyAS00033058.LOC110520176	LOC110520176	2052	3085	mir-184a	2249	2270	-22.86	135	2248	2270	-19.7	glycophorin-C-like
OmyAS00033058.LOC110520176	LOC110520176	2052	3085	mir-190a-5p	2266	2287	-19.06	162	2266	2287	-16.8	glycophorin-C-like
OmyAS00033058.LOC110520176	LOC110520176	2052	3085	mir-190a-5p	2266	2287	-19.06	162	2266	2287	-16.8	glycophorin-C-like
OmyAS00033058.LOC110520176	LOC110520176	2052	3085	mir-190a-5p	2266	2287	-19.06	162	2266	2287	-16.8	glycophorin-C-like
OmyAS00033058.LOC110520176	LOC110520176	2052	3085	mir-190a-5p	2266	2287	-19.06	162	2266	2287	-16.8	glycophorin-C-like
OmyAS00033058.LOC110520176	LOC110520176	2052	3085	mir-212a-5p	2915	2936	-16.84	126	2902	2926	-16.2	glycophorin-C-like
OmyAS00033058.LOC110520176	LOC110520176	2052	3085	mir-212b-3p	2915	2936	-16.84	126	2902	2926	-16.2	glycophorin-C-like
OmyAS00005698.LOC100136344	LOC100136344	647	1248	mir-125b-5p	941	963	-16.48	127	941	962	-16.1	serum albumin 1
OmyAS00005698.LOC100136344	LOC100136344	647	1248	mir-125b-5p	941	963	-16.48	127	941	962	-16.1	serum albumin 1
OmyAS00005698.LOC100136344	LOC100136344	647	1248	mir-125b-5p	941	963	-16.48	127	941	962	-16.1	serum albumin 1
OmyAS00005698.LOC100136344	LOC100136344	647	1248	mir-125b-5p	941	963	-16.48	127	941	962	-16.1	serum albumin 1
OmyAS00005698.LOC100136344	LOC100136344	647	1248	mir-125b-5p	941	963	-16.48	127	941	962	-16.1	serum albumin 1
OmyAS00005698.LOC100136344	LOC100136344	647	1248	mir-125b-5p	941	963	-16.48	127	941	962	-16.1	serum albumin 1
OmyAS00005698.LOC100136344	LOC100136344	647	1248	mir-125c	941	963	-16.48	127	941	962	-16.1	serum albumin 1
OmyAS00005698.LOC100136344	LOC100136344	647	1248	mir-2188-5p	944	966	-11.64	132	931	951	-12.1	serum albumin 1
OmyAS00005698.LOC100136344	LOC100136344	647	1248	mir-2188-5p	944	966	-11.64	132	931	951	-12.1	serum albumin 1
OmyAS00005698.LOC100136344	LOC100136344	647	1248	mir-2188-5p	944	966	-11.64	132	931	951	-12.1	serum albumin 1
OmyAS00005698.LOC100136344	LOC100136344	647	1248	mir-2188-5p	944	966	-11.64	132	931	951	-12.1	serum albumin 1
OmyAS00005698.LOC100136344	LOC100136344	647	1248	mir-22a-3p	945	967	-13.28	128	945	967	-12.04	serum albumin 1
OmyAS00005698.LOC100136344	LOC100136344	647	1248	mir-125a-5p	946	968	-21.18	124	946	968	-14.5	serum albumin 1
OmyAS00005698.LOC100136344	LOC100136344	647	1248	mir-125b-5p	946	968	-21.18	124	941	962	-16.1	serum albumin 1
OmyAS00005698.LOC100136344	LOC100136344	647	1248	mir-125b-5p	946	968	-21.18	124	941	962	-16.1	serum albumin 1
OmyAS00005698.LOC100136344	LOC100136344	647	1248	mir-125b-5p	946	968	-21.18	124	941	962	-16.1	serum albumin 1
OmyAS00005700.LOC100136344	LOC100136344	647	1248	mir-125b-5p	941	963	-16.48	127	941	962	-16.1	serum albumin 1
OmyAS00005700.LOC100136344	LOC100136344	647	1248	mir-125b-5p	941	963	-16.48	127	941	962	-16.1	serum albumin 1
OmyAS00005700.LOC100136344	LOC100136344	647	1248	mir-125b-5p	941	963	-16.48	127	941	962	-16.1	serum albumin 1
OmyAS00005700.LOC100136344	LOC100136344	647	1248	mir-125b-5p	941	963	-16.48	127	941	962	-16.1	serum albumin 1
OmyAS00005700.LOC100136344	LOC100136344	647	1248	mir-125b-5p	941	963	-16.48	127	941	962	-16.1	serum albumin 1
OmyAS00005700.LOC100136344	LOC100136344	647	1248	mir-125b-5p	941	963	-16.48	127	941	962	-16.1	serum albumin 1
OmyAS00005700.LOC100136344	LOC100136344	647	1248	mir-125c	941	963	-16.48	127	941	962	-16.1	serum albumin 1
OmyAS00005700.LOC100136344	LOC100136344	647	1248	mir-2188-5p	944	966	-11.64	132	931	951	-12.1	serum albumin 1
OmyAS00005700.LOC100136344	LOC100136344	647	1248	mir-2188-5p	944	966	-11.64	132	931	951	-12.1	serum albumin 1
OmyAS00005700.LOC100136344	LOC100136344	647	1248	mir-2188-5p	944	966	-11.64	132	931	951	-12.1	serum albumin 1
OmyAS00005700.LOC100136344	LOC100136344	647	1248	mir-2188-5p	944	966	-11.64	132	931	951	-12.1	serum albumin 1
OmyAS00005700.LOC100136344	LOC100136344	647	1248	mir-22a-3p	945	967	-13.28	128	945	967	-12.04	serum albumin 1
OmyAS00005700.LOC100136344	LOC100136344	647	1248	mir-125a-5p	946	968	-21.18	124	946	968	-14.5	serum albumin 1
OmyAS00005700.LOC100136344	LOC100136344	647	1248	mir-125b-5p	946	968	-21.18	124	941	962	-16.1	serum albumin 1
OmyAS00005700.LOC100136344	LOC100136344	647	1248	mir-125b-5p	946	968	-21.18	124	941	962	-16.1	serum albumin 1
OmyAS00005700.LOC100136344	LOC100136344	647	1248	mir-125b-5p	946	968	-21.18	124	941	962	-16.1	serum albumin 1
OmyAS00005695.LOC100136344	LOC100136344	647	1248	mir-125b-5p	941	963	-16.48	127	941	962	-16.1	serum albumin 1
OmyAS00005695.LOC100136344	LOC100136344	647	1248	mir-125b-5p	941	963	-16.48	127	941	962	-16.1	serum albumin 1
OmyAS00005695.LOC100136344	LOC100136344	647	1248	mir-125b-5p	941	963	-16.48	127	941	962	-16.1	serum albumin 1
OmyAS00005695.LOC100136344	LOC100136344	647	1248	mir-125b-5p	941	963	-16.48	127	941	962	-16.1	serum albumin 1
OmyAS00005695.LOC100136344	LOC100136344	647	1248	mir-125b-5p	941	963	-16.48	127	941	962	-16.1	serum albumin 1
OmyAS00005695.LOC100136344	LOC100136344	647	1248	mir-125b-5p	941	963	-16.48	127	941	962	-16.1	serum albumin 1
OmyAS00005695.LOC100136344	LOC100136344	647	1248	mir-125c	941	963	-16.48	127	941	962	-16.1	serum albumin 1
OmyAS00005695.LOC100136344	LOC100136344	647	1248	mir-2188-5p	944	966	-11.64	132	931	951	-12.1	serum albumin 1
OmyAS00005695.LOC100136344	LOC100136344	647	1248	mir-2188-5p	944	966	-11.64	132	931	951	-12.1	serum albumin 1
OmyAS00005695.LOC100136344	LOC100136344	647	1248	mir-2188-5p	944	966	-11.64	132	931	951	-12.1	serum albumin 1
OmyAS00005695.LOC100136344	LOC100136344	647	1248	mir-2188-5p	944	966	-11.64	132	931	951	-12.1	serum albumin 1
OmyAS00005695.LOC100136344	LOC100136344	647	1248	mir-22a-3p	945	967	-13.28	128	945	967	-12.04	serum albumin 1
OmyAS00005695.LOC100136344	LOC100136344	647	1248	mir-125a-5p	946	968	-21.18	124	946	968	-14.5	serum albumin 1
OmyAS00005695.LOC100136344	LOC100136344	647	1248	mir-125b-5p	946	968	-21.18	124	941	962	-16.1	serum albumin 1
OmyAS00005695.LOC100136344	LOC100136344	647	1248	mir-125b-5p	946	968	-21.18	124	941	962	-16.1	serum albumin 1
OmyAS00005695.LOC100136344	LOC100136344	647	1248	mir-125b-5p	946	968	-21.18	124	941	962	-16.1	serum albumin 1
OmyAS00005707.LOC100136344	LOC100136344	647	1248	mir-125b-5p	941	963	-16.48	127	941	962	-16.1	serum albumin 1
OmyAS00005707.LOC100136344	LOC100136344	647	1248	mir-125b-5p	941	963	-16.48	127	941	962	-16.1	serum albumin 1
OmyAS00005707.LOC100136344	LOC100136344	647	1248	mir-125b-5p	941	963	-16.48	127	941	962	-16.1	serum albumin 1
OmyAS00005707.LOC100136344	LOC100136344	647	1248	mir-125b-5p	941	963	-16.48	127	941	962	-16.1	serum albumin 1
OmyAS00005707.LOC100136344	LOC100136344	647	1248	mir-125b-5p	941	963	-16.48	127	941	962	-16.1	serum albumin 1
OmyAS00005707.LOC100136344	LOC100136344	647	1248	mir-125b-5p	941	963	-16.48	127	941	962	-16.1	serum albumin 1
OmyAS00005707.LOC100136344	LOC100136344	647	1248	mir-125c	941	963	-16.48	127	941	962	-16.1	serum albumin 1
OmyAS00005707.LOC100136344	LOC100136344	647	1248	mir-2188-5p	944	966	-11.64	132	931	951	-12.1	serum albumin 1
OmyAS00005707.LOC100136344	LOC100136344	647	1248	mir-2188-5p	944	966	-11.64	132	931	951	-12.1	serum albumin 1
OmyAS00005707.LOC100136344	LOC100136344	647	1248	mir-2188-5p	944	966	-11.64	132	931	951	-12.1	serum albumin 1
OmyAS00005707.LOC100136344	LOC100136344	647	1248	mir-2188-5p	944	966	-11.64	132	931	951	-12.1	serum albumin 1
OmyAS00005707.LOC100136344	LOC100136344	647	1248	mir-22a-3p	945	967	-13.28	128	945	967	-12.04	serum albumin 1
OmyAS00005707.LOC100136344	LOC100136344	647	1248	mir-125a-5p	946	968	-21.18	124	946	968	-14.5	serum albumin 1
OmyAS00005707.LOC100136344	LOC100136344	647	1248	mir-125b-5p	946	968	-21.18	124	941	962	-16.1	serum albumin 1
OmyAS00005707.LOC100136344	LOC100136344	647	1248	mir-125b-5p	946	968	-21.18	124	941	962	-16.1	serum albumin 1
OmyAS00005707.LOC100136344	LOC100136344	647	1248	mir-125b-5p	946	968	-21.18	124	941	962	-16.1	serum albumin 1
OmyAS00005706.LOC100136344	LOC100136344	647	1248	mir-125b-5p	941	963	-16.48	127	941	962	-16.1	serum albumin 1
OmyAS00005706.LOC100136344	LOC100136344	647	1248	mir-125b-5p	941	963	-16.48	127	941	962	-16.1	serum albumin 1
OmyAS00005706.LOC100136344	LOC100136344	647	1248	mir-125b-5p	941	963	-16.48	127	941	962	-16.1	serum albumin 1
OmyAS00005706.LOC100136344	LOC100136344	647	1248	mir-125b-5p	941	963	-16.48	127	941	962	-16.1	serum albumin 1
OmyAS00005706.LOC100136344	LOC100136344	647	1248	mir-125b-5p	941	963	-16.48	127	941	962	-16.1	serum albumin 1
OmyAS00005706.LOC100136344	LOC100136344	647	1248	mir-125b-5p	941	963	-16.48	127	941	962	-16.1	serum albumin 1
OmyAS00005706.LOC100136344	LOC100136344	647	1248	mir-125c	941	963	-16.48	127	941	962	-16.1	serum albumin 1
OmyAS00005706.LOC100136344	LOC100136344	647	1248	mir-2188-5p	944	966	-11.64	132	931	951	-12.1	serum albumin 1
OmyAS00005706.LOC100136344	LOC100136344	647	1248	mir-2188-5p	944	966	-11.64	132	931	951	-12.1	serum albumin 1
OmyAS00005706.LOC100136344	LOC100136344	647	1248	mir-2188-5p	944	966	-11.64	132	931	951	-12.1	serum albumin 1
OmyAS00005706.LOC100136344	LOC100136344	647	1248	mir-2188-5p	944	966	-11.64	132	931	951	-12.1	serum albumin 1
OmyAS00005706.LOC100136344	LOC100136344	647	1248	mir-22a-3p	945	967	-13.28	128	945	967	-12.04	serum albumin 1
OmyAS00005706.LOC100136344	LOC100136344	647	1248	mir-125a-5p	946	968	-21.18	124	946	968	-14.5	serum albumin 1
OmyAS00005706.LOC100136344	LOC100136344	647	1248	mir-125b-5p	946	968	-21.18	124	941	962	-16.1	serum albumin 1
OmyAS00005706.LOC100136344	LOC100136344	647	1248	mir-125b-5p	946	968	-21.18	124	941	962	-16.1	serum albumin 1
OmyAS00005706.LOC100136344	LOC100136344	647	1248	mir-125b-5p	946	968	-21.18	124	941	962	-16.1	serum albumin 1
OmyAS00022651.LOC100653444	LOC100653444	877	1263	mir-15b-3p	1027	1049	-11.43	128	1006	1028	-14.8	hepcidin-like
OmyAS00022651.LOC100653444	LOC100653444	877	1263	mir-2188-5p	1127	1149	-14.85	136	1127	1149	-12.1	hepcidin-like
OmyAS00022651.LOC100653444	LOC100653444	877	1263	mir-2188-5p	1127	1149	-14.85	136	1127	1149	-12.1	hepcidin-like
OmyAS00022651.LOC100653444	LOC100653444	877	1263	mir-2188-5p	1127	1149	-14.85	136	1127	1149	-12.1	hepcidin-like
OmyAS00022651.LOC100653444	LOC100653444	877	1263	mir-2188-5p	1127	1149	-14.85	136	1127	1149	-12.1	hepcidin-like
OmyAS00333609.LOC110510468	LOC110510468	3083	3323	mir-124-6-5p	3168	3190	-16.11	136	3173	3190	-13.8	alpha-2-macroglobulin-P-like
OmyAS00333609.LOC110510468	LOC110510468	3083	3323	mir-124a	3168	3190	-16.11	136	3173	3190	-13.8	alpha-2-macroglobulin-P-like
OmyAS00333609.LOC110510468	LOC110510468	3083	3323	mir-124a	3168	3190	-16.11	136	3173	3190	-13.8	alpha-2-macroglobulin-P-like
OmyAS00333609.LOC110510468	LOC110510468	3083	3323	mir-124a	3168	3190	-16.11	136	3173	3190	-13.8	alpha-2-macroglobulin-P-like
OmyAS00333609.LOC110510468	LOC110510468	3083	3323	mir-124a	3168	3190	-16.11	136	3173	3190	-13.8	alpha-2-macroglobulin-P-like
OmyAS00333609.LOC110510468	LOC110510468	3083	3323	mir-124a-1-3p	3168	3190	-16.11	136	3173	3190	-13.8	alpha-2-macroglobulin-P-like
OmyAS00333609.LOC110510468	LOC110510468	3083	3323	mir-124b	3168	3190	-16.11	136	3173	3190	-13.8	alpha-2-macroglobulin-P-like
OmyAS00382467.LOC110518020	LOC110518020	1020	1913	mir-219c-5p	1675	1697	-13.47	123	1675	1697	-13	cytochrome P450 3A27-like
OmyAS00382467.LOC110518020	LOC110518020	1020	1913	mir-193b-3p	1791	1813	-19.34	127	1792	1814	-13.5	cytochrome P450 3A27-like
OmyAS00033058.LOC110520176	LOC110520176	2052	3085	mir-219a	2175	2197	-17.26	169	2175	2197	-13.4	glycophorin-C-like
OmyAS00033058.LOC110520176	LOC110520176	2052	3085	mir-219b-3p	2175	2197	-17.26	169	2175	2197	-13.4	glycophorin-C-like
OmyAS00033058.LOC110520176	LOC110520176	2052	3085	mir-182-5p	2858	2880	-16.23	135	2858	2879	-12.3	glycophorin-C-like
OmyAS00033058.LOC110520176	LOC110520176	2052	3085	mir-182-5p	2858	2880	-16.23	135	2858	2879	-12.3	glycophorin-C-like
OmyAS00033058.LOC110520176	LOC110520176	2052	3085	mir-182-5p	2858	2880	-16.23	135	2858	2879	-12.3	glycophorin-C-like
OmyAS00033058.LOC110520176	LOC110520176	2052	3085	mir-182-5p	2858	2880	-16.23	135	2858	2879	-12.3	glycophorin-C-like
OmyAS00075104.LOC100135921	LOC100135921	1275	1434	mir-19b	1326	1349	-13.23	142	1328	1349	-12.1	haptoglobin
OmyAS00075100.LOC100135921	LOC100135921	1275	1434	mir-19b	1326	1349	-13.23	142	1328	1349	-12.1	haptoglobin
OmyAS00005698.LOC100136344	LOC100136344	647	1248	let-7a-5p	721	744	-21.59	179	721	744	-17.5	serum albumin 1
OmyAS00005698.LOC100136344	LOC100136344	647	1248	let-7d-3p	721	744	-18.75	175	721	744	-16.2	serum albumin 1
OmyAS00005698.LOC100136344	LOC100136344	647	1248	mir-19b-3p	1202	1225	-18.02	179	1201	1225	-13.3	serum albumin 1
OmyAS00005700.LOC100136344	LOC100136344	647	1248	let-7a-5p	721	744	-21.59	179	721	744	-17.5	serum albumin 1
OmyAS00005700.LOC100136344	LOC100136344	647	1248	let-7d-3p	721	744	-18.75	175	721	744	-16.2	serum albumin 1
OmyAS00005700.LOC100136344	LOC100136344	647	1248	mir-19b-3p	1202	1225	-18.02	179	1201	1225	-13.3	serum albumin 1
OmyAS00005695.LOC100136344	LOC100136344	647	1248	let-7a-5p	721	744	-21.59	179	721	744	-17.5	serum albumin 1
OmyAS00005695.LOC100136344	LOC100136344	647	1248	let-7d-3p	721	744	-18.75	175	721	744	-16.2	serum albumin 1
OmyAS00005695.LOC100136344	LOC100136344	647	1248	mir-19b-3p	1202	1225	-18.02	179	1201	1225	-13.3	serum albumin 1
OmyAS00005707.LOC100136344	LOC100136344	647	1248	let-7a-5p	721	744	-21.59	179	721	744	-17.5	serum albumin 1
OmyAS00005707.LOC100136344	LOC100136344	647	1248	let-7d-3p	721	744	-18.75	175	721	744	-16.2	serum albumin 1
OmyAS00005707.LOC100136344	LOC100136344	647	1248	mir-19b-3p	1202	1225	-18.02	179	1201	1225	-13.3	serum albumin 1
OmyAS00005706.LOC100136344	LOC100136344	647	1248	let-7a-5p	721	744	-21.59	179	721	744	-17.5	serum albumin 1
OmyAS00005706.LOC100136344	LOC100136344	647	1248	let-7d-3p	721	744	-18.75	175	721	744	-16.2	serum albumin 1
OmyAS00005706.LOC100136344	LOC100136344	647	1248	mir-19b-3p	1202	1225	-18.02	179	1201	1225	-13.3	serum albumin 1
OmyAS00333609.LOC110510468	LOC110510468	3083	3323	mir-193a-5p	3114	3137	-21.19	165	3117	3137	-17.2	alpha-2-macroglobulin-P-like
OmyAS00333609.LOC110510468	LOC110510468	3083	3323	mir-193b-3p	3114	3137	-21.19	165	3117	3137	-17.2	alpha-2-macroglobulin-P-like
OmyAS00333609.LOC110510468	LOC110510468	3083	3323	mir-193a-5p	3203	3226	-17.52	142	3205	3226	-14.8	alpha-2-macroglobulin-P-like
OmyAS00333609.LOC110510468	LOC110510468	3083	3323	mir-193b-3p	3203	3226	-17.52	142	3205	3226	-14.8	alpha-2-macroglobulin-P-like
OmyAS00382467.LOC110518020	LOC110518020	1020	1913	mir-184-5p	1788	1811	-24.23	150	1789	1811	-15.1	cytochrome P450 3A27-like
OmyAS00382467.LOC110518020	LOC110518020	1020	1913	mir-184a	1788	1811	-24.23	150	1789	1811	-15.1	cytochrome P450 3A27-like
OmyAS00382467.LOC110518020	LOC110518020	1020	1913	mir-193-3p	1791	1814	-17.46	143	1792	1814	-13.5	cytochrome P450 3A27-like
OmyAS00382467.LOC110518020	LOC110518020	1020	1913	mir-193b-3p	1791	1814	-17.46	143	1792	1814	-13.5	cytochrome P450 3A27-like
OmyAS00039424.LOC100135935	LOC100135935	846	1209	mir-2188-5p	893	917	-15.03	135	893	917	-12	hepcidin-like
OmyAS00039424.LOC100135935	LOC100135935	846	1209	mir-2188-5p	893	917	-15.03	135	893	917	-12	hepcidin-like
OmyAS00039424.LOC100135935	LOC100135935	846	1209	mir-2188-5p	893	917	-15.03	135	893	917	-12	hepcidin-like
OmyAS00039424.LOC100135935	LOC100135935	846	1209	mir-2188-5p	893	917	-15.03	135	893	917	-12	hepcidin-like
OmyAS00039424.LOC100135935	LOC100135935	846	1209	mir-146a	929	953	-16.47	152	929	953	-14.5	hepcidin-like
OmyAS00039424.LOC100135935	LOC100135935	846	1209	mir-146a-5p	929	953	-16.47	152	929	953	-14.5	hepcidin-like
OmyAS00039424.LOC100135935	LOC100135935	846	1209	mir-2188-5p	932	956	-21.72	139	933	956	-18.4	hepcidin-like
OmyAS00039424.LOC100135935	LOC100135935	846	1209	mir-2188-5p	932	956	-21.72	139	933	956	-18.4	hepcidin-like
OmyAS00039424.LOC100135935	LOC100135935	846	1209	mir-2188-5p	932	956	-21.72	139	933	956	-18.4	hepcidin-like
OmyAS00039424.LOC100135935	LOC100135935	846	1209	mir-2188-5p	932	956	-21.72	139	933	956	-18.4	hepcidin-like
OmyAS00039424.LOC100135935	LOC100135935	846	1209	mir-15b-3p	971	995	-18.04	158	973	995	-14.8	hepcidin-like
OmyAS00039424.LOC100135935	LOC100135935	846	1209	mir-15b-3p	986	1010	-10.75	144	973	995	-14.8	hepcidin-like
OmyAS00039423.LOC100135935	LOC100135935	846	1209	mir-2188-5p	893	917	-15.03	135	893	917	-12	hepcidin-like
OmyAS00039423.LOC100135935	LOC100135935	846	1209	mir-2188-5p	893	917	-15.03	135	893	917	-12	hepcidin-like
OmyAS00039423.LOC100135935	LOC100135935	846	1209	mir-2188-5p	893	917	-15.03	135	893	917	-12	hepcidin-like
OmyAS00039423.LOC100135935	LOC100135935	846	1209	mir-2188-5p	893	917	-15.03	135	893	917	-12	hepcidin-like
OmyAS00039423.LOC100135935	LOC100135935	846	1209	mir-146a	929	953	-16.47	152	929	953	-14.5	hepcidin-like
OmyAS00039423.LOC100135935	LOC100135935	846	1209	mir-146a-5p	929	953	-16.47	152	929	953	-14.5	hepcidin-like
OmyAS00039423.LOC100135935	LOC100135935	846	1209	mir-2188-5p	932	956	-21.72	139	933	956	-18.4	hepcidin-like
OmyAS00039423.LOC100135935	LOC100135935	846	1209	mir-2188-5p	932	956	-21.72	139	933	956	-18.4	hepcidin-like
OmyAS00039423.LOC100135935	LOC100135935	846	1209	mir-2188-5p	932	956	-21.72	139	933	956	-18.4	hepcidin-like
OmyAS00039423.LOC100135935	LOC100135935	846	1209	mir-2188-5p	932	956	-21.72	139	933	956	-18.4	hepcidin-like
OmyAS00039423.LOC100135935	LOC100135935	846	1209	mir-15b-3p	971	995	-18.04	158	973	995	-14.8	hepcidin-like
OmyAS00039423.LOC100135935	LOC100135935	846	1209	mir-15b-3p	986	1010	-10.75	144	973	995	-14.8	hepcidin-like
OmyAS00022651.LOC100653444	LOC100653444	877	1263	mir-18b-5p	879	903	-23.53	132	881	903	-19	hepcidin-like
OmyAS00022651.LOC100653444	LOC100653444	877	1263	mir-15b-3p	1004	1028	-18.04	158	1006	1028	-14.8	hepcidin-like
OmyAS00333609.LOC110510468	LOC110510468	3083	3323	mir-1788-5p	3178	3202	-17.12	138	3172	3195	-13.72	alpha-2-macroglobulin-P-like
OmyAS00333609.LOC110510468	LOC110510468	3083	3323	mir-182-5p	3192	3216	-28.71	158	3195	3216	-21.3	alpha-2-macroglobulin-P-like
OmyAS00333609.LOC110510468	LOC110510468	3083	3323	mir-184-5p	3197	3221	-14.79	134	3217	3236	-12	alpha-2-macroglobulin-P-like
OmyAS00333609.LOC110510468	LOC110510468	3083	3323	mir-184a	3197	3221	-14.79	134	3217	3236	-12	alpha-2-macroglobulin-P-like
OmyAS00382467.LOC110518020	LOC110518020	1020	1913	mir-146a	1606	1630	-17.6	164	1606	1630	-13.9	cytochrome P450 3A27-like
OmyAS00382467.LOC110518020	LOC110518020	1020	1913	mir-146a-5p	1606	1630	-17.6	164	1606	1630	-13.9	cytochrome P450 3A27-like
OmyAS00033058.LOC110520176	LOC110520176	2052	3085	mir-140-5p	2608	2632	-17.17	121	2611	2632	-12.3	glycophorin-C-like
OmyAS00039424.LOC100135935	LOC100135935	846	1209	mir-145a-5p	921	946	-10.17	131	905	928	-14.5	hepcidin-like
OmyAS00039424.LOC100135935	LOC100135935	846	1209	mir-107	1106	1131	-13.76	131	1088	1107	-17.2	hepcidin-like
OmyAS00039424.LOC100135935	LOC100135935	846	1209	mir-107-3p	1106	1131	-13.76	131	1088	1107	-17.2	hepcidin-like
OmyAS00039423.LOC100135935	LOC100135935	846	1209	mir-145a-5p	921	946	-10.17	131	905	928	-14.5	hepcidin-like
OmyAS00039423.LOC100135935	LOC100135935	846	1209	mir-107	1106	1131	-13.76	131	1088	1107	-17.2	hepcidin-like
OmyAS00039423.LOC100135935	LOC100135935	846	1209	mir-107-3p	1106	1131	-13.76	131	1088	1107	-17.2	hepcidin-like
OmyAS00005698.LOC100136344	LOC100136344	647	1248	mir-125a-5p	928	953	-16.99	152	946	968	-14.5	serum albumin 1
OmyAS00005698.LOC100136344	LOC100136344	647	1248	mir-125b-5p	928	953	-16.99	152	941	962	-16.1	serum albumin 1
OmyAS00005698.LOC100136344	LOC100136344	647	1248	mir-125b-5p	928	953	-16.99	152	941	962	-16.1	serum albumin 1
OmyAS00005698.LOC100136344	LOC100136344	647	1248	mir-125b-5p	928	953	-16.99	152	941	962	-16.1	serum albumin 1
OmyAS00005698.LOC100136344	LOC100136344	647	1248	mir-125a-5p	962	987	-16.99	152	946	968	-14.5	serum albumin 1
OmyAS00005698.LOC100136344	LOC100136344	647	1248	mir-125b-5p	962	987	-16.99	152	946	968	-14.5	serum albumin 1
OmyAS00005700.LOC100136344	LOC100136344	647	1248	mir-125a-5p	928	953	-16.99	152	946	968	-14.5	serum albumin 1
OmyAS00005700.LOC100136344	LOC100136344	647	1248	mir-125b-5p	928	953	-16.99	152	941	962	-16.1	serum albumin 1
OmyAS00005700.LOC100136344	LOC100136344	647	1248	mir-125b-5p	928	953	-16.99	152	941	962	-16.1	serum albumin 1
OmyAS00005700.LOC100136344	LOC100136344	647	1248	mir-125b-5p	928	953	-16.99	152	941	962	-16.1	serum albumin 1
OmyAS00005700.LOC100136344	LOC100136344	647	1248	mir-125a-5p	962	987	-16.99	152	946	968	-14.5	serum albumin 1
OmyAS00005700.LOC100136344	LOC100136344	647	1248	mir-125b-5p	962	987	-16.99	152	946	968	-14.5	serum albumin 1
OmyAS00005695.LOC100136344	LOC100136344	647	1248	mir-125a-5p	928	953	-16.99	152	946	968	-14.5	serum albumin 1
OmyAS00005695.LOC100136344	LOC100136344	647	1248	mir-125b-5p	928	953	-16.99	152	941	962	-16.1	serum albumin 1
OmyAS00005695.LOC100136344	LOC100136344	647	1248	mir-125b-5p	928	953	-16.99	152	941	962	-16.1	serum albumin 1
OmyAS00005695.LOC100136344	LOC100136344	647	1248	mir-125b-5p	928	953	-16.99	152	941	962	-16.1	serum albumin 1
OmyAS00005695.LOC100136344	LOC100136344	647	1248	mir-125a-5p	962	987	-16.99	152	946	968	-14.5	serum albumin 1
OmyAS00005695.LOC100136344	LOC100136344	647	1248	mir-125b-5p	962	987	-16.99	152	946	968	-14.5	serum albumin 1
OmyAS00005707.LOC100136344	LOC100136344	647	1248	mir-125a-5p	928	953	-16.99	152	946	968	-14.5	serum albumin 1
OmyAS00005707.LOC100136344	LOC100136344	647	1248	mir-125b-5p	928	953	-16.99	152	941	962	-16.1	serum albumin 1
OmyAS00005707.LOC100136344	LOC100136344	647	1248	mir-125b-5p	928	953	-16.99	152	941	962	-16.1	serum albumin 1
OmyAS00005707.LOC100136344	LOC100136344	647	1248	mir-125b-5p	928	953	-16.99	152	941	962	-16.1	serum albumin 1
OmyAS00005707.LOC100136344	LOC100136344	647	1248	mir-125a-5p	962	987	-16.99	152	946	968	-14.5	serum albumin 1
OmyAS00005707.LOC100136344	LOC100136344	647	1248	mir-125b-5p	962	987	-16.99	152	946	968	-14.5	serum albumin 1
OmyAS00005706.LOC100136344	LOC100136344	647	1248	mir-125a-5p	928	953	-16.99	152	946	968	-14.5	serum albumin 1
OmyAS00005706.LOC100136344	LOC100136344	647	1248	mir-125b-5p	928	953	-16.99	152	941	962	-16.1	serum albumin 1
OmyAS00005706.LOC100136344	LOC100136344	647	1248	mir-125b-5p	928	953	-16.99	152	941	962	-16.1	serum albumin 1
OmyAS00005706.LOC100136344	LOC100136344	647	1248	mir-125b-5p	928	953	-16.99	152	941	962	-16.1	serum albumin 1
OmyAS00005706.LOC100136344	LOC100136344	647	1248	mir-125a-5p	962	987	-16.99	152	946	968	-14.5	serum albumin 1
OmyAS00005706.LOC100136344	LOC100136344	647	1248	mir-125b-5p	962	987	-16.99	152	946	968	-14.5	serum albumin 1
OmyAS00022651.LOC100653444	LOC100653444	877	1263	mir-183-5p	1017	1042	-14.4	125	1017	1038	-12.1	hepcidin-like
OmyAS00333609.LOC110510468	LOC110510468	3083	3323	mir-1788-5p	3154	3179	-19.8	136	3172	3195	-13.72	alpha-2-macroglobulin-P-like
OmyAS00333609.LOC110510468	LOC110510468	3083	3323	mir-140-5p	3185	3210	-20	145	3185	3207	-15.6	alpha-2-macroglobulin-P-like
OmyAS00382467.LOC110518020	LOC110518020	1020	1913	mir-181b-5p	1466	1491	-11.06	136	1456	1475	-17.2	cytochrome P450 3A27-like
OmyAS00333609.LOC110510468	LOC110510468	3083	3323	mir-193a-5p	3180	3206	-15.11	122	3205	3226	-14.8	alpha-2-macroglobulin-P-like
OmyAS00333609.LOC110510468	LOC110510468	3083	3323	mir-193b-3p	3180	3206	-15.11	122	3205	3226	-14.8	alpha-2-macroglobulin-P-like
OmyAS00333609.LOC110510468	LOC110510468	3083	3323	mir-205b	3218	3244	-19.49	134	3223	3244	-16.14	alpha-2-macroglobulin-P-like
OmyAS00033058.LOC110520176	LOC110520176	2052	3085	mir-139-5p	2399	2425	-21.45	134	2401	2425	-12.4	glycophorin-C-like
OmyAS00033058.LOC110520176	LOC110520176	2052	3085	mir-139-5p	2399	2425	-21.45	134	2401	2425	-12.4	glycophorin-C-like
OmyAS00033058.LOC110520176	LOC110520176	2052	3085	mir-139-5p	2399	2425	-21.45	134	2401	2425	-12.4	glycophorin-C-like
OmyAS00033058.LOC110520176	LOC110520176	2052	3085	mir-139-5p	2399	2425	-21.45	134	2401	2425	-12.4	glycophorin-C-like
OmyAS00033058.LOC110520176	LOC110520176	2052	3085	mir-205a	2903	2929	-15.98	120	2905	2929	-13.2	glycophorin-C-like
OmyAS00033058.LOC110520176	LOC110520176	2052	3085	mir-205b-1-3p	2903	2929	-15.98	120	2905	2929	-13.2	glycophorin-C-like
OmyAS00033058.LOC110520176	LOC110520176	2052	3085	mir-205b-5p	2903	2929	-15.98	120	2905	2929	-13.2	glycophorin-C-like
OmyAS00039424.LOC100135935	LOC100135935	846	1209	let-7a-5p	945	972	-15.65	134	952	972	-12.3	hepcidin-like
OmyAS00039423.LOC100135935	LOC100135935	846	1209	let-7a-5p	945	972	-15.65	134	952	972	-12.3	hepcidin-like
OmyAS00005698.LOC100136344	LOC100136344	647	1248	mir-19b-3p	1221	1248	-12.67	138	1201	1225	-13.3	serum albumin 1
OmyAS00005700.LOC100136344	LOC100136344	647	1248	mir-19b-3p	1221	1248	-12.67	138	1201	1225	-13.3	serum albumin 1
OmyAS00005695.LOC100136344	LOC100136344	647	1248	mir-19b-3p	1221	1248	-12.67	138	1201	1225	-13.3	serum albumin 1
OmyAS00005707.LOC100136344	LOC100136344	647	1248	mir-19b-3p	1221	1248	-12.67	138	1201	1225	-13.3	serum albumin 1
OmyAS00005706.LOC100136344	LOC100136344	647	1248	mir-19b-3p	1221	1248	-12.67	138	1201	1225	-13.3	serum albumin 1
OmyAS00022651.LOC100653444	LOC100653444	877	1263	mir-15a-3p	1001	1028	-12.49	135	1024	1044	-12.6	hepcidin-like
OmyAS00382467.LOC110518020	LOC110518020	1020	1913	mir-193b-3p	1770	1797	-12.2	121	1792	1814	-13.5	cytochrome P450 3A27-like
OmyAS00033058.LOC110520176	LOC110520176	2052	3085	mir-22a-3p	2159	2186	-17.61	146	2164	2186	-13.9	glycophorin-C-like
OmyAS00005698.LOC100136344	LOC100136344	647	1248	mir-125a-5p	935	963	-10.07	121	946	968	-14.5	serum albumin 1
OmyAS00005698.LOC100136344	LOC100136344	647	1248	mir-187-3p	1161	1189	-19.94	149	1165	1189	-12.57	serum albumin 1
OmyAS00005698.LOC100136344	LOC100136344	647	1248	mir-187-3p	1161	1189	-19.94	149	1165	1189	-12.57	serum albumin 1
OmyAS00005698.LOC100136344	LOC100136344	647	1248	mir-187-3p	1161	1189	-19.94	149	1165	1189	-12.57	serum albumin 1
OmyAS00005698.LOC100136344	LOC100136344	647	1248	mir-187-3p	1161	1189	-19.94	149	1165	1189	-12.57	serum albumin 1
OmyAS00005698.LOC100136344	LOC100136344	647	1248	mir-139-5p	1176	1204	-16.17	120	1176	1200	-12.2	serum albumin 1
OmyAS00005698.LOC100136344	LOC100136344	647	1248	mir-139-5p	1176	1204	-13.63	123	1176	1200	-12.2	serum albumin 1
OmyAS00005698.LOC100136344	LOC100136344	647	1248	mir-139-5p	1176	1204	-13.63	123	1176	1200	-12.2	serum albumin 1
OmyAS00005700.LOC100136344	LOC100136344	647	1248	mir-125a-5p	935	963	-10.07	121	946	968	-14.5	serum albumin 1
OmyAS00005700.LOC100136344	LOC100136344	647	1248	mir-187-3p	1161	1189	-19.94	149	1165	1189	-12.57	serum albumin 1
OmyAS00005700.LOC100136344	LOC100136344	647	1248	mir-187-3p	1161	1189	-19.94	149	1165	1189	-12.57	serum albumin 1
OmyAS00005700.LOC100136344	LOC100136344	647	1248	mir-187-3p	1161	1189	-19.94	149	1165	1189	-12.57	serum albumin 1
OmyAS00005700.LOC100136344	LOC100136344	647	1248	mir-187-3p	1161	1189	-19.94	149	1165	1189	-12.57	serum albumin 1
OmyAS00005700.LOC100136344	LOC100136344	647	1248	mir-139-5p	1176	1204	-16.17	120	1176	1200	-12.2	serum albumin 1
OmyAS00005700.LOC100136344	LOC100136344	647	1248	mir-139-5p	1176	1204	-13.63	123	1176	1200	-12.2	serum albumin 1
OmyAS00005700.LOC100136344	LOC100136344	647	1248	mir-139-5p	1176	1204	-13.63	123	1176	1200	-12.2	serum albumin 1
OmyAS00005695.LOC100136344	LOC100136344	647	1248	mir-125a-5p	935	963	-10.07	121	946	968	-14.5	serum albumin 1
OmyAS00005695.LOC100136344	LOC100136344	647	1248	mir-187-3p	1161	1189	-19.94	149	1165	1189	-12.57	serum albumin 1
OmyAS00005695.LOC100136344	LOC100136344	647	1248	mir-187-3p	1161	1189	-19.94	149	1165	1189	-12.57	serum albumin 1
OmyAS00005695.LOC100136344	LOC100136344	647	1248	mir-187-3p	1161	1189	-19.94	149	1165	1189	-12.57	serum albumin 1
OmyAS00005695.LOC100136344	LOC100136344	647	1248	mir-187-3p	1161	1189	-19.94	149	1165	1189	-12.57	serum albumin 1
OmyAS00005695.LOC100136344	LOC100136344	647	1248	mir-139-5p	1176	1204	-16.17	120	1176	1200	-12.2	serum albumin 1
OmyAS00005695.LOC100136344	LOC100136344	647	1248	mir-139-5p	1176	1204	-13.63	123	1176	1200	-12.2	serum albumin 1
OmyAS00005695.LOC100136344	LOC100136344	647	1248	mir-139-5p	1176	1204	-13.63	123	1176	1200	-12.2	serum albumin 1
OmyAS00005707.LOC100136344	LOC100136344	647	1248	mir-125a-5p	935	963	-10.07	121	946	968	-14.5	serum albumin 1
OmyAS00005707.LOC100136344	LOC100136344	647	1248	mir-187-3p	1161	1189	-19.94	149	1165	1189	-12.57	serum albumin 1
OmyAS00005707.LOC100136344	LOC100136344	647	1248	mir-187-3p	1161	1189	-19.94	149	1165	1189	-12.57	serum albumin 1
OmyAS00005707.LOC100136344	LOC100136344	647	1248	mir-187-3p	1161	1189	-19.94	149	1165	1189	-12.57	serum albumin 1
OmyAS00005707.LOC100136344	LOC100136344	647	1248	mir-187-3p	1161	1189	-19.94	149	1165	1189	-12.57	serum albumin 1
OmyAS00005707.LOC100136344	LOC100136344	647	1248	mir-139-5p	1176	1204	-16.17	120	1176	1200	-12.2	serum albumin 1
OmyAS00005707.LOC100136344	LOC100136344	647	1248	mir-139-5p	1176	1204	-13.63	123	1176	1200	-12.2	serum albumin 1
OmyAS00005707.LOC100136344	LOC100136344	647	1248	mir-139-5p	1176	1204	-13.63	123	1176	1200	-12.2	serum albumin 1
OmyAS00005706.LOC100136344	LOC100136344	647	1248	mir-125a-5p	935	963	-10.07	121	946	968	-14.5	serum albumin 1
OmyAS00005706.LOC100136344	LOC100136344	647	1248	mir-187-3p	1161	1189	-19.94	149	1165	1189	-12.57	serum albumin 1
OmyAS00005706.LOC100136344	LOC100136344	647	1248	mir-187-3p	1161	1189	-19.94	149	1165	1189	-12.57	serum albumin 1
OmyAS00005706.LOC100136344	LOC100136344	647	1248	mir-187-3p	1161	1189	-19.94	149	1165	1189	-12.57	serum albumin 1
OmyAS00005706.LOC100136344	LOC100136344	647	1248	mir-187-3p	1161	1189	-19.94	149	1165	1189	-12.57	serum albumin 1
OmyAS00005706.LOC100136344	LOC100136344	647	1248	mir-139-5p	1176	1204	-16.17	120	1176	1200	-12.2	serum albumin 1
OmyAS00005706.LOC100136344	LOC100136344	647	1248	mir-139-5p	1176	1204	-13.63	123	1176	1200	-12.2	serum albumin 1
OmyAS00005706.LOC100136344	LOC100136344	647	1248	mir-139-5p	1176	1204	-13.63	123	1176	1200	-12.2	serum albumin 1
OmyAS00333609.LOC110510468	LOC110510468	3083	3323	mir-193b-3p	3191	3219	-14.31	139	3205	3226	-14.8	alpha-2-macroglobulin-P-like
OmyAS00033058.LOC110520176	LOC110520176	2052	3085	mir-19a-5p	2329	2357	-14.3	128	2336	2357	-12.5	glycophorin-C-like
OmyAS00039424.LOC100135935	LOC100135935	846	1209	mir-1c-3p	1061	1090	-14.11	152	1068	1089	-13	hepcidin-like
OmyAS00039423.LOC100135935	LOC100135935	846	1209	mir-1c-3p	1061	1090	-14.11	152	1068	1089	-13	hepcidin-like
OmyAS00005698.LOC100136344	LOC100136344	647	1248	mir-2188-5p	801	830	-16.69	136	796	815	-14	serum albumin 1
OmyAS00005698.LOC100136344	LOC100136344	647	1248	mir-2188-5p	801	830	-16.69	136	796	815	-14	serum albumin 1
OmyAS00005698.LOC100136344	LOC100136344	647	1248	mir-2188-5p	801	830	-16.69	136	796	815	-14	serum albumin 1
OmyAS00005698.LOC100136344	LOC100136344	647	1248	mir-2188-5p	801	830	-16.69	136	796	815	-14	serum albumin 1
OmyAS00005698.LOC100136344	LOC100136344	647	1248	mir-2188-5p	801	830	-16.69	136	796	815	-14	serum albumin 1
OmyAS00005698.LOC100136344	LOC100136344	647	1248	mir-2188-5p	801	830	-16.69	136	796	815	-14	serum albumin 1
OmyAS00005698.LOC100136344	LOC100136344	647	1248	mir-2188-5p	801	830	-16.69	136	796	815	-14	serum albumin 1
OmyAS00005698.LOC100136344	LOC100136344	647	1248	mir-2188-5p	801	830	-16.69	136	796	815	-14	serum albumin 1
OmyAS00005698.LOC100136344	LOC100136344	647	1248	mir-2188-5p	835	864	-15.81	136	829	849	-12.1	serum albumin 1
OmyAS00005698.LOC100136344	LOC100136344	647	1248	mir-2188-5p	835	864	-15.81	136	829	849	-12.1	serum albumin 1
OmyAS00005698.LOC100136344	LOC100136344	647	1248	mir-2188-5p	835	864	-15.81	136	829	849	-12.1	serum albumin 1
OmyAS00005698.LOC100136344	LOC100136344	647	1248	mir-2188-5p	835	864	-15.81	136	829	849	-12.1	serum albumin 1
OmyAS00005698.LOC100136344	LOC100136344	647	1248	mir-2188-5p	869	898	-15.73	136	897	917	-12.1	serum albumin 1
OmyAS00005698.LOC100136344	LOC100136344	647	1248	mir-2188-5p	869	898	-15.73	136	897	917	-12.1	serum albumin 1
OmyAS00005698.LOC100136344	LOC100136344	647	1248	mir-2188-5p	869	898	-15.73	136	897	917	-12.1	serum albumin 1
OmyAS00005698.LOC100136344	LOC100136344	647	1248	mir-2188-5p	869	898	-15.73	136	897	917	-12.1	serum albumin 1
OmyAS00005698.LOC100136344	LOC100136344	647	1248	mir-2188-5p	903	932	-15.81	136	897	917	-12.1	serum albumin 1
OmyAS00005698.LOC100136344	LOC100136344	647	1248	mir-2188-5p	903	932	-15.81	136	897	917	-12.1	serum albumin 1
OmyAS00005698.LOC100136344	LOC100136344	647	1248	mir-2188-5p	903	932	-15.81	136	897	917	-12.1	serum albumin 1
OmyAS00005698.LOC100136344	LOC100136344	647	1248	mir-2188-5p	903	932	-15.81	136	897	917	-12.1	serum albumin 1
OmyAS00005698.LOC100136344	LOC100136344	647	1248	mir-2188-5p	903	932	-15.81	136	897	917	-12.1	serum albumin 1
OmyAS00005698.LOC100136344	LOC100136344	647	1248	mir-2188-5p	903	932	-15.81	136	897	917	-12.1	serum albumin 1
OmyAS00005698.LOC100136344	LOC100136344	647	1248	mir-2188-5p	903	932	-15.81	136	897	917	-12.1	serum albumin 1
OmyAS00005698.LOC100136344	LOC100136344	647	1248	mir-2188-5p	903	932	-15.81	136	897	917	-12.1	serum albumin 1
OmyAS00005700.LOC100136344	LOC100136344	647	1248	mir-2188-5p	801	830	-16.69	136	796	815	-14	serum albumin 1
OmyAS00005700.LOC100136344	LOC100136344	647	1248	mir-2188-5p	801	830	-16.69	136	796	815	-14	serum albumin 1
OmyAS00005700.LOC100136344	LOC100136344	647	1248	mir-2188-5p	801	830	-16.69	136	796	815	-14	serum albumin 1
OmyAS00005700.LOC100136344	LOC100136344	647	1248	mir-2188-5p	801	830	-16.69	136	796	815	-14	serum albumin 1
OmyAS00005700.LOC100136344	LOC100136344	647	1248	mir-2188-5p	801	830	-16.69	136	796	815	-14	serum albumin 1
OmyAS00005700.LOC100136344	LOC100136344	647	1248	mir-2188-5p	801	830	-16.69	136	796	815	-14	serum albumin 1
OmyAS00005700.LOC100136344	LOC100136344	647	1248	mir-2188-5p	801	830	-16.69	136	796	815	-14	serum albumin 1
OmyAS00005700.LOC100136344	LOC100136344	647	1248	mir-2188-5p	801	830	-16.69	136	796	815	-14	serum albumin 1
OmyAS00005700.LOC100136344	LOC100136344	647	1248	mir-2188-5p	835	864	-15.81	136	829	849	-12.1	serum albumin 1
OmyAS00005700.LOC100136344	LOC100136344	647	1248	mir-2188-5p	835	864	-15.81	136	829	849	-12.1	serum albumin 1
OmyAS00005700.LOC100136344	LOC100136344	647	1248	mir-2188-5p	835	864	-15.81	136	829	849	-12.1	serum albumin 1
OmyAS00005700.LOC100136344	LOC100136344	647	1248	mir-2188-5p	835	864	-15.81	136	829	849	-12.1	serum albumin 1
OmyAS00005700.LOC100136344	LOC100136344	647	1248	mir-2188-5p	869	898	-15.73	136	897	917	-12.1	serum albumin 1
OmyAS00005700.LOC100136344	LOC100136344	647	1248	mir-2188-5p	869	898	-15.73	136	897	917	-12.1	serum albumin 1
OmyAS00005700.LOC100136344	LOC100136344	647	1248	mir-2188-5p	869	898	-15.73	136	897	917	-12.1	serum albumin 1
OmyAS00005700.LOC100136344	LOC100136344	647	1248	mir-2188-5p	869	898	-15.73	136	897	917	-12.1	serum albumin 1
OmyAS00005700.LOC100136344	LOC100136344	647	1248	mir-2188-5p	903	932	-15.81	136	897	917	-12.1	serum albumin 1
OmyAS00005700.LOC100136344	LOC100136344	647	1248	mir-2188-5p	903	932	-15.81	136	897	917	-12.1	serum albumin 1
OmyAS00005700.LOC100136344	LOC100136344	647	1248	mir-2188-5p	903	932	-15.81	136	897	917	-12.1	serum albumin 1
OmyAS00005700.LOC100136344	LOC100136344	647	1248	mir-2188-5p	903	932	-15.81	136	897	917	-12.1	serum albumin 1
OmyAS00005700.LOC100136344	LOC100136344	647	1248	mir-2188-5p	903	932	-15.81	136	897	917	-12.1	serum albumin 1
OmyAS00005700.LOC100136344	LOC100136344	647	1248	mir-2188-5p	903	932	-15.81	136	897	917	-12.1	serum albumin 1
OmyAS00005700.LOC100136344	LOC100136344	647	1248	mir-2188-5p	903	932	-15.81	136	897	917	-12.1	serum albumin 1
OmyAS00005700.LOC100136344	LOC100136344	647	1248	mir-2188-5p	903	932	-15.81	136	897	917	-12.1	serum albumin 1
OmyAS00005695.LOC100136344	LOC100136344	647	1248	mir-2188-5p	801	830	-16.69	136	796	815	-14	serum albumin 1
OmyAS00005695.LOC100136344	LOC100136344	647	1248	mir-2188-5p	801	830	-16.69	136	796	815	-14	serum albumin 1
OmyAS00005695.LOC100136344	LOC100136344	647	1248	mir-2188-5p	801	830	-16.69	136	796	815	-14	serum albumin 1
OmyAS00005695.LOC100136344	LOC100136344	647	1248	mir-2188-5p	801	830	-16.69	136	796	815	-14	serum albumin 1
OmyAS00005695.LOC100136344	LOC100136344	647	1248	mir-2188-5p	801	830	-16.69	136	796	815	-14	serum albumin 1
OmyAS00005695.LOC100136344	LOC100136344	647	1248	mir-2188-5p	801	830	-16.69	136	796	815	-14	serum albumin 1
OmyAS00005695.LOC100136344	LOC100136344	647	1248	mir-2188-5p	801	830	-16.69	136	796	815	-14	serum albumin 1
OmyAS00005695.LOC100136344	LOC100136344	647	1248	mir-2188-5p	801	830	-16.69	136	796	815	-14	serum albumin 1
OmyAS00005695.LOC100136344	LOC100136344	647	1248	mir-2188-5p	835	864	-15.81	136	829	849	-12.1	serum albumin 1
OmyAS00005695.LOC100136344	LOC100136344	647	1248	mir-2188-5p	835	864	-15.81	136	829	849	-12.1	serum albumin 1
OmyAS00005695.LOC100136344	LOC100136344	647	1248	mir-2188-5p	835	864	-15.81	136	829	849	-12.1	serum albumin 1
OmyAS00005695.LOC100136344	LOC100136344	647	1248	mir-2188-5p	835	864	-15.81	136	829	849	-12.1	serum albumin 1
OmyAS00005695.LOC100136344	LOC100136344	647	1248	mir-2188-5p	869	898	-15.73	136	897	917	-12.1	serum albumin 1
OmyAS00005695.LOC100136344	LOC100136344	647	1248	mir-2188-5p	869	898	-15.73	136	897	917	-12.1	serum albumin 1
OmyAS00005695.LOC100136344	LOC100136344	647	1248	mir-2188-5p	869	898	-15.73	136	897	917	-12.1	serum albumin 1
OmyAS00005695.LOC100136344	LOC100136344	647	1248	mir-2188-5p	869	898	-15.73	136	897	917	-12.1	serum albumin 1
OmyAS00005695.LOC100136344	LOC100136344	647	1248	mir-2188-5p	903	932	-15.81	136	897	917	-12.1	serum albumin 1
OmyAS00005695.LOC100136344	LOC100136344	647	1248	mir-2188-5p	903	932	-15.81	136	897	917	-12.1	serum albumin 1
OmyAS00005695.LOC100136344	LOC100136344	647	1248	mir-2188-5p	903	932	-15.81	136	897	917	-12.1	serum albumin 1
OmyAS00005695.LOC100136344	LOC100136344	647	1248	mir-2188-5p	903	932	-15.81	136	897	917	-12.1	serum albumin 1
OmyAS00005695.LOC100136344	LOC100136344	647	1248	mir-2188-5p	903	932	-15.81	136	897	917	-12.1	serum albumin 1
OmyAS00005695.LOC100136344	LOC100136344	647	1248	mir-2188-5p	903	932	-15.81	136	897	917	-12.1	serum albumin 1
OmyAS00005695.LOC100136344	LOC100136344	647	1248	mir-2188-5p	903	932	-15.81	136	897	917	-12.1	serum albumin 1
OmyAS00005695.LOC100136344	LOC100136344	647	1248	mir-2188-5p	903	932	-15.81	136	897	917	-12.1	serum albumin 1
OmyAS00005707.LOC100136344	LOC100136344	647	1248	mir-2188-5p	801	830	-16.69	136	796	815	-14	serum albumin 1
OmyAS00005707.LOC100136344	LOC100136344	647	1248	mir-2188-5p	801	830	-16.69	136	796	815	-14	serum albumin 1
OmyAS00005707.LOC100136344	LOC100136344	647	1248	mir-2188-5p	801	830	-16.69	136	796	815	-14	serum albumin 1
OmyAS00005707.LOC100136344	LOC100136344	647	1248	mir-2188-5p	801	830	-16.69	136	796	815	-14	serum albumin 1
OmyAS00005707.LOC100136344	LOC100136344	647	1248	mir-2188-5p	801	830	-16.69	136	796	815	-14	serum albumin 1
OmyAS00005707.LOC100136344	LOC100136344	647	1248	mir-2188-5p	801	830	-16.69	136	796	815	-14	serum albumin 1
OmyAS00005707.LOC100136344	LOC100136344	647	1248	mir-2188-5p	801	830	-16.69	136	796	815	-14	serum albumin 1
OmyAS00005707.LOC100136344	LOC100136344	647	1248	mir-2188-5p	801	830	-16.69	136	796	815	-14	serum albumin 1
OmyAS00005707.LOC100136344	LOC100136344	647	1248	mir-2188-5p	835	864	-15.81	136	829	849	-12.1	serum albumin 1
OmyAS00005707.LOC100136344	LOC100136344	647	1248	mir-2188-5p	835	864	-15.81	136	829	849	-12.1	serum albumin 1
OmyAS00005707.LOC100136344	LOC100136344	647	1248	mir-2188-5p	835	864	-15.81	136	829	849	-12.1	serum albumin 1
OmyAS00005707.LOC100136344	LOC100136344	647	1248	mir-2188-5p	835	864	-15.81	136	829	849	-12.1	serum albumin 1
OmyAS00005707.LOC100136344	LOC100136344	647	1248	mir-2188-5p	869	898	-15.73	136	897	917	-12.1	serum albumin 1
OmyAS00005707.LOC100136344	LOC100136344	647	1248	mir-2188-5p	869	898	-15.73	136	897	917	-12.1	serum albumin 1
OmyAS00005707.LOC100136344	LOC100136344	647	1248	mir-2188-5p	869	898	-15.73	136	897	917	-12.1	serum albumin 1
OmyAS00005707.LOC100136344	LOC100136344	647	1248	mir-2188-5p	869	898	-15.73	136	897	917	-12.1	serum albumin 1
OmyAS00005707.LOC100136344	LOC100136344	647	1248	mir-2188-5p	903	932	-15.81	136	897	917	-12.1	serum albumin 1
OmyAS00005707.LOC100136344	LOC100136344	647	1248	mir-2188-5p	903	932	-15.81	136	897	917	-12.1	serum albumin 1
OmyAS00005707.LOC100136344	LOC100136344	647	1248	mir-2188-5p	903	932	-15.81	136	897	917	-12.1	serum albumin 1
OmyAS00005707.LOC100136344	LOC100136344	647	1248	mir-2188-5p	903	932	-15.81	136	897	917	-12.1	serum albumin 1
OmyAS00005707.LOC100136344	LOC100136344	647	1248	mir-2188-5p	903	932	-15.81	136	897	917	-12.1	serum albumin 1
OmyAS00005707.LOC100136344	LOC100136344	647	1248	mir-2188-5p	903	932	-15.81	136	897	917	-12.1	serum albumin 1
OmyAS00005707.LOC100136344	LOC100136344	647	1248	mir-2188-5p	903	932	-15.81	136	897	917	-12.1	serum albumin 1
OmyAS00005707.LOC100136344	LOC100136344	647	1248	mir-2188-5p	903	932	-15.81	136	897	917	-12.1	serum albumin 1
OmyAS00005706.LOC100136344	LOC100136344	647	1248	mir-2188-5p	801	830	-16.69	136	796	815	-14	serum albumin 1
OmyAS00005706.LOC100136344	LOC100136344	647	1248	mir-2188-5p	801	830	-16.69	136	796	815	-14	serum albumin 1
OmyAS00005706.LOC100136344	LOC100136344	647	1248	mir-2188-5p	801	830	-16.69	136	796	815	-14	serum albumin 1
OmyAS00005706.LOC100136344	LOC100136344	647	1248	mir-2188-5p	801	830	-16.69	136	796	815	-14	serum albumin 1
OmyAS00005706.LOC100136344	LOC100136344	647	1248	mir-2188-5p	801	830	-16.69	136	796	815	-14	serum albumin 1
OmyAS00005706.LOC100136344	LOC100136344	647	1248	mir-2188-5p	801	830	-16.69	136	796	815	-14	serum albumin 1
OmyAS00005706.LOC100136344	LOC100136344	647	1248	mir-2188-5p	801	830	-16.69	136	796	815	-14	serum albumin 1
OmyAS00005706.LOC100136344	LOC100136344	647	1248	mir-2188-5p	801	830	-16.69	136	796	815	-14	serum albumin 1
OmyAS00005706.LOC100136344	LOC100136344	647	1248	mir-2188-5p	835	864	-15.81	136	829	849	-12.1	serum albumin 1
OmyAS00005706.LOC100136344	LOC100136344	647	1248	mir-2188-5p	835	864	-15.81	136	829	849	-12.1	serum albumin 1
OmyAS00005706.LOC100136344	LOC100136344	647	1248	mir-2188-5p	835	864	-15.81	136	829	849	-12.1	serum albumin 1
OmyAS00005706.LOC100136344	LOC100136344	647	1248	mir-2188-5p	835	864	-15.81	136	829	849	-12.1	serum albumin 1
OmyAS00005706.LOC100136344	LOC100136344	647	1248	mir-2188-5p	869	898	-15.73	136	897	917	-12.1	serum albumin 1
OmyAS00005706.LOC100136344	LOC100136344	647	1248	mir-2188-5p	869	898	-15.73	136	897	917	-12.1	serum albumin 1
OmyAS00005706.LOC100136344	LOC100136344	647	1248	mir-2188-5p	869	898	-15.73	136	897	917	-12.1	serum albumin 1
OmyAS00005706.LOC100136344	LOC100136344	647	1248	mir-2188-5p	869	898	-15.73	136	897	917	-12.1	serum albumin 1
OmyAS00005706.LOC100136344	LOC100136344	647	1248	mir-2188-5p	903	932	-15.81	136	897	917	-12.1	serum albumin 1
OmyAS00005706.LOC100136344	LOC100136344	647	1248	mir-2188-5p	903	932	-15.81	136	897	917	-12.1	serum albumin 1
OmyAS00005706.LOC100136344	LOC100136344	647	1248	mir-2188-5p	903	932	-15.81	136	897	917	-12.1	serum albumin 1
OmyAS00005706.LOC100136344	LOC100136344	647	1248	mir-2188-5p	903	932	-15.81	136	897	917	-12.1	serum albumin 1
OmyAS00005706.LOC100136344	LOC100136344	647	1248	mir-2188-5p	903	932	-15.81	136	897	917	-12.1	serum albumin 1
OmyAS00005706.LOC100136344	LOC100136344	647	1248	mir-2188-5p	903	932	-15.81	136	897	917	-12.1	serum albumin 1
OmyAS00005706.LOC100136344	LOC100136344	647	1248	mir-2188-5p	903	932	-15.81	136	897	917	-12.1	serum albumin 1
OmyAS00005706.LOC100136344	LOC100136344	647	1248	mir-2188-5p	903	932	-15.81	136	897	917	-12.1	serum albumin 1
OmyAS00333609.LOC110510468	LOC110510468	3083	3323	mir-124a	3162	3191	-17.17	127	3173	3190	-13.8	alpha-2-macroglobulin-P-like
OmyAS00333609.LOC110510468	LOC110510468	3083	3323	mir-124a	3162	3191	-17.17	127	3173	3190	-13.8	alpha-2-macroglobulin-P-like
OmyAS00382467.LOC110518020	LOC110518020	1020	1913	mir-184-5p	1762	1792	-11.82	138	1789	1811	-15.1	cytochrome P450 3A27-like
OmyAS00382467.LOC110518020	LOC110518020	1020	1913	mir-184a	1762	1792	-11.82	138	1789	1811	-15.1	cytochrome P450 3A27-like
OmyAS00033058.LOC110520176	LOC110520176	2052	3085	mir-199c-3p	2141	2172	-21.89	137	2167	2188	-17.9	glycophorin-C-like
OmyAS00033058.LOC110520176	LOC110520176	2052	3085	mir-18b-5p	2838	2869	-12.66	123	2855	2874	-12.8	glycophorin-C-like
OmyAS00333609.LOC110510468	LOC110510468	3083	3323	mir-140-5p	3156	3188	-20.26	124	3185	3207	-15.6	alpha-2-macroglobulin-P-like
OmyAS00033058.LOC110520176	LOC110520176	2052	3085	mir-19b-3p	2345	2380	-18.03	129	2335	2357	-14	glycophorin-C-like
OmyAS00167670.LOC110485442	LOC110485442	2850	3127	mir-15b-5p	2827	2851	-22.71	182	2827	2851	-20.5	GTPase IMAP family member 4-like
OmyAS00167670.LOC110485442	LOC110485442	2850	3127	mir-15c-5p	2828	2851	-18.36	161	2828	2851	-16.2	GTPase IMAP family member 4-like
OmyAS00336412.LOC110510840	LOC110510840	1186	1888	mir-206-5p	1166	1187	-13.95	141	1147	1170	-17.3	extensin-2-like
OmyAS00381910.LOC110517938	LOC110517938	729	1319	mir-200b-3p	703	731	-13.82	123	701	724	-14.5	DDB1- and CUL4-associated factor 6-like
OmyAS00347916.rpl9	rpl9	283	460	mir-182-5p	257	285	-10.99	130	240	263	-15.4	ribosomal protein L9
OmyAS00202359.LOC110490451	LOC110490451	627	900	mir-145a-5p	610	633	-13.95	122	619	642	-14	Ig kappa-b4 chain C region-like
OmyAS00309556.LOC110506512	LOC110506512	1235	1818	mir-122-5p	1217	1241	-14.72	152	1199	1218	-15.3	glycine cleavage system H protein, mitochondrial-like
OmyAS00309556.LOC110506512	LOC110506512	1235	1818	mir-122-5p	1217	1241	-14.72	152	1199	1218	-15.3	glycine cleavage system H protein, mitochondrial-like
OmyAS00309556.LOC110506512	LOC110506512	1235	1818	mir-125a-5p	1220	1241	-13.9	121	1205	1227	-15.5	glycine cleavage system H protein, mitochondrial-like
OmyAS00309556.LOC110506512	LOC110506512	1235	1818	mir-125b-5p	1220	1241	-13.9	121	1205	1227	-15.5	glycine cleavage system H protein, mitochondrial-like
OmyAS00320836.LOC110508783	LOC110508783	2316	4084	mir-222b-5p	2304	2323	-25.8	162	2303	2323	-22.4	cAMP-responsive element modulator-like
OmyAS00038079.LOC110510206	LOC110510206	645	890	mir-196b-5p	620	652	-10.14	135	649	672	-15.3	apolipoprotein C-I-like
OmyAS00038079.LOC110510206	LOC110510206	645	890	mir-196b-5p	620	652	-10.14	135	649	672	-15.3	apolipoprotein C-I-like
OmyAS00117158.LOC110532205	LOC110532205	706	770	mir-200b-3p	685	713	-17.57	166	691	713	-15.1	chymotrypsin-like elastase family member 2A
OmyAS00117158.LOC110532205	LOC110532205	706	770	mir-200c-5p	685	713	-17.57	166	691	713	-15.1	chymotrypsin-like elastase family member 2A
OmyAS00143441.LOC110536449	LOC110536449	1090	1410	mir-124a-3p	1072	1097	-16.92	131	1072	1097	-13.2	C-C motif chemokine 19-like
OmyAS00328473.leap-2b	leap-2b	1145	1891	mir-145-5p	1133	1153	-11.98	137	1133	1153	-12.4	liver-expressed antimicrobial peptide 2B
OmyAS00167399.LOC110487203	LOC110487203	4427	4735	mir-124a-5p	4406	4435	-11.76	136	4424	4443	-18.3	myosin heavy chain, fast skeletal muscle-like
OmyAS00167399.LOC110487203	LOC110487203	4427	4735	mir-124c-3p	4406	4435	-11.76	136	4424	4443	-18.3	myosin heavy chain, fast skeletal muscle-like
OmyAS00215629.LOC110491294	LOC110491294	1179	1794	mir-2188-5p	1165	1187	-19.09	164	1166	1187	-16.9	calcineurin subunit B type 1-like
OmyAS00215629.LOC110491294	LOC110491294	1179	1794	mir-2188-5p	1165	1187	-19.09	164	1166	1187	-16.9	calcineurin subunit B type 1-like
OmyAS00215629.LOC110491294	LOC110491294	1179	1794	mir-2188-5p	1165	1187	-19.09	164	1166	1187	-16.9	calcineurin subunit B type 1-like
OmyAS00215629.LOC110491294	LOC110491294	1179	1794	mir-2188-5p	1165	1187	-19.09	164	1166	1187	-16.9	calcineurin subunit B type 1-like
OmyAS00328473.leap-2b	leap-2b	1145	1891	mir-181c-3p	1134	1154	-12.06	123	1137	1158	-13.2	liver-expressed antimicrobial peptide 2B
OmyAS00038206.LOC110510788	LOC110510788	529	543	mir-206-5p	513	538	-16.57	124	500	524	-12.4	chymotrypsin-like protease CTRL-1
OmyAS00038206.LOC110510788	LOC110510788	529	543	mir-206-5p	513	538	-16.57	124	500	524	-12.4	chymotrypsin-like protease CTRL-1
OmyAS00387802.LOC110518705	LOC110518705	437	495	mir-122-5p	421	446	-14.9	129	421	440	-12.7	aminopeptidase N-like
OmyAS00387802.LOC110518705	LOC110518705	437	495	mir-2188-5p	428	446	-20.97	137	428	446	-17.7	aminopeptidase N-like
OmyAS00387802.LOC110518705	LOC110518705	437	495	mir-2188-5p	428	446	-20.97	137	428	446	-17.7	aminopeptidase N-like
OmyAS00387802.LOC110518705	LOC110518705	437	495	mir-2188-5p	428	446	-20.97	137	428	446	-17.7	aminopeptidase N-like
OmyAS00387802.LOC110518705	LOC110518705	437	495	mir-2188-5p	428	446	-20.97	137	428	446	-17.7	aminopeptidase N-like
OmyAS00201727.etfrf1	etfrf1	1243	1901	mir-138a	1227	1253	-17.7	141	1233	1253	-15.2	electron transfer flavoprotein regulatory factor 1
OmyAS00201727.etfrf1	etfrf1	1243	1901	mir-138a	1227	1253	-17.7	141	1233	1253	-15.2	electron transfer flavoprotein regulatory factor 1
OmyAS00201727.etfrf1	etfrf1	1243	1901	mir-138a	1227	1253	-17.7	141	1233	1253	-15.2	electron transfer flavoprotein regulatory factor 1
OmyAS00201727.etfrf1	etfrf1	1243	1901	mir-138a	1227	1253	-17.7	141	1233	1253	-15.2	electron transfer flavoprotein regulatory factor 1
OmyAS00328473.leap-2b	leap-2b	1145	1891	mir-205a	1131	1155	-18.38	140	1135	1155	-12.7	liver-expressed antimicrobial peptide 2B
OmyAS00328473.leap-2b	leap-2b	1145	1891	mir-205b-1-3p	1131	1155	-18.38	140	1135	1155	-12.7	liver-expressed antimicrobial peptide 2B
OmyAS00328473.leap-2b	leap-2b	1145	1891	mir-205b-5p	1131	1155	-18.38	140	1135	1155	-12.7	liver-expressed antimicrobial peptide 2B
OmyAS00143441.LOC110536449	LOC110536449	1090	1410	mir-146d-3p	1073	1101	-20.72	135	1081	1101	-16.6	C-C motif chemokine 19-like
OmyAS00143441.LOC110536449	LOC110536449	1090	1410	mir-146d-3p	1073	1101	-20.72	135	1081	1101	-16.6	C-C motif chemokine 19-like
OmyAS00167399.LOC110487203	LOC110487203	4427	4735	mir-145-5p	4419	4439	-17.77	155	4419	4439	-13.9	myosin heavy chain, fast skeletal muscle-like
OmyAS00143441.LOC110536449	LOC110536449	1090	1410	mir-146d-5p	1080	1102	-20.19	155	1080	1102	-17.5	C-C motif chemokine 19-like
OmyAS00143441.LOC110536449	LOC110536449	1090	1410	mir-146d-5p	1080	1102	-20.19	155	1080	1102	-17.5	C-C motif chemokine 19-like
OmyAS00320836.LOC110508783	LOC110508783	2316	4084	mir-15c-5p	2312	2330	-13.14	150	2312	2330	-13.1	cAMP-responsive element modulator-like
OmyAS00309556.LOC110506512	LOC110506512	1235	1818	mir-145a-5p	1216	1250	-12.88	121	1196	1219	-12.5	glycine cleavage system H protein, mitochondrial-like
OmyAS00124055.LOC110532437	LOC110532437	2391	3672	mir-122-5p	3284	3299	-19.2	156	3277	3299	-16.7	protein phosphatase 1 regulatory subunit 12B-like
OmyAS00223789.LOC110493653	LOC110493653	3083	4649	mir-130d	3077	3099	-17.11	152	3084	3103	-13.9	protein disulfide-isomerase-like
OmyAS00226502.LOC110494388	LOC110494388	4813	8221	mir-130c	4804	4829	-10.13	151	4827	4847	-14.6	major facilitator superfamily domain-containing protein 4A-like
OmyAS00226502.LOC110494388	LOC110494388	4813	8221	mir-130c-5p	4804	4829	-12.04	154	4827	4847	-15.6	major facilitator superfamily domain-containing protein 4A-like
OmyAS00293302.LOC110504477	LOC110504477	2704	4492	mir-138a	2733	2749	-18.03	148	2732	2749	-12.1	putative threonylcarbamoyl-AMP synthase
OmyAS00293302.LOC110504477	LOC110504477	2704	4492	mir-138a	2733	2749	-18.03	148	2732	2749	-12.1	putative threonylcarbamoyl-AMP synthase
OmyAS00293302.LOC110504477	LOC110504477	2704	4492	mir-138a	2733	2749	-18.03	148	2732	2749	-12.1	putative threonylcarbamoyl-AMP synthase
OmyAS00293302.LOC110504477	LOC110504477	2704	4492	mir-138a	2733	2749	-18.03	148	2732	2749	-12.1	putative threonylcarbamoyl-AMP synthase
OmyAS00316139.LOC110507510	LOC110507510	2411	2666	mir-130c-3p	2469	2485	-12.86	141	2464	2485	-12.1	ubiquitin carboxyl-terminal hydrolase 2-like
OmyAS00328351.LOC110510122	LOC110510122	3850	5390	mir-146a	4498	4514	-16.12	145	4492	4514	-13.5	glycogen phosphorylase, muscle form-like
OmyAS00328351.LOC110510122	LOC110510122	3850	5390	mir-146a-5p	4498	4514	-16.12	145	4492	4514	-13.5	glycogen phosphorylase, muscle form-like
OmyAS00328352.LOC110510122	LOC110510122	3850	5390	mir-146a	4498	4514	-16.12	145	4492	4514	-13.5	glycogen phosphorylase, muscle form-like
OmyAS00328352.LOC110510122	LOC110510122	3850	5390	mir-146a-5p	4498	4514	-16.12	145	4492	4514	-13.5	glycogen phosphorylase, muscle form-like
OmyAS00215629.LOC110491294	LOC110491294	1179	1794	mir-184-5p	1170	1196	-18.85	163	1184	1205	-15.8	calcineurin subunit B type 1-like
OmyAS00215629.LOC110491294	LOC110491294	1179	1794	mir-184a	1170	1196	-18.85	163	1184	1205	-15.8	calcineurin subunit B type 1-like
OmyAS00274447.LOC110500797	LOC110500797	1330	1721	mir-184-5p	1461	1478	-17.31	138	1462	1485	-15.5	4F2 cell-surface antigen heavy chain-like
OmyAS00274447.LOC110500797	LOC110500797	1330	1721	mir-184a	1461	1478	-17.31	138	1462	1485	-15.5	4F2 cell-surface antigen heavy chain-like
OmyAS00291132.LOC110503851	LOC110503851	2541	3450	mir-202-3p	2609	2626	-19.51	122	2609	2626	-16.6	solute carrier family 13 member 2-like
OmyAS00291132.LOC110503851	LOC110503851	2541	3450	mir-143-5p	3182	3199	-15.8	128	3183	3199	-13.6	solute carrier family 13 member 2-like
OmyAS00302015.LOC110505279	LOC110505279	1627	2822	mir-129b	1868	1885	-16.36	131	1867	1885	-13.7	transcription cofactor vestigial-like protein 2
OmyAS00302015.LOC110505279	LOC110505279	1627	2822	mir-129b	1868	1885	-16.36	131	1867	1885	-13.7	transcription cofactor vestigial-like protein 2
OmyAS00302015.LOC110505279	LOC110505279	1627	2822	mir-129b	1868	1885	-16.36	131	1867	1885	-13.7	transcription cofactor vestigial-like protein 2
OmyAS00302015.LOC110505279	LOC110505279	1627	2822	mir-129b	1868	1885	-16.36	131	1867	1885	-13.7	transcription cofactor vestigial-like protein 2
OmyAS00302015.LOC110505279	LOC110505279	1627	2822	mir-129b-5p	1868	1885	-16.36	131	1867	1885	-13.7	transcription cofactor vestigial-like protein 2
OmyAS00316139.LOC110507510	LOC110507510	2411	2666	mir-148b-3p	2471	2488	-13.21	126	2467	2488	-12.1	ubiquitin carboxyl-terminal hydrolase 2-like
OmyAS00328351.LOC110510122	LOC110510122	3850	5390	mir-16b-5p	3883	3900	-14.95	143	3882	3900	-12.7	glycogen phosphorylase, muscle form-like
OmyAS00328351.LOC110510122	LOC110510122	3850	5390	mir-16b-5p	3883	3900	-14.95	143	3882	3900	-12.7	glycogen phosphorylase, muscle form-like
OmyAS00328352.LOC110510122	LOC110510122	3850	5390	mir-16b-5p	3883	3900	-14.95	143	3882	3900	-12.7	glycogen phosphorylase, muscle form-like
OmyAS00328352.LOC110510122	LOC110510122	3850	5390	mir-16b-5p	3883	3900	-14.95	143	3882	3900	-12.7	glycogen phosphorylase, muscle form-like
OmyAS00342632.LOC110511954	LOC110511954	1164	2174	mir-124-6-5p	1245	1262	-17.71	165	1245	1262	-13.5	serine/threonine-protein kinase ULK4-like
OmyAS00342632.LOC110511954	LOC110511954	1164	2174	mir-124a	1245	1262	-17.71	165	1245	1262	-13.5	serine/threonine-protein kinase ULK4-like
OmyAS00342632.LOC110511954	LOC110511954	1164	2174	mir-124a	1245	1262	-17.71	165	1245	1262	-13.5	serine/threonine-protein kinase ULK4-like
OmyAS00342632.LOC110511954	LOC110511954	1164	2174	mir-124a	1245	1262	-17.71	165	1245	1262	-13.5	serine/threonine-protein kinase ULK4-like
OmyAS00342632.LOC110511954	LOC110511954	1164	2174	mir-124a	1245	1262	-17.71	165	1245	1262	-13.5	serine/threonine-protein kinase ULK4-like
OmyAS00342632.LOC110511954	LOC110511954	1164	2174	mir-124a	1245	1262	-17.71	165	1245	1262	-13.5	serine/threonine-protein kinase ULK4-like
OmyAS00342632.LOC110511954	LOC110511954	1164	2174	mir-124a	1245	1262	-17.71	165	1245	1262	-13.5	serine/threonine-protein kinase ULK4-like
OmyAS00342632.LOC110511954	LOC110511954	1164	2174	mir-124a-1-3p	1245	1262	-17.71	165	1245	1262	-13.5	serine/threonine-protein kinase ULK4-like
OmyAS00342632.LOC110511954	LOC110511954	1164	2174	mir-124b	1245	1262	-17.71	165	1245	1262	-13.5	serine/threonine-protein kinase ULK4-like
OmyAS00381910.LOC110517938	LOC110517938	729	1319	mir-212b-5p	743	760	-17.87	164	740	760	-14.7	DDB1- and CUL4-associated factor 6-like
OmyAS00069297.LOC110524586	LOC110524586	1938	3045	mir-181b-5p	2785	2802	-14.21	151	2785	2802	-12.6	regulator of G-protein signaling 21-like
OmyAS00139685.LOC110535540	LOC110535540	1639	2410	mir-101b-3p	1634	1656	-18.11	147	1634	1656	-12.6	cAMP-responsive element modulator-like
OmyAS00139685.LOC110535540	LOC110535540	1639	2410	mir-101c	1634	1656	-18.11	147	1634	1656	-12.6	cAMP-responsive element modulator-like
OmyAS00139003.LOC110536605	LOC110536605	709	1014	mir-130b-5p	819	836	-11.81	122	804	825	-14.4	otospiralin-like
OmyAS00177119.LOC110485435	LOC110485435	1926	2094	mir-2188-5p	1933	1951	-23.09	167	1933	1951	-20.5	receptor-interacting serine/threonine-protein kinase 3-like
OmyAS00177119.LOC110485435	LOC110485435	1926	2094	mir-2188-5p	1933	1951	-23.09	167	1933	1951	-20.5	receptor-interacting serine/threonine-protein kinase 3-like
OmyAS00177119.LOC110485435	LOC110485435	1926	2094	mir-2188-5p	1933	1951	-23.09	167	1933	1951	-20.5	receptor-interacting serine/threonine-protein kinase 3-like
OmyAS00177119.LOC110485435	LOC110485435	1926	2094	mir-2188-5p	1933	1951	-23.09	167	1933	1951	-20.5	receptor-interacting serine/threonine-protein kinase 3-like
OmyAS00167399.LOC110487203	LOC110487203	4427	4735	mir-129b	4592	4610	-16.12	130	4591	4610	-14.1	myosin heavy chain, fast skeletal muscle-like
OmyAS00167399.LOC110487203	LOC110487203	4427	4735	mir-129b	4592	4610	-16.12	130	4591	4610	-14.1	myosin heavy chain, fast skeletal muscle-like
OmyAS00167399.LOC110487203	LOC110487203	4427	4735	mir-129b	4592	4610	-16.12	130	4591	4610	-14.1	myosin heavy chain, fast skeletal muscle-like
OmyAS00167399.LOC110487203	LOC110487203	4427	4735	mir-129b	4592	4610	-16.12	130	4591	4610	-14.1	myosin heavy chain, fast skeletal muscle-like
OmyAS00167399.LOC110487203	LOC110487203	4427	4735	mir-129b-5p	4592	4610	-16.12	130	4591	4610	-14.1	myosin heavy chain, fast skeletal muscle-like
OmyAS00167399.LOC110487203	LOC110487203	4427	4735	mir-15b-5p	4677	4695	-14.46	122	4675	4695	-13.6	myosin heavy chain, fast skeletal muscle-like
OmyAS00250362.LOC110498677	LOC110498677	1818	2210	mir-184-5p	2020	2038	-16.48	142	2034	2057	-14.7	spermine oxidase-like
OmyAS00250362.LOC110498677	LOC110498677	1818	2210	mir-184a	2020	2038	-16.48	142	2034	2057	-14.7	spermine oxidase-like
OmyAS00269912.LOC110499712	LOC110499712	1710	2709	mir-132-5p	1907	1925	-17.84	149	1907	1925	-12.8	tetraspanin-8-like
OmyAS00269912.LOC110499712	LOC110499712	1710	2709	mir-16b-5p	1984	2002	-14.03	151	1980	2002	-15.6	tetraspanin-8-like
OmyAS00269912.LOC110499712	LOC110499712	1710	2709	mir-16b-5p	1984	2002	-14.03	151	1980	2002	-15.6	tetraspanin-8-like
OmyAS00269912.LOC110499712	LOC110499712	1710	2709	mir-124a	2460	2478	-16.37	144	2459	2478	-12.8	tetraspanin-8-like
OmyAS00266249.LOC110499905	LOC110499905	2813	5340	mir-107	2962	2980	-12.06	134	2961	2983	-13.3	ankyrin repeat and sterile alpha motif domain-containing protein 1B-like
OmyAS00266249.LOC110499905	LOC110499905	2813	5340	mir-107-3p	2962	2980	-12.06	134	2961	2983	-13.3	ankyrin repeat and sterile alpha motif domain-containing protein 1B-like
OmyAS00290369.LOC110503649	LOC110503649	4180	8221	mir-122-5p	6656	6674	-17.9	141	6656	6674	-17.3	large neutral amino acids transporter small subunit 4-like
OmyAS00291132.LOC110503851	LOC110503851	2541	3450	mir-101b-5p	2662	2680	-17.8	137	2662	2680	-13.7	solute carrier family 13 member 2-like
OmyAS00293302.LOC110504477	LOC110504477	2704	4492	mir-206-5p	2744	2762	-16.32	146	2744	2762	-12.8	putative threonylcarbamoyl-AMP synthase
OmyAS00042833.LOC110504776	LOC110504776	843	1160	mir-140-5p	854	872	-17.39	125	850	873	-13.3	regulator of cell cycle RGCC-like
OmyAS00309556.LOC110506512	LOC110506512	1235	1818	mir-122-5p	1774	1792	-13.45	135	1782	1801	-15.3	glycine cleavage system H protein, mitochondrial-like
OmyAS00037663.LOC110508898	LOC110508898	4216	8221	mir-130b-5p	6571	6589	-13.47	155	6570	6589	-13.7	myocardin-like
OmyAS00037663.LOC110508898	LOC110508898	4216	8221	mir-143-5p	7403	7421	-19.78	127	7402	7421	-17.2	myocardin-like
OmyAS00328351.LOC110510122	LOC110510122	3850	5390	mir-16b-5p	3882	3900	-15.18	151	3882	3900	-12.7	glycogen phosphorylase, muscle form-like
OmyAS00328351.LOC110510122	LOC110510122	3850	5390	mir-16b-5p	3882	3900	-15.18	151	3882	3900	-12.7	glycogen phosphorylase, muscle form-like
OmyAS00328351.LOC110510122	LOC110510122	3850	5390	mir-212b-5p	3882	3900	-16.19	122	3882	3900	-12.7	glycogen phosphorylase, muscle form-like
OmyAS00328352.LOC110510122	LOC110510122	3850	5390	mir-16b-5p	3882	3900	-15.18	151	3882	3900	-12.7	glycogen phosphorylase, muscle form-like
OmyAS00328352.LOC110510122	LOC110510122	3850	5390	mir-16b-5p	3882	3900	-15.18	151	3882	3900	-12.7	glycogen phosphorylase, muscle form-like
OmyAS00328352.LOC110510122	LOC110510122	3850	5390	mir-212b-5p	3882	3900	-16.19	122	3882	3900	-12.7	glycogen phosphorylase, muscle form-like
OmyAS00336412.LOC110510840	LOC110510840	1186	1888	mir-2188-5p	1532	1550	-15.36	126	1532	1549	-14.6	extensin-2-like
OmyAS00336412.LOC110510840	LOC110510840	1186	1888	mir-2188-5p	1532	1550	-15.36	126	1532	1549	-14.6	extensin-2-like
OmyAS00336412.LOC110510840	LOC110510840	1186	1888	mir-2188-5p	1532	1550	-15.36	126	1532	1549	-14.6	extensin-2-like
OmyAS00336412.LOC110510840	LOC110510840	1186	1888	mir-2188-5p	1532	1550	-15.36	126	1532	1549	-14.6	extensin-2-like
OmyAS00368131.LOC110516172	LOC110516172	2297	3902	mir-130c-3p	2316	2334	-12.46	142	2314	2334	-13.1	huntingtin-like
OmyAS00368131.LOC110516172	LOC110516172	2297	3902	mir-142a-5p	3091	3109	-17.44	131	3090	3109	-15.1	huntingtin-like
OmyAS00368131.LOC110516172	LOC110516172	2297	3902	mir-142b-3p	3091	3109	-17.44	131	3090	3109	-15.1	huntingtin-like
OmyAS00368131.LOC110516172	LOC110516172	2297	3902	mir-142a-5p	3138	3156	-15.79	123	3139	3156	-14.3	huntingtin-like
OmyAS00368131.LOC110516172	LOC110516172	2297	3902	mir-142b-3p	3138	3156	-15.79	123	3139	3156	-14.3	huntingtin-like
OmyAS00368131.LOC110516172	LOC110516172	2297	3902	mir-142a-5p	3185	3203	-17.44	131	3184	3203	-14.6	huntingtin-like
OmyAS00368131.LOC110516172	LOC110516172	2297	3902	mir-142b-3p	3185	3203	-17.44	131	3184	3203	-14.6	huntingtin-like
OmyAS00373080.LOC110516763	LOC110516763	373	472	mir-143-5p	451	469	-15	140	451	469	-13.5	carboxypeptidase B-like
OmyAS00046448.LOC110521883	LOC110521883	1945	3573	mir-122-5p	3485	3503	-10.7	134	3475	3495	-12.2	nuclear protein 1-like
OmyAS00093677.LOC110527291	LOC110527291	3211	4993	mir-15e-5p	4125	4143	-13.26	154	4124	4146	-13.4	cystathionine beta-synthase-like
OmyAS00091277.LOC110528387	LOC110528387	6098	7452	mir-205a	6624	6642	-18.74	152	6622	6642	-17.2	dihydropyridine-sensitive L-type skeletal muscle calcium channel subunit alpha-1-like
OmyAS00091277.LOC110528387	LOC110528387	6098	7452	mir-205a	6624	6642	-18.74	152	6622	6642	-17.2	dihydropyridine-sensitive L-type skeletal muscle calcium channel subunit alpha-1-like
OmyAS00091277.LOC110528387	LOC110528387	6098	7452	mir-205b-1-3p	6624	6642	-18.74	152	6622	6642	-17.2	dihydropyridine-sensitive L-type skeletal muscle calcium channel subunit alpha-1-like
OmyAS00091277.LOC110528387	LOC110528387	6098	7452	mir-205b-1-3p	6624	6642	-18.74	152	6622	6642	-17.2	dihydropyridine-sensitive L-type skeletal muscle calcium channel subunit alpha-1-like
OmyAS00091277.LOC110528387	LOC110528387	6098	7452	mir-205b-5p	6624	6642	-18.74	152	6622	6642	-17.2	dihydropyridine-sensitive L-type skeletal muscle calcium channel subunit alpha-1-like
OmyAS00091277.LOC110528387	LOC110528387	6098	7452	mir-205b-5p	6624	6642	-18.74	152	6622	6642	-17.2	dihydropyridine-sensitive L-type skeletal muscle calcium channel subunit alpha-1-like
OmyAS00124055.LOC110532437	LOC110532437	2391	3672	mir-1c-3p	3286	3304	-15.89	139	3286	3304	-12.1	protein phosphatase 1 regulatory subunit 12B-like
OmyAS00137623.LOC110534790	LOC110534790	2095	3437	mir-2188-5p	3281	3299	-18.03	139	3278	3299	-14.5	ladderlectin-like
OmyAS00137623.LOC110534790	LOC110534790	2095	3437	mir-2188-5p	3281	3299	-18.03	139	3278	3299	-14.5	ladderlectin-like
OmyAS00137623.LOC110534790	LOC110534790	2095	3437	mir-2188-5p	3281	3299	-18.03	139	3278	3299	-14.5	ladderlectin-like
OmyAS00137623.LOC110534790	LOC110534790	2095	3437	mir-2188-5p	3281	3299	-18.03	139	3278	3299	-14.5	ladderlectin-like
OmyAS00139003.LOC110536605	LOC110536605	709	1014	mir-130b-5p	807	825	-13.84	150	804	825	-14.4	otospiralin-like
OmyAS00139003.LOC110536605	LOC110536605	709	1014	mir-130c-3p	807	825	-14.23	152	804	825	-13.3	otospiralin-like
OmyAS00139003.LOC110536605	LOC110536605	709	1014	mir-130d-3p	807	825	-14.23	150	804	825	-13.3	otospiralin-like
OmyAS00166089.LOC110538808	LOC110538808	4356	8221	mir-17a-5p	5558	5576	-20.25	169	5558	5576	-12.5	somatostatin receptor type 2-like
OmyAS00166089.LOC110538808	LOC110538808	4356	8221	mir-22a-3p	6546	6564	-16.69	137	6543	6564	-14.8	somatostatin receptor type 2-like
OmyAS00166089.LOC110538808	LOC110538808	4356	8221	mir-15c-5p	7120	7138	-17.91	151	7118	7138	-15.2	somatostatin receptor type 2-like
OmyAS00298938.sh3bgrl	sh3bgrl	1084	1898	mir-124-6-5p	1236	1254	-20.53	170	1236	1254	-18.5	SH3 domain binding glutamate rich protein like
OmyAS00298938.sh3bgrl	sh3bgrl	1084	1898	mir-124a	1236	1254	-20.53	170	1236	1254	-18.5	SH3 domain binding glutamate rich protein like
OmyAS00298938.sh3bgrl	sh3bgrl	1084	1898	mir-124a	1236	1254	-20.53	170	1236	1254	-18.5	SH3 domain binding glutamate rich protein like
OmyAS00298938.sh3bgrl	sh3bgrl	1084	1898	mir-124a	1236	1254	-20.53	170	1236	1254	-18.5	SH3 domain binding glutamate rich protein like
OmyAS00298938.sh3bgrl	sh3bgrl	1084	1898	mir-124a	1236	1254	-20.53	170	1236	1254	-18.5	SH3 domain binding glutamate rich protein like
OmyAS00298938.sh3bgrl	sh3bgrl	1084	1898	mir-124a-1-3p	1236	1254	-20.53	170	1236	1254	-18.5	SH3 domain binding glutamate rich protein like
OmyAS00298938.sh3bgrl	sh3bgrl	1084	1898	mir-124b	1236	1254	-20.53	170	1236	1254	-18.5	SH3 domain binding glutamate rich protein like
OmyAS00330328.slc31a1	slc31a1	2700	4526	mir-130b-5p	3002	3020	-13.25	149	3002	3020	-12.6	solute carrier family 31 member 1
OmyAS00117811.smim1	smim1	722	1064	mir-129b-3p	754	772	-12.26	127	765	783	-12.7	small integral membrane protein 1 (Vel blood group)
OmyAS00117811.smim1	smim1	722	1064	mir-129b-5p	754	772	-12.26	127	765	783	-12.7	small integral membrane protein 1 (Vel blood group)
OmyAS00240833.col1a2	col1a2	5049	5955	mir-143-5p	5777	5796	-15.85	146	5791	5811	-12.5	collagen, type I, alpha 2
OmyAS00036204.fbxo32	fbxo32	2200	3903	mir-145-5p	2393	2412	-26.4	166	2393	2412	-23.5	F-box protein 32
OmyAS00036204.fbxo32	fbxo32	2200	3903	mir-181c-3p	3540	3559	-14.48	121	3540	3559	-12.4	F-box protein 32
OmyAS00036204.fbxo32	fbxo32	2200	3903	mir-133d-3p	3541	3560	-20	155	3541	3560	-16.3	F-box protein 32
OmyAS00036204.fbxo32	fbxo32	2200	3903	mir-133d-5p	3541	3560	-20	155	3541	3560	-16.3	F-box protein 32
OmyAS00036204.fbxo32	fbxo32	2200	3903	mir-18b-5p	3549	3568	-19.66	144	3549	3568	-16.7	F-box protein 32
OmyAS00074066.LOC100136024	LOC100136024	1327	1773	mir-138a	1340	1359	-25.4	171	1340	1358	-22.5	interleukin-1-beta
OmyAS00074066.LOC100136024	LOC100136024	1327	1773	mir-138a	1340	1359	-25.4	171	1340	1358	-22.5	interleukin-1-beta
OmyAS00074066.LOC100136024	LOC100136024	1327	1773	mir-138a	1340	1359	-25.4	171	1340	1358	-22.5	interleukin-1-beta
OmyAS00074066.LOC100136024	LOC100136024	1327	1773	mir-138a	1340	1359	-25.4	171	1340	1358	-22.5	interleukin-1-beta
OmyAS00178099.LOC110485609	LOC110485609	1137	2107	mir-183-5p	1382	1401	-16.72	167	1380	1401	-13.8	aspartate aminotransferase, cytoplasmic-like
OmyAS00179113.LOC110485870	LOC110485870	5161	5746	mir-140-5p	5461	5480	-20.52	121	5451	5473	-18.2	myomesin-2-like
OmyAS00179453.LOC110485967	LOC110485967	1019	1697	mir-211	1112	1131	-12.45	143	1105	1123	-14.4	uncharacterized protein C17orf67 homolog
OmyAS00202644.LOC110490514	LOC110490514	845	1282	mir-194a	1059	1078	-16	130	1059	1078	-14.1	normal mucosa of esophagus-specific gene 1 protein-like
OmyAS00202644.LOC110490514	LOC110490514	845	1282	mir-194a-5p	1059	1078	-16	130	1059	1078	-14.1	normal mucosa of esophagus-specific gene 1 protein-like
OmyAS00202644.LOC110490514	LOC110490514	845	1282	mir-193a-5p	1128	1147	-23.23	161	1128	1147	-20.5	normal mucosa of esophagus-specific gene 1 protein-like
OmyAS00202644.LOC110490514	LOC110490514	845	1282	mir-193b-3p	1128	1147	-23.23	161	1128	1147	-20.5	normal mucosa of esophagus-specific gene 1 protein-like
OmyAS00207752.LOC110490539	LOC110490539	801	1073	mir-122-5p	800	820	-14.85	130	800	820	-12.9	Ig kappa-b4 chain C region-like
OmyAS00207752.LOC110490539	LOC110490539	801	1073	mir-181b-5p	884	903	-13.39	150	878	898	-16.6	Ig kappa-b4 chain C region-like
OmyAS00215629.LOC110491294	LOC110491294	1179	1794	mir-206-5p	1204	1223	-18.43	151	1187	1208	-12.3	calcineurin subunit B type 1-like
OmyAS00228806.LOC110493357	LOC110493357	1062	1776	mir-218b	1721	1740	-18.95	151	1721	1740	-16.7	vascular cell adhesion protein 1-like
OmyAS00223789.LOC110493653	LOC110493653	3083	4649	mir-200b-3p	3508	3527	-11.98	139	3510	3533	-12.5	protein disulfide-isomerase-like
OmyAS00223789.LOC110493653	LOC110493653	3083	4649	mir-125a-5p	4113	4132	-24.38	153	4113	4132	-21.1	protein disulfide-isomerase-like
OmyAS00223789.LOC110493653	LOC110493653	3083	4649	mir-125b-5p	4113	4132	-24.38	153	4113	4132	-21.1	protein disulfide-isomerase-like
OmyAS00223789.LOC110493653	LOC110493653	3083	4649	let-7j	4122	4141	-16.09	161	4120	4141	-16.7	protein disulfide-isomerase-like
OmyAS00223789.LOC110493653	LOC110493653	3083	4649	mir-132a	4459	4478	-16.44	142	4459	4478	-13.7	protein disulfide-isomerase-like
OmyAS00223789.LOC110493653	LOC110493653	3083	4649	mir-132a	4459	4478	-16.44	142	4459	4478	-13.7	protein disulfide-isomerase-like
OmyAS00223789.LOC110493653	LOC110493653	3083	4649	mir-132a	4459	4478	-16.44	142	4459	4478	-13.7	protein disulfide-isomerase-like
OmyAS00223789.LOC110493653	LOC110493653	3083	4649	mir-132a	4459	4478	-16.44	142	4459	4478	-13.7	protein disulfide-isomerase-like
OmyAS00223789.LOC110493653	LOC110493653	3083	4649	mir-132b	4459	4478	-16.44	142	4459	4478	-13.7	protein disulfide-isomerase-like
OmyAS00223789.LOC110493653	LOC110493653	3083	4649	mir-19a-5p	4601	4620	-15.37	164	4601	4620	-12.7	protein disulfide-isomerase-like
OmyAS00223789.LOC110493653	LOC110493653	3083	4649	mir-19b-3p	4601	4620	-16.47	164	4601	4620	-13.8	protein disulfide-isomerase-like
OmyAS00231173.LOC110493785	LOC110493785	1350	1955	mir-129b	1347	1369	-14.68	141	1364	1385	-14.8	myelin and lymphocyte protein-like
OmyAS00231173.LOC110493785	LOC110493785	1350	1955	mir-129b	1347	1369	-14.68	141	1364	1385	-14.8	myelin and lymphocyte protein-like
OmyAS00231173.LOC110493785	LOC110493785	1350	1955	mir-129b	1347	1369	-14.68	141	1364	1385	-14.8	myelin and lymphocyte protein-like
OmyAS00231173.LOC110493785	LOC110493785	1350	1955	mir-129b	1347	1369	-14.68	141	1364	1385	-14.8	myelin and lymphocyte protein-like
OmyAS00231173.LOC110493785	LOC110493785	1350	1955	mir-129b-5p	1347	1369	-14.68	141	1364	1385	-14.8	myelin and lymphocyte protein-like
OmyAS00226502.LOC110494388	LOC110494388	4813	8221	mir-22a-3p	6276	6295	-11.61	127	6294	6315	-16.3	major facilitator superfamily domain-containing protein 4A-like
OmyAS00244565.LOC110495908	LOC110495908	2033	2296	mir-196b-5p	2030	2052	-11.26	130	2048	2070	-14.6	formimidoyltransferase-cyclodeaminase-like
OmyAS00261347.LOC110499392	LOC110499392	4987	5665	mir-124-6-5p	5107	5126	-16.48	124	5107	5126	-12.2	myomesin-2-like
OmyAS00261347.LOC110499392	LOC110499392	4987	5665	mir-124a	5107	5126	-16.48	124	5107	5126	-12.2	myomesin-2-like
OmyAS00261347.LOC110499392	LOC110499392	4987	5665	mir-124a	5107	5126	-16.48	124	5107	5126	-12.2	myomesin-2-like
OmyAS00261347.LOC110499392	LOC110499392	4987	5665	mir-124a	5107	5126	-16.48	124	5107	5126	-12.2	myomesin-2-like
OmyAS00261347.LOC110499392	LOC110499392	4987	5665	mir-124a	5107	5126	-16.48	124	5107	5126	-12.2	myomesin-2-like
OmyAS00261347.LOC110499392	LOC110499392	4987	5665	mir-124a-1-3p	5107	5126	-16.48	124	5107	5126	-12.2	myomesin-2-like
OmyAS00261347.LOC110499392	LOC110499392	4987	5665	mir-124b	5107	5126	-16.48	124	5107	5126	-12.2	myomesin-2-like
OmyAS00269912.LOC110499712	LOC110499712	1710	2709	mir-107a	1814	1833	-12.71	128	1811	1833	-12.94	tetraspanin-8-like
OmyAS00269912.LOC110499712	LOC110499712	1710	2709	mir-216a-5p	1837	1856	-17.31	141	1837	1856	-12.3	tetraspanin-8-like
OmyAS00269912.LOC110499712	LOC110499712	1710	2709	mir-216b-5p	1837	1856	-17.31	141	1837	1856	-12.3	tetraspanin-8-like
OmyAS00269912.LOC110499712	LOC110499712	1710	2709	mir-124b-5p	2460	2479	-15.51	157	2459	2479	-14.1	tetraspanin-8-like
OmyAS00269912.LOC110499712	LOC110499712	1710	2709	mir-124c-5p	2460	2479	-15.51	157	2459	2479	-14.1	tetraspanin-8-like
OmyAS00266249.LOC110499905	LOC110499905	2813	5340	mir-21b-3p	3353	3372	-14.76	136	3349	3372	-12.3	ankyrin repeat and sterile alpha motif domain-containing protein 1B-like
OmyAS00266249.LOC110499905	LOC110499905	2813	5340	mir-192a-5p	3800	3819	-13.97	147	3800	3819	-12	ankyrin repeat and sterile alpha motif domain-containing protein 1B-like
OmyAS00266249.LOC110499905	LOC110499905	2813	5340	mir-192b-5p	3800	3819	-13.97	147	3800	3819	-12	ankyrin repeat and sterile alpha motif domain-containing protein 1B-like
OmyAS00266249.LOC110499905	LOC110499905	2813	5340	mir-132-5p	4370	4389	-16.13	142	4369	4389	-14.2	ankyrin repeat and sterile alpha motif domain-containing protein 1B-like
OmyAS00266249.LOC110499905	LOC110499905	2813	5340	mir-212a-3p	4849	4868	-14.4	131	4849	4868	-12.6	ankyrin repeat and sterile alpha motif domain-containing protein 1B-like
OmyAS00271348.LOC110500018	LOC110500018	355	626	mir-122-5p	354	374	-18.41	138	354	374	-17.1	Ig kappa chain V-III region MOPC 321-like
OmyAS00290369.LOC110503649	LOC110503649	4180	8221	mir-133c	6120	6139	-23.59	130	6119	6139	-13.1	large neutral amino acids transporter small subunit 4-like
OmyAS00290369.LOC110503649	LOC110503649	4180	8221	mir-122-5p	6273	6292	-16.33	131	6269	6292	-13.7	large neutral amino acids transporter small subunit 4-like
OmyAS00290369.LOC110503649	LOC110503649	4180	8221	mir-122-5p	6285	6304	-17.34	133	6269	6292	-13.7	large neutral amino acids transporter small subunit 4-like
OmyAS00290369.LOC110503649	LOC110503649	4180	8221	mir-153a-3p	7537	7556	-23.92	162	7536	7556	-19.3	large neutral amino acids transporter small subunit 4-like
OmyAS00290369.LOC110503649	LOC110503649	4180	8221	mir-153a-5p	7537	7556	-23.92	162	7536	7556	-19.3	large neutral amino acids transporter small subunit 4-like
OmyAS00290369.LOC110503649	LOC110503649	4180	8221	mir-153b-3p	7537	7556	-23.92	162	7536	7556	-19.3	large neutral amino acids transporter small subunit 4-like
OmyAS00290369.LOC110503649	LOC110503649	4180	8221	mir-15e-5p	7984	8003	-16.46	134	7983	8003	-13.8	large neutral amino acids transporter small subunit 4-like
OmyAS00291132.LOC110503851	LOC110503851	2541	3450	mir-130c-3p	2615	2634	-16.13	123	2613	2634	-17.4	solute carrier family 13 member 2-like
OmyAS00291132.LOC110503851	LOC110503851	2541	3450	mir-125a-5p	3012	3031	-21.09	155	3012	3031	-15.9	solute carrier family 13 member 2-like
OmyAS00291132.LOC110503851	LOC110503851	2541	3450	mir-125b-2-3p	3012	3031	-21.09	155	3012	3031	-15.9	solute carrier family 13 member 2-like
OmyAS00291132.LOC110503851	LOC110503851	2541	3450	mir-146d-3p	3162	3181	-16.64	129	3162	3180	-12.1	solute carrier family 13 member 2-like
OmyAS00293302.LOC110504477	LOC110504477	2704	4492	mir-183-5p	4323	4342	-15.83	149	4322	4342	-12.4	putative threonylcarbamoyl-AMP synthase
OmyAS00302015.LOC110505279	LOC110505279	1627	2822	mir-193a-5p	1782	1801	-19.32	134	1782	1801	-23.4	transcription cofactor vestigial-like protein 2
OmyAS00302015.LOC110505279	LOC110505279	1627	2822	mir-193b-3p	1782	1801	-19.32	134	1782	1801	-23.4	transcription cofactor vestigial-like protein 2
OmyAS00302015.LOC110505279	LOC110505279	1627	2822	mir-130d	2084	2103	-17.5	129	2081	2103	-14.7	transcription cofactor vestigial-like protein 2
OmyAS00302015.LOC110505279	LOC110505279	1627	2822	mir-143-5p	2217	2236	-16.72	141	2217	2236	-13.6	transcription cofactor vestigial-like protein 2
OmyAS00302015.LOC110505279	LOC110505279	1627	2822	mir-129b	2725	2744	-15.38	123	2724	2744	-14.3	transcription cofactor vestigial-like protein 2
OmyAS00302015.LOC110505279	LOC110505279	1627	2822	mir-129b	2725	2744	-15.38	123	2724	2744	-14.3	transcription cofactor vestigial-like protein 2
OmyAS00302015.LOC110505279	LOC110505279	1627	2822	mir-129b	2725	2744	-15.38	123	2724	2744	-14.3	transcription cofactor vestigial-like protein 2
OmyAS00302015.LOC110505279	LOC110505279	1627	2822	mir-129b	2725	2744	-15.38	123	2724	2744	-14.3	transcription cofactor vestigial-like protein 2
OmyAS00302015.LOC110505279	LOC110505279	1627	2822	mir-129b-5p	2725	2744	-15.38	123	2724	2744	-14.3	transcription cofactor vestigial-like protein 2
OmyAS00309556.LOC110506512	LOC110506512	1235	1818	mir-218b	1234	1254	-19.77	148	1234	1254	-18.4	glycine cleavage system H protein, mitochondrial-like
OmyAS00309556.LOC110506512	LOC110506512	1235	1818	mir-2188-5p	1459	1478	-22.3	162	1459	1478	-18.9	glycine cleavage system H protein, mitochondrial-like
OmyAS00309556.LOC110506512	LOC110506512	1235	1818	mir-2188-5p	1459	1478	-22.3	162	1459	1478	-18.9	glycine cleavage system H protein, mitochondrial-like
OmyAS00309556.LOC110506512	LOC110506512	1235	1818	mir-2188-5p	1459	1478	-22.3	162	1459	1478	-18.9	glycine cleavage system H protein, mitochondrial-like
OmyAS00309556.LOC110506512	LOC110506512	1235	1818	mir-2188-5p	1459	1478	-22.3	162	1459	1478	-18.9	glycine cleavage system H protein, mitochondrial-like
OmyAS00307945.LOC110506924	LOC110506924	1121	1995	mir-130c-5p	1522	1541	-19.94	138	1520	1541	-14.3	selenoprotein S-like
OmyAS00316139.LOC110507510	LOC110507510	2411	2666	mir-130d-3p	2466	2485	-12.79	137	2464	2485	-12.1	ubiquitin carboxyl-terminal hydrolase 2-like
OmyAS00316139.LOC110507510	LOC110507510	2411	2666	mir-184-5p	2588	2607	-18.52	122	2588	2607	-14.6	ubiquitin carboxyl-terminal hydrolase 2-like
OmyAS00316139.LOC110507510	LOC110507510	2411	2666	mir-184a	2588	2607	-18.52	122	2588	2607	-14.6	ubiquitin carboxyl-terminal hydrolase 2-like
OmyAS00320836.LOC110508783	LOC110508783	2316	4084	mir-130d	2336	2355	-21.1	159	2335	2355	-18.7	cAMP-responsive element modulator-like
OmyAS00320836.LOC110508783	LOC110508783	2316	4084	mir-148b-3p	3780	3799	-19.01	140	3780	3799	-16.9	cAMP-responsive element modulator-like
OmyAS00320836.LOC110508783	LOC110508783	2316	4084	mir-152-5p	3780	3799	-19.01	143	3780	3799	-16.9	cAMP-responsive element modulator-like
OmyAS00037663.LOC110508898	LOC110508898	4216	8221	mir-130d	6618	6637	-10.24	120	6632	6654	-12.5	myocardin-like
OmyAS00328351.LOC110510122	LOC110510122	3850	5390	mir-196b-5p	4523	4542	-13.26	139	4520	4542	-14.2	glycogen phosphorylase, muscle form-like
OmyAS00328351.LOC110510122	LOC110510122	3850	5390	mir-196b-5p	4523	4542	-13.26	139	4520	4542	-14.2	glycogen phosphorylase, muscle form-like
OmyAS00328351.LOC110510122	LOC110510122	3850	5390	mir-138a	5243	5262	-17.12	134	5239	5262	-16.5	glycogen phosphorylase, muscle form-like
OmyAS00328351.LOC110510122	LOC110510122	3850	5390	mir-138a	5243	5262	-17.12	134	5239	5262	-16.5	glycogen phosphorylase, muscle form-like
OmyAS00328351.LOC110510122	LOC110510122	3850	5390	mir-138a	5243	5262	-17.12	134	5239	5262	-16.5	glycogen phosphorylase, muscle form-like
OmyAS00328351.LOC110510122	LOC110510122	3850	5390	mir-138a	5243	5262	-17.12	134	5239	5262	-16.5	glycogen phosphorylase, muscle form-like
OmyAS00328352.LOC110510122	LOC110510122	3850	5390	mir-196b-5p	4523	4542	-13.26	139	4520	4542	-14.2	glycogen phosphorylase, muscle form-like
OmyAS00328352.LOC110510122	LOC110510122	3850	5390	mir-196b-5p	4523	4542	-13.26	139	4520	4542	-14.2	glycogen phosphorylase, muscle form-like
OmyAS00328352.LOC110510122	LOC110510122	3850	5390	mir-138a	5243	5262	-17.12	134	5239	5262	-16.5	glycogen phosphorylase, muscle form-like
OmyAS00328352.LOC110510122	LOC110510122	3850	5390	mir-138a	5243	5262	-17.12	134	5239	5262	-16.5	glycogen phosphorylase, muscle form-like
OmyAS00328352.LOC110510122	LOC110510122	3850	5390	mir-138a	5243	5262	-17.12	134	5239	5262	-16.5	glycogen phosphorylase, muscle form-like
OmyAS00328352.LOC110510122	LOC110510122	3850	5390	mir-138a	5243	5262	-17.12	134	5239	5262	-16.5	glycogen phosphorylase, muscle form-like
OmyAS00038079.LOC110510206	LOC110510206	645	890	mir-124-6-5p	701	720	-17.99	149	701	720	-14.9	apolipoprotein C-I-like
OmyAS00038079.LOC110510206	LOC110510206	645	890	mir-124a	701	720	-17.99	149	701	720	-14.9	apolipoprotein C-I-like
OmyAS00038079.LOC110510206	LOC110510206	645	890	mir-124a	701	720	-17.99	149	701	720	-14.9	apolipoprotein C-I-like
OmyAS00038079.LOC110510206	LOC110510206	645	890	mir-124a	701	720	-17.99	149	701	720	-14.9	apolipoprotein C-I-like
OmyAS00038079.LOC110510206	LOC110510206	645	890	mir-124a	701	720	-17.99	149	701	720	-14.9	apolipoprotein C-I-like
OmyAS00038079.LOC110510206	LOC110510206	645	890	mir-124a-1-3p	701	720	-17.99	149	701	720	-14.9	apolipoprotein C-I-like
OmyAS00038079.LOC110510206	LOC110510206	645	890	mir-124b	701	720	-17.99	149	701	720	-14.9	apolipoprotein C-I-like
OmyAS00336412.LOC110510840	LOC110510840	1186	1888	mir-202-5p	1540	1559	-14.84	151	1540	1559	-12.2	extensin-2-like
OmyAS00336412.LOC110510840	LOC110510840	1186	1888	mir-206-5p	1869	1888	-13.56	133	1850	1873	-17.3	extensin-2-like
OmyAS00342632.LOC110511954	LOC110511954	1164	2174	mir-138a	2082	2101	-14.1	132	2081	2101	-14.3	serine/threonine-protein kinase ULK4-like
OmyAS00342632.LOC110511954	LOC110511954	1164	2174	mir-138a	2082	2101	-14.1	132	2081	2101	-14.3	serine/threonine-protein kinase ULK4-like
OmyAS00342632.LOC110511954	LOC110511954	1164	2174	mir-138a	2082	2101	-14.1	132	2081	2101	-14.3	serine/threonine-protein kinase ULK4-like
OmyAS00342632.LOC110511954	LOC110511954	1164	2174	mir-138a	2082	2101	-14.1	132	2081	2101	-14.3	serine/threonine-protein kinase ULK4-like
OmyAS00347185.LOC110512843	LOC110512843	1160	2127	mir-125b-5p	1711	1730	-18.39	148	1710	1730	-15.1	TGF-beta receptor type-2-like
OmyAS00347185.LOC110512843	LOC110512843	1160	2127	mir-125b-5p	1711	1730	-18.39	148	1710	1730	-15.1	TGF-beta receptor type-2-like
OmyAS00347185.LOC110512843	LOC110512843	1160	2127	mir-125b-5p	1711	1730	-18.39	148	1710	1730	-15.1	TGF-beta receptor type-2-like
OmyAS00347185.LOC110512843	LOC110512843	1160	2127	mir-125b-5p	1711	1730	-18.39	148	1710	1730	-15.1	TGF-beta receptor type-2-like
OmyAS00347185.LOC110512843	LOC110512843	1160	2127	mir-125c	1711	1730	-18.39	148	1710	1730	-15.1	TGF-beta receptor type-2-like
OmyAS00351783.LOC110513613	LOC110513613	2121	3617	let-7d-3p	2372	2391	-23.16	142	2389	2409	-17.6	microfibril-associated glycoprotein 4-like
OmyAS00351783.LOC110513613	LOC110513613	2121	3617	mir-205a	2709	2728	-16.65	122	2709	2728	-12.1	microfibril-associated glycoprotein 4-like
OmyAS00351783.LOC110513613	LOC110513613	2121	3617	mir-205b-1-3p	2709	2728	-16.65	122	2709	2728	-12.1	microfibril-associated glycoprotein 4-like
OmyAS00351783.LOC110513613	LOC110513613	2121	3617	mir-205b-5p	2709	2728	-16.65	122	2709	2728	-12.1	microfibril-associated glycoprotein 4-like
OmyAS00351782.LOC110513613	LOC110513613	2121	3617	let-7d-3p	2372	2391	-23.16	142	2389	2409	-17.6	microfibril-associated glycoprotein 4-like
OmyAS00351782.LOC110513613	LOC110513613	2121	3617	mir-205a	2709	2728	-16.65	122	2709	2728	-12.1	microfibril-associated glycoprotein 4-like
OmyAS00351782.LOC110513613	LOC110513613	2121	3617	mir-205b-1-3p	2709	2728	-16.65	122	2709	2728	-12.1	microfibril-associated glycoprotein 4-like
OmyAS00351782.LOC110513613	LOC110513613	2121	3617	mir-205b-5p	2709	2728	-16.65	122	2709	2728	-12.1	microfibril-associated glycoprotein 4-like
OmyAS00351781.LOC110513613	LOC110513613	2121	3617	let-7d-3p	2372	2391	-23.16	142	2389	2409	-17.6	microfibril-associated glycoprotein 4-like
OmyAS00351781.LOC110513613	LOC110513613	2121	3617	mir-205a	2709	2728	-16.65	122	2709	2728	-12.1	microfibril-associated glycoprotein 4-like
OmyAS00351781.LOC110513613	LOC110513613	2121	3617	mir-205b-1-3p	2709	2728	-16.65	122	2709	2728	-12.1	microfibril-associated glycoprotein 4-like
OmyAS00351781.LOC110513613	LOC110513613	2121	3617	mir-205b-5p	2709	2728	-16.65	122	2709	2728	-12.1	microfibril-associated glycoprotein 4-like
OmyAS00358639.LOC110514657	LOC110514657	812	1050	mir-130c	846	865	-21.28	130	846	865	-18.2	C-C motif chemokine 13-like
OmyAS00358639.LOC110514657	LOC110514657	812	1050	mir-130c-5p	846	865	-15.44	122	846	865	-12.7	C-C motif chemokine 13-like
OmyAS00361268.LOC110515143	LOC110515143	471	643	mir-1388-3p	486	505	-16.21	146	485	505	-12.7	WASH complex subunit 5-like
OmyAS00361268.LOC110515143	LOC110515143	471	643	mir-1388-3p	486	505	-16.21	146	485	505	-12.7	WASH complex subunit 5-like
OmyAS00361268.LOC110515143	LOC110515143	471	643	mir-1388-3p	486	505	-16.21	146	485	505	-12.7	WASH complex subunit 5-like
OmyAS00361268.LOC110515143	LOC110515143	471	643	mir-1388-3p	486	505	-16.21	146	485	505	-12.7	WASH complex subunit 5-like
OmyAS00368131.LOC110516172	LOC110516172	2297	3902	mir-129b	2319	2338	-13.6	123	2298	2320	-14.1	huntingtin-like
OmyAS00368131.LOC110516172	LOC110516172	2297	3902	mir-129b	2319	2338	-13.6	123	2298	2320	-14.1	huntingtin-like
OmyAS00368131.LOC110516172	LOC110516172	2297	3902	mir-129b	2319	2338	-13.6	123	2298	2320	-14.1	huntingtin-like
OmyAS00368131.LOC110516172	LOC110516172	2297	3902	mir-129b	2319	2338	-13.6	123	2298	2320	-14.1	huntingtin-like
OmyAS00368131.LOC110516172	LOC110516172	2297	3902	mir-129b-5p	2319	2338	-13.6	123	2298	2320	-14.1	huntingtin-like
OmyAS00368131.LOC110516172	LOC110516172	2297	3902	mir-130d	2476	2495	-19.88	156	2473	2495	-18.1	huntingtin-like
OmyAS00368131.LOC110516172	LOC110516172	2297	3902	mir-193a-5p	2492	2511	-13.95	129	2492	2511	-12.3	huntingtin-like
OmyAS00368131.LOC110516172	LOC110516172	2297	3902	mir-193b-3p	2492	2511	-13.95	129	2492	2511	-12.3	huntingtin-like
OmyAS00368131.LOC110516172	LOC110516172	2297	3902	mir-142a-5p	3043	3062	-17.34	129	3043	3062	-17.7	huntingtin-like
OmyAS00368131.LOC110516172	LOC110516172	2297	3902	mir-142b-3p	3043	3062	-17.34	129	3043	3062	-17.7	huntingtin-like
OmyAS00008461.LOC110521886	LOC110521886	1430	2663	mir-107	1450	1469	-17.27	156	1450	1469	-13.2	CD9 antigen-like
OmyAS00008461.LOC110521886	LOC110521886	1430	2663	mir-107-3p	1450	1469	-17.27	156	1450	1469	-13.2	CD9 antigen-like
OmyAS00064328.LOC110523242	LOC110523242	3452	5966	mir-138a	4152	4171	-21.14	148	4152	4171	-17.4	neuronal calcium sensor 1
OmyAS00064328.LOC110523242	LOC110523242	3452	5966	mir-138a	4152	4171	-21.14	148	4152	4171	-17.4	neuronal calcium sensor 1
OmyAS00064328.LOC110523242	LOC110523242	3452	5966	mir-138a	4152	4171	-21.14	148	4152	4171	-17.4	neuronal calcium sensor 1
OmyAS00064328.LOC110523242	LOC110523242	3452	5966	mir-138a	4152	4171	-21.14	148	4152	4171	-17.4	neuronal calcium sensor 1
OmyAS00064328.LOC110523242	LOC110523242	3452	5966	mir-129b	5691	5710	-20.8	127	5688	5710	-16.4	neuronal calcium sensor 1
OmyAS00064328.LOC110523242	LOC110523242	3452	5966	mir-129b	5691	5710	-20.8	127	5688	5710	-16.4	neuronal calcium sensor 1
OmyAS00064328.LOC110523242	LOC110523242	3452	5966	mir-129b	5691	5710	-20.8	127	5688	5710	-16.4	neuronal calcium sensor 1
OmyAS00064328.LOC110523242	LOC110523242	3452	5966	mir-129b	5691	5710	-20.8	127	5688	5710	-16.4	neuronal calcium sensor 1
OmyAS00064328.LOC110523242	LOC110523242	3452	5966	mir-129b-5p	5691	5710	-20.8	127	5688	5710	-16.4	neuronal calcium sensor 1
OmyAS00003205.LOC110524212	LOC110524212	4705	7069	mir-15c-5p	4923	4942	-16.55	125	4923	4942	-15.9	non-canonical poly(A) RNA polymerase PAPD5-like
OmyAS00003205.LOC110524212	LOC110524212	4705	7069	mir-182-5p	5291	5310	-23.87	148	5291	5310	-23.4	non-canonical poly(A) RNA polymerase PAPD5-like
OmyAS00003205.LOC110524212	LOC110524212	4705	7069	mir-182-5p	5291	5310	-23.87	148	5291	5310	-23.4	non-canonical poly(A) RNA polymerase PAPD5-like
OmyAS00003205.LOC110524212	LOC110524212	4705	7069	mir-182-5p	5291	5310	-23.87	148	5291	5310	-23.4	non-canonical poly(A) RNA polymerase PAPD5-like
OmyAS00003205.LOC110524212	LOC110524212	4705	7069	mir-182-5p	5291	5310	-23.87	148	5291	5310	-23.4	non-canonical poly(A) RNA polymerase PAPD5-like
OmyAS00003205.LOC110524212	LOC110524212	4705	7069	mir-212a-5p	5366	5385	-16.31	167	5363	5385	-14.7	non-canonical poly(A) RNA polymerase PAPD5-like
OmyAS00003205.LOC110524212	LOC110524212	4705	7069	mir-212b-3p	5366	5385	-16.31	167	5363	5385	-14.7	non-canonical poly(A) RNA polymerase PAPD5-like
OmyAS00003205.LOC110524212	LOC110524212	4705	7069	mir-122-5p	6122	6141	-18.87	145	6122	6140	-15.9	non-canonical poly(A) RNA polymerase PAPD5-like
OmyAS00003205.LOC110524212	LOC110524212	4705	7069	mir-196a-5p	6165	6184	-15.74	157	6165	6184	-12.7	non-canonical poly(A) RNA polymerase PAPD5-like
OmyAS00003205.LOC110524212	LOC110524212	4705	7069	mir-196a-5p	6165	6184	-15.74	157	6165	6184	-12.7	non-canonical poly(A) RNA polymerase PAPD5-like
OmyAS00003205.LOC110524212	LOC110524212	4705	7069	mir-196a-5p	6165	6184	-15.74	157	6165	6184	-12.7	non-canonical poly(A) RNA polymerase PAPD5-like
OmyAS00003205.LOC110524212	LOC110524212	4705	7069	mir-196a-5p	6165	6184	-15.74	157	6165	6184	-12.7	non-canonical poly(A) RNA polymerase PAPD5-like
OmyAS00003205.LOC110524212	LOC110524212	4705	7069	mir-196b-5p	6165	6184	-15.45	153	6165	6184	-12.7	non-canonical poly(A) RNA polymerase PAPD5-like
OmyAS00003205.LOC110524212	LOC110524212	4705	7069	mir-196b-5p	6165	6184	-15.74	157	6165	6184	-12.7	non-canonical poly(A) RNA polymerase PAPD5-like
OmyAS00003205.LOC110524212	LOC110524212	4705	7069	mir-193b-3p	6385	6404	-17.12	132	6391	6413	-19.3	non-canonical poly(A) RNA polymerase PAPD5-like
OmyAS00003205.LOC110524212	LOC110524212	4705	7069	mir-199b-3p	6463	6482	-21.58	144	6463	6482	-16.6	non-canonical poly(A) RNA polymerase PAPD5-like
OmyAS00003205.LOC110524212	LOC110524212	4705	7069	mir-199c-3p	6463	6482	-21.58	144	6463	6482	-16.6	non-canonical poly(A) RNA polymerase PAPD5-like
OmyAS00069297.LOC110524586	LOC110524586	1938	3045	mir-181a-5p	2783	2802	-18.31	157	2783	2802	-17.3	regulator of G-protein signaling 21-like
OmyAS00069297.LOC110524586	LOC110524586	1938	3045	mir-181a-5p	2783	2802	-18.31	157	2783	2802	-17.3	regulator of G-protein signaling 21-like
OmyAS00069297.LOC110524586	LOC110524586	1938	3045	mir-181a-5p	2783	2802	-18.31	157	2783	2802	-17.3	regulator of G-protein signaling 21-like
OmyAS00069297.LOC110524586	LOC110524586	1938	3045	mir-181a-5p	2783	2802	-18.31	157	2783	2802	-17.3	regulator of G-protein signaling 21-like
OmyAS00069297.LOC110524586	LOC110524586	1938	3045	mir-181a-5p	2783	2802	-18.31	157	2783	2802	-17.3	regulator of G-protein signaling 21-like
OmyAS00069297.LOC110524586	LOC110524586	1938	3045	mir-181a-5p	2783	2802	-18.31	157	2783	2802	-17.3	regulator of G-protein signaling 21-like
OmyAS00069297.LOC110524586	LOC110524586	1938	3045	mir-181a-5p	2783	2802	-18.31	157	2783	2802	-17.3	regulator of G-protein signaling 21-like
OmyAS00069297.LOC110524586	LOC110524586	1938	3045	mir-181a-5p	2783	2802	-18.31	157	2783	2802	-17.3	regulator of G-protein signaling 21-like
OmyAS00069297.LOC110524586	LOC110524586	1938	3045	mir-181a-5p	2783	2802	-18.31	157	2783	2802	-17.3	regulator of G-protein signaling 21-like
OmyAS00093677.LOC110527291	LOC110527291	3211	4993	mir-15c-5p	3369	3388	-18.16	155	3369	3388	-16.4	cystathionine beta-synthase-like
OmyAS00093677.LOC110527291	LOC110527291	3211	4993	mir-1788-5p	3370	3389	-14.12	154	3370	3389	-14.3	cystathionine beta-synthase-like
OmyAS00093677.LOC110527291	LOC110527291	3211	4993	mir-15b-5p	4124	4143	-14.19	150	4124	4143	-12.4	cystathionine beta-synthase-like
OmyAS00093677.LOC110527291	LOC110527291	3211	4993	mir-143-5p	4269	4288	-16.16	144	4269	4288	-13.4	cystathionine beta-synthase-like
OmyAS00093677.LOC110527291	LOC110527291	3211	4993	mir-138a	4819	4838	-12.61	123	4819	4838	-14	cystathionine beta-synthase-like
OmyAS00093677.LOC110527291	LOC110527291	3211	4993	mir-138a	4819	4838	-12.61	123	4819	4838	-14	cystathionine beta-synthase-like
OmyAS00093677.LOC110527291	LOC110527291	3211	4993	mir-138a	4819	4838	-12.61	123	4819	4838	-14	cystathionine beta-synthase-like
OmyAS00093677.LOC110527291	LOC110527291	3211	4993	mir-138a	4819	4838	-12.61	123	4819	4838	-14	cystathionine beta-synthase-like
OmyAS00097879.LOC110528266	LOC110528266	3914	5729	mir-202-3p	5287	5306	-18.03	128	5287	5306	-15.6	engulfment and cell motility protein 2-like
OmyAS00091277.LOC110528387	LOC110528387	6098	7452	mir-2188-5p	6784	6803	-14.92	149	6781	6803	-14	dihydropyridine-sensitive L-type skeletal muscle calcium channel subunit alpha-1-like
OmyAS00091277.LOC110528387	LOC110528387	6098	7452	mir-2188-5p	6784	6803	-14.92	149	6781	6803	-14	dihydropyridine-sensitive L-type skeletal muscle calcium channel subunit alpha-1-like
OmyAS00091277.LOC110528387	LOC110528387	6098	7452	mir-2188-5p	6784	6803	-14.92	149	6781	6803	-14	dihydropyridine-sensitive L-type skeletal muscle calcium channel subunit alpha-1-like
OmyAS00091277.LOC110528387	LOC110528387	6098	7452	mir-2188-5p	6784	6803	-14.92	149	6781	6803	-14	dihydropyridine-sensitive L-type skeletal muscle calcium channel subunit alpha-1-like
OmyAS00091277.LOC110528387	LOC110528387	6098	7452	mir-196b-5p	6828	6847	-12.08	147	6835	6858	-12.1	dihydropyridine-sensitive L-type skeletal muscle calcium channel subunit alpha-1-like
OmyAS00091277.LOC110528387	LOC110528387	6098	7452	mir-139-5p	6981	7000	-19.67	143	6978	7000	-15	dihydropyridine-sensitive L-type skeletal muscle calcium channel subunit alpha-1-like
OmyAS00091277.LOC110528387	LOC110528387	6098	7452	mir-139-5p	6981	7000	-19.67	143	6978	7000	-15	dihydropyridine-sensitive L-type skeletal muscle calcium channel subunit alpha-1-like
OmyAS00091277.LOC110528387	LOC110528387	6098	7452	mir-139-5p	6981	7000	-19.67	143	6978	7000	-15	dihydropyridine-sensitive L-type skeletal muscle calcium channel subunit alpha-1-like
OmyAS00091277.LOC110528387	LOC110528387	6098	7452	mir-139-5p	6981	7000	-19.67	143	6978	7000	-15	dihydropyridine-sensitive L-type skeletal muscle calcium channel subunit alpha-1-like
OmyAS00124055.LOC110532437	LOC110532437	2391	3672	mir-182-5p	2620	2639	-19.12	142	2620	2639	-16.4	protein phosphatase 1 regulatory subunit 12B-like
OmyAS00124055.LOC110532437	LOC110532437	2391	3672	mir-196b-5p	3493	3512	-13.66	140	3488	3512	-12.8	protein phosphatase 1 regulatory subunit 12B-like
OmyAS00124055.LOC110532437	LOC110532437	2391	3672	mir-144-5p	3512	3531	-21.39	177	3508	3531	-17.7	protein phosphatase 1 regulatory subunit 12B-like
OmyAS00124055.LOC110532437	LOC110532437	2391	3672	mir-144-5p	3512	3531	-21.39	177	3508	3531	-17.7	protein phosphatase 1 regulatory subunit 12B-like
OmyAS00124055.LOC110532437	LOC110532437	2391	3672	mir-144-5p	3512	3531	-21.39	177	3508	3531	-17.7	protein phosphatase 1 regulatory subunit 12B-like
OmyAS00124055.LOC110532437	LOC110532437	2391	3672	mir-144-5p	3512	3531	-21.39	177	3508	3531	-17.7	protein phosphatase 1 regulatory subunit 12B-like
OmyAS00145768.LOC110536598	LOC110536598	4557	6144	mir-181b-5p	6036	6055	-17.15	128	6036	6055	-14.3	extended synaptotagmin-2-A-like
OmyAS00139003.LOC110536605	LOC110536605	709	1014	mir-130d	759	778	-17.98	142	743	766	-17.2	otospiralin-like
OmyAS00139003.LOC110536605	LOC110536605	709	1014	mir-130d	759	778	-17.98	142	743	766	-17.2	otospiralin-like
OmyAS00166089.LOC110538808	LOC110538808	4356	8221	mir-122-5p	5097	5116	-16.4	136	5097	5116	-16.2	somatostatin receptor type 2-like
OmyAS00166089.LOC110538808	LOC110538808	4356	8221	mir-210-3p	6081	6100	-18.87	145	6081	6100	-14.3	somatostatin receptor type 2-like
OmyAS00166089.LOC110538808	LOC110538808	4356	8221	let-7a-5p	6191	6210	-15.55	136	6190	6210	-12.8	somatostatin receptor type 2-like
OmyAS00166089.LOC110538808	LOC110538808	4356	8221	mir-2188-5p	7014	7033	-18.19	143	7014	7033	-16.5	somatostatin receptor type 2-like
OmyAS00166089.LOC110538808	LOC110538808	4356	8221	mir-2188-5p	7014	7033	-18.19	143	7014	7033	-16.5	somatostatin receptor type 2-like
OmyAS00166089.LOC110538808	LOC110538808	4356	8221	mir-2188-5p	7014	7033	-18.19	143	7014	7033	-16.5	somatostatin receptor type 2-like
OmyAS00166089.LOC110538808	LOC110538808	4356	8221	mir-2188-5p	7014	7033	-18.19	143	7014	7033	-16.5	somatostatin receptor type 2-like
OmyAS00166089.LOC110538808	LOC110538808	4356	8221	mir-138a	7017	7036	-16.41	133	7017	7036	-14.1	somatostatin receptor type 2-like
OmyAS00166089.LOC110538808	LOC110538808	4356	8221	mir-138a	7017	7036	-16.41	133	7017	7036	-14.1	somatostatin receptor type 2-like
OmyAS00166089.LOC110538808	LOC110538808	4356	8221	mir-138a	7017	7036	-16.41	133	7017	7036	-14.1	somatostatin receptor type 2-like
OmyAS00166089.LOC110538808	LOC110538808	4356	8221	mir-138a	7017	7036	-16.41	133	7017	7036	-14.1	somatostatin receptor type 2-like
OmyAS00166089.LOC110538808	LOC110538808	4356	8221	mir-20b-5p	7390	7409	-14.92	163	7390	7409	-15.5	somatostatin receptor type 2-like
OmyAS00166089.LOC110538808	LOC110538808	4356	8221	let-7a-5p	7748	7767	-18.98	146	7748	7767	-15.5	somatostatin receptor type 2-like
OmyAS00166089.LOC110538808	LOC110538808	4356	8221	mir-193a-5p	7949	7968	-21.09	151	7949	7968	-16.3	somatostatin receptor type 2-like
OmyAS00166089.LOC110538808	LOC110538808	4356	8221	mir-193b-3p	7949	7968	-21.09	151	7949	7968	-16.3	somatostatin receptor type 2-like
OmyAS00166089.LOC110538808	LOC110538808	4356	8221	mir-196a-5p	8088	8107	-16.03	130	8088	8107	-13.2	somatostatin receptor type 2-like
OmyAS00166089.LOC110538808	LOC110538808	4356	8221	mir-196a-5p	8088	8107	-16.03	130	8088	8107	-13.2	somatostatin receptor type 2-like
OmyAS00166089.LOC110538808	LOC110538808	4356	8221	mir-196a-5p	8088	8107	-16.03	130	8088	8107	-13.2	somatostatin receptor type 2-like
OmyAS00166089.LOC110538808	LOC110538808	4356	8221	mir-196a-5p	8088	8107	-16.03	130	8088	8107	-13.2	somatostatin receptor type 2-like
OmyAS00166089.LOC110538808	LOC110538808	4356	8221	mir-196b-5p	8088	8107	-12.95	122	8088	8107	-13.2	somatostatin receptor type 2-like
OmyAS00166089.LOC110538808	LOC110538808	4356	8221	mir-196b-5p	8088	8107	-16.03	130	8088	8107	-13.2	somatostatin receptor type 2-like
OmyAS00123538.masp2	masp2	2831	4635	let-7d-3p	3611	3630	-13.39	145	3604	3626	-13.7	mannan binding lectin serine peptidase 2
OmyAS00347916.rpl9	rpl9	283	460	mir-140-5p	292	311	-18.08	161	292	311	-13	ribosomal protein L9
OmyAS00298938.sh3bgrl	sh3bgrl	1084	1898	mir-21a-5p	1463	1482	-15.35	128	1463	1482	-12.3	SH3 domain binding glutamate rich protein like
OmyAS00330328.slc31a1	slc31a1	2700	4526	mir-124-6-5p	3956	3975	-15.1	143	3956	3975	-15	solute carrier family 31 member 1
OmyAS00330328.slc31a1	slc31a1	2700	4526	mir-124a	3956	3975	-15.1	143	3956	3975	-15	solute carrier family 31 member 1
OmyAS00330328.slc31a1	slc31a1	2700	4526	mir-124a	3956	3975	-15.1	143	3956	3975	-15	solute carrier family 31 member 1
OmyAS00330328.slc31a1	slc31a1	2700	4526	mir-124a	3956	3975	-15.1	143	3956	3975	-15	solute carrier family 31 member 1
OmyAS00330328.slc31a1	slc31a1	2700	4526	mir-124a	3956	3975	-15.1	143	3956	3975	-15	solute carrier family 31 member 1
OmyAS00330328.slc31a1	slc31a1	2700	4526	mir-124a-1-3p	3956	3975	-15.1	143	3956	3975	-15	solute carrier family 31 member 1
OmyAS00330328.slc31a1	slc31a1	2700	4526	mir-124b	3956	3975	-15.1	143	3956	3975	-15	solute carrier family 31 member 1
OmyAS00330328.slc31a1	slc31a1	2700	4526	mir-140-5p	4280	4299	-15.19	123	4280	4299	-12.8	solute carrier family 31 member 1
OmyAS00331295.slc3a2	slc3a2	2298	2888	mir-148b-3p	2317	2336	-20.46	149	2315	2336	-17.8	solute carrier family 3 member 2
OmyAS00331295.slc3a2	slc3a2	2298	2888	mir-152-5p	2317	2336	-18.94	149	2315	2336	-16.8	solute carrier family 3 member 2
OmyAS00240833.col1a2	col1a2	5049	5955	mir-124a	5317	5337	-16.57	148	5317	5339	-13	collagen, type I, alpha 2
OmyAS00240833.col1a2	col1a2	5049	5955	mir-124a	5317	5337	-16.57	148	5317	5339	-13	collagen, type I, alpha 2
OmyAS00240833.col1a2	col1a2	5049	5955	mir-16b-5p	5569	5589	-11.92	127	5567	5589	-12.2	collagen, type I, alpha 2
OmyAS00240833.col1a2	col1a2	5049	5955	mir-143-5p	5791	5811	-13.91	132	5791	5811	-12.5	collagen, type I, alpha 2
OmyAS00075081.dpep1	dpep1	1841	2229	mir-200c	1855	1875	-17.96	137	1855	1875	-16	dipeptidase 1
OmyAS00075081.dpep1	dpep1	1841	2229	mir-143-5p	1928	1948	-18.11	152	1928	1948	-15.2	dipeptidase 1
OmyAS00036204.fbxo32	fbxo32	2200	3903	mir-142a-5p	2316	2336	-10.72	123	2330	2353	-13.1	F-box protein 32
OmyAS00036204.fbxo32	fbxo32	2200	3903	mir-142b-3p	2316	2336	-10.72	123	2330	2353	-13.1	F-box protein 32
OmyAS00036204.fbxo32	fbxo32	2200	3903	mir-200c	2344	2364	-17.7	160	2345	2364	-14.5	F-box protein 32
OmyAS00036204.fbxo32	fbxo32	2200	3903	mir-19b-3p	2374	2394	-13.83	127	2376	2394	-12.1	F-box protein 32
OmyAS00036204.fbxo32	fbxo32	2200	3903	mir-19b-3p	2390	2410	-13.51	126	2376	2394	-12.1	F-box protein 32
OmyAS00036204.fbxo32	fbxo32	2200	3903	mir-16b-5p	3182	3202	-14.57	132	3180	3202	-13	F-box protein 32
OmyAS00036204.fbxo32	fbxo32	2200	3903	mir-16b-5p	3182	3202	-14.57	132	3180	3202	-13	F-box protein 32
OmyAS00036204.fbxo32	fbxo32	2200	3903	mir-133c	3283	3303	-18.88	138	3284	3303	-17	F-box protein 32
OmyAS00036204.fbxo32	fbxo32	2200	3903	mir-1788-5p	3286	3306	-14.9	121	3286	3306	-12.1	F-box protein 32
OmyAS00328473.leap-2b	leap-2b	1145	1891	mir-146d-3p	1142	1165	-15.72	128	1142	1164	-12.8	liver-expressed antimicrobial peptide 2B
OmyAS00328473.leap-2b	leap-2b	1145	1891	mir-19a-5p	1768	1788	-11.7	143	1754	1776	-13.9	liver-expressed antimicrobial peptide 2B
OmyAS00178099.LOC110485609	LOC110485609	1137	2107	mir-106a-3p	1423	1443	-19.96	171	1423	1443	-16.7	aspartate aminotransferase, cytoplasmic-like
OmyAS00178099.LOC110485609	LOC110485609	1137	2107	mir-106a-5p	1423	1443	-19.96	171	1423	1443	-16.7	aspartate aminotransferase, cytoplasmic-like
OmyAS00178099.LOC110485609	LOC110485609	1137	2107	mir-17a-5p	1423	1443	-22.07	171	1423	1443	-18.3	aspartate aminotransferase, cytoplasmic-like
OmyAS00178099.LOC110485609	LOC110485609	1137	2107	let-7a-5p	1999	2019	-16.61	128	1998	2019	-13.1	aspartate aminotransferase, cytoplasmic-like
OmyAS00178099.LOC110485609	LOC110485609	1137	2107	let-7d-3p	1999	2019	-16.45	124	1998	2019	-13.4	aspartate aminotransferase, cytoplasmic-like
OmyAS00179113.LOC110485870	LOC110485870	5161	5746	mir-182-5p	5652	5672	-14.64	150	5652	5671	-12.8	myomesin-2-like
OmyAS00179113.LOC110485870	LOC110485870	5161	5746	mir-182-5p	5652	5672	-14.64	150	5652	5671	-12.8	myomesin-2-like
OmyAS00179113.LOC110485870	LOC110485870	5161	5746	mir-182-5p	5652	5672	-14.64	150	5652	5671	-12.8	myomesin-2-like
OmyAS00179113.LOC110485870	LOC110485870	5161	5746	mir-182-5p	5652	5672	-14.64	150	5652	5671	-12.8	myomesin-2-like
OmyAS00167399.LOC110487203	LOC110487203	4427	4735	mir-153-5p	4453	4473	-17.46	155	4453	4473	-15.6	myosin heavy chain, fast skeletal muscle-like
OmyAS00167399.LOC110487203	LOC110487203	4427	4735	mir-146a	4618	4638	-18.3	120	4618	4638	-14.6	myosin heavy chain, fast skeletal muscle-like
OmyAS00167399.LOC110487203	LOC110487203	4427	4735	mir-146a-5p	4618	4638	-18.3	120	4618	4638	-14.6	myosin heavy chain, fast skeletal muscle-like
OmyAS00167399.LOC110487203	LOC110487203	4427	4735	mir-193a-5p	4684	4704	-22.51	140	4684	4704	-21.4	myosin heavy chain, fast skeletal muscle-like
OmyAS00167399.LOC110487203	LOC110487203	4427	4735	mir-193b-3p	4684	4704	-22.51	140	4684	4704	-21.4	myosin heavy chain, fast skeletal muscle-like
OmyAS00207752.LOC110490539	LOC110490539	801	1073	mir-181b-5p	878	898	-15.45	148	878	898	-16.6	Ig kappa-b4 chain C region-like
OmyAS00207752.LOC110490539	LOC110490539	801	1073	mir-181c-5p	878	898	-15.45	148	878	898	-16.6	Ig kappa-b4 chain C region-like
OmyAS00207752.LOC110490539	LOC110490539	801	1073	mir-100a-3p	942	962	-22.38	130	943	962	-18.4	Ig kappa-b4 chain C region-like
OmyAS00207752.LOC110490539	LOC110490539	801	1073	mir-100a-5p	942	962	-22.38	130	943	962	-18.4	Ig kappa-b4 chain C region-like
OmyAS00207752.LOC110490539	LOC110490539	801	1073	mir-100a-5p	942	962	-22.38	130	943	962	-18.4	Ig kappa-b4 chain C region-like
OmyAS00207752.LOC110490539	LOC110490539	801	1073	mir-100a-5p	942	962	-22.38	130	943	962	-18.4	Ig kappa-b4 chain C region-like
OmyAS00207752.LOC110490539	LOC110490539	801	1073	mir-100a-5p	942	962	-22.38	130	943	962	-18.4	Ig kappa-b4 chain C region-like
OmyAS00207752.LOC110490539	LOC110490539	801	1073	mir-10b-5p	942	962	-24.2	137	942	962	-19.6	Ig kappa-b4 chain C region-like
OmyAS00207752.LOC110490539	LOC110490539	801	1073	mir-10c-5p	942	962	-24.2	137	941	961	-15.2	Ig kappa-b4 chain C region-like
OmyAS00207752.LOC110490539	LOC110490539	801	1073	mir-10c-5p	942	962	-24.2	137	941	961	-15.2	Ig kappa-b4 chain C region-like
OmyAS00215629.LOC110491294	LOC110491294	1179	1794	mir-206-5p	1275	1295	-18.59	150	1275	1295	-14.3	calcineurin subunit B type 1-like
OmyAS00221687.LOC110493334	LOC110493334	2461	2708	mir-216b	2478	2498	-17.64	151	2476	2498	-19.1	vascular cell adhesion protein 1-like
OmyAS00221687.LOC110493334	LOC110493334	2461	2708	mir-216b	2478	2498	-17.64	151	2476	2498	-19.1	vascular cell adhesion protein 1-like
OmyAS00221687.LOC110493334	LOC110493334	2461	2708	mir-216b	2478	2498	-17.64	151	2476	2498	-19.1	vascular cell adhesion protein 1-like
OmyAS00221687.LOC110493334	LOC110493334	2461	2708	mir-216b	2478	2498	-17.64	151	2476	2498	-19.1	vascular cell adhesion protein 1-like
OmyAS00228806.LOC110493357	LOC110493357	1062	1776	mir-204b	1721	1741	-18.27	122	1721	1741	-17.6	vascular cell adhesion protein 1-like
OmyAS00223789.LOC110493653	LOC110493653	3083	4649	mir-128b-3p	3507	3527	-16.11	133	3507	3527	-14.7	protein disulfide-isomerase-like
OmyAS00223789.LOC110493653	LOC110493653	3083	4649	mir-128b-3p	3507	3527	-16.11	133	3507	3527	-14.7	protein disulfide-isomerase-like
OmyAS00223789.LOC110493653	LOC110493653	3083	4649	mir-128b-3p	3507	3527	-16.11	133	3507	3527	-14.7	protein disulfide-isomerase-like
OmyAS00223789.LOC110493653	LOC110493653	3083	4649	mir-128b-3p	3507	3527	-16.11	133	3507	3527	-14.7	protein disulfide-isomerase-like
OmyAS00223789.LOC110493653	LOC110493653	3083	4649	mir-205b-2-3p	3515	3535	-15.2	140	3515	3535	-13.5	protein disulfide-isomerase-like
OmyAS00223789.LOC110493653	LOC110493653	3083	4649	mir-221-3p	3533	3553	-15.74	139	3531	3553	-16.7	protein disulfide-isomerase-like
OmyAS00223789.LOC110493653	LOC110493653	3083	4649	mir-221-5p	3533	3553	-15.74	139	3531	3553	-16.7	protein disulfide-isomerase-like
OmyAS00223789.LOC110493653	LOC110493653	3083	4649	mir-222b-3p	3533	3553	-19.52	150	3531	3553	-19.7	protein disulfide-isomerase-like
OmyAS00223789.LOC110493653	LOC110493653	3083	4649	mir-222b-3p	3533	3553	-19.52	150	3531	3553	-19.7	protein disulfide-isomerase-like
OmyAS00223789.LOC110493653	LOC110493653	3083	4649	mir-222b-3p	3533	3553	-19.52	150	3531	3553	-19.7	protein disulfide-isomerase-like
OmyAS00223789.LOC110493653	LOC110493653	3083	4649	mir-222b-3p	3533	3553	-19.52	150	3531	3553	-19.7	protein disulfide-isomerase-like
OmyAS00223789.LOC110493653	LOC110493653	3083	4649	mir-143-5p	3852	3872	-14.93	143	3852	3872	-12.6	protein disulfide-isomerase-like
OmyAS00223789.LOC110493653	LOC110493653	3083	4649	mir-138a	4521	4541	-18.47	138	4521	4541	-16.2	protein disulfide-isomerase-like
OmyAS00223789.LOC110493653	LOC110493653	3083	4649	mir-138a	4521	4541	-18.47	138	4521	4541	-16.2	protein disulfide-isomerase-like
OmyAS00223789.LOC110493653	LOC110493653	3083	4649	mir-138a	4521	4541	-18.47	138	4521	4541	-16.2	protein disulfide-isomerase-like
OmyAS00223789.LOC110493653	LOC110493653	3083	4649	mir-138a	4521	4541	-18.47	138	4521	4541	-16.2	protein disulfide-isomerase-like
OmyAS00226502.LOC110494388	LOC110494388	4813	8221	mir-129b-5p	6288	6308	-12.66	123	6291	6313	-12.9	major facilitator superfamily domain-containing protein 4A-like
OmyAS00226502.LOC110494388	LOC110494388	4813	8221	mir-22a-3p	6295	6315	-17.23	137	6294	6315	-16.3	major facilitator superfamily domain-containing protein 4A-like
OmyAS00226502.LOC110494388	LOC110494388	4813	8221	mir-212b-5p	6431	6451	-14.63	123	6431	6451	-12.9	major facilitator superfamily domain-containing protein 4A-like
OmyAS00239631.LOC110496321	LOC110496321	707	987	mir-2188-5p	716	736	-14.38	128	716	736	-13.9	Ig kappa-b4 chain C region-like
OmyAS00239631.LOC110496321	LOC110496321	707	987	mir-2188-5p	716	736	-14.38	128	716	736	-13.9	Ig kappa-b4 chain C region-like
OmyAS00239631.LOC110496321	LOC110496321	707	987	mir-2188-5p	716	736	-14.38	128	716	736	-13.9	Ig kappa-b4 chain C region-like
OmyAS00239631.LOC110496321	LOC110496321	707	987	mir-2188-5p	716	736	-14.38	128	716	736	-13.9	Ig kappa-b4 chain C region-like
OmyAS00239631.LOC110496321	LOC110496321	707	987	mir-199c-3p	776	796	-14.63	142	774	796	-14	Ig kappa-b4 chain C region-like
OmyAS00239631.LOC110496321	LOC110496321	707	987	mir-2188-5p	851	871	-15.41	140	852	871	-12	Ig kappa-b4 chain C region-like
OmyAS00239631.LOC110496321	LOC110496321	707	987	mir-2188-5p	851	871	-15.41	140	852	871	-12	Ig kappa-b4 chain C region-like
OmyAS00239631.LOC110496321	LOC110496321	707	987	mir-2188-5p	851	871	-15.41	140	852	871	-12	Ig kappa-b4 chain C region-like
OmyAS00239631.LOC110496321	LOC110496321	707	987	mir-2188-5p	851	871	-15.41	140	852	871	-12	Ig kappa-b4 chain C region-like
OmyAS00239631.LOC110496321	LOC110496321	707	987	mir-2188-5p	864	884	-12.42	125	852	871	-12	Ig kappa-b4 chain C region-like
OmyAS00239631.LOC110496321	LOC110496321	707	987	mir-2188-5p	864	884	-12.42	125	852	871	-12	Ig kappa-b4 chain C region-like
OmyAS00239631.LOC110496321	LOC110496321	707	987	mir-2188-5p	864	884	-12.42	125	852	871	-12	Ig kappa-b4 chain C region-like
OmyAS00239631.LOC110496321	LOC110496321	707	987	mir-2188-5p	864	884	-12.42	125	852	871	-12	Ig kappa-b4 chain C region-like
OmyAS00250362.LOC110498677	LOC110498677	1818	2210	mir-140-5p	1820	1840	-17.41	134	1820	1839	-13.9	spermine oxidase-like
OmyAS00250362.LOC110498677	LOC110498677	1818	2210	mir-184-5p	2034	2054	-17.46	123	2034	2057	-14.7	spermine oxidase-like
OmyAS00250362.LOC110498677	LOC110498677	1818	2210	mir-184a	2034	2054	-17.46	123	2034	2057	-14.7	spermine oxidase-like
OmyAS00261347.LOC110499392	LOC110499392	4987	5665	mir-153-5p	5275	5295	-14.21	146	5275	5295	-12.9	myomesin-2-like
OmyAS00269912.LOC110499712	LOC110499712	1710	2709	mir-15b-5p	1911	1931	-15.53	132	1911	1931	-12.1	tetraspanin-8-like
OmyAS00269912.LOC110499712	LOC110499712	1710	2709	mir-124-6-5p	1920	1940	-19.38	130	1920	1940	-17.4	tetraspanin-8-like
OmyAS00269912.LOC110499712	LOC110499712	1710	2709	mir-124a	1920	1940	-19.38	130	1920	1940	-17.4	tetraspanin-8-like
OmyAS00269912.LOC110499712	LOC110499712	1710	2709	mir-124a	1920	1940	-19.38	130	1920	1940	-17.4	tetraspanin-8-like
OmyAS00269912.LOC110499712	LOC110499712	1710	2709	mir-124a	1920	1940	-19.38	130	1920	1940	-17.4	tetraspanin-8-like
OmyAS00269912.LOC110499712	LOC110499712	1710	2709	mir-124a	1920	1940	-19.38	130	1920	1940	-17.4	tetraspanin-8-like
OmyAS00269912.LOC110499712	LOC110499712	1710	2709	mir-124a-1-3p	1920	1940	-19.38	130	1920	1940	-17.4	tetraspanin-8-like
OmyAS00269912.LOC110499712	LOC110499712	1710	2709	mir-124b	1920	1940	-19.38	130	1920	1940	-17.4	tetraspanin-8-like
OmyAS00269912.LOC110499712	LOC110499712	1710	2709	mir-129b	2159	2179	-17.46	143	2159	2179	-13.5	tetraspanin-8-like
OmyAS00269912.LOC110499712	LOC110499712	1710	2709	mir-129b	2159	2179	-17.46	143	2159	2179	-13.5	tetraspanin-8-like
OmyAS00269912.LOC110499712	LOC110499712	1710	2709	mir-129b	2159	2179	-17.46	143	2159	2179	-13.5	tetraspanin-8-like
OmyAS00269912.LOC110499712	LOC110499712	1710	2709	mir-129b	2159	2179	-17.46	143	2159	2179	-13.5	tetraspanin-8-like
OmyAS00269912.LOC110499712	LOC110499712	1710	2709	mir-129b-5p	2159	2179	-17.46	143	2159	2179	-13.5	tetraspanin-8-like
OmyAS00269912.LOC110499712	LOC110499712	1710	2709	mir-124a-3p	2465	2485	-15.75	154	2466	2485	-13	tetraspanin-8-like
OmyAS00269912.LOC110499712	LOC110499712	1710	2709	mir-22a-3p	2615	2635	-15.34	128	2614	2635	-13.1	tetraspanin-8-like
OmyAS00266249.LOC110499905	LOC110499905	2813	5340	mir-125a-5p	2951	2971	-15.47	125	2950	2971	-12.1	ankyrin repeat and sterile alpha motif domain-containing protein 1B-like
OmyAS00266249.LOC110499905	LOC110499905	2813	5340	mir-125b-5p	2951	2971	-15.47	125	2950	2971	-12.1	ankyrin repeat and sterile alpha motif domain-containing protein 1B-like
OmyAS00266249.LOC110499905	LOC110499905	2813	5340	mir-16b-5p	3297	3317	-12.08	143	3297	3317	-13.1	ankyrin repeat and sterile alpha motif domain-containing protein 1B-like
OmyAS00266249.LOC110499905	LOC110499905	2813	5340	mir-16b-5p	3297	3317	-14.07	147	3297	3317	-13.1	ankyrin repeat and sterile alpha motif domain-containing protein 1B-like
OmyAS00266249.LOC110499905	LOC110499905	2813	5340	mir-204b	4103	4123	-22.61	152	4103	4123	-18.1	ankyrin repeat and sterile alpha motif domain-containing protein 1B-like
OmyAS00266249.LOC110499905	LOC110499905	2813	5340	mir-16c-5p	5104	5124	-18.48	133	5104	5124	-17	ankyrin repeat and sterile alpha motif domain-containing protein 1B-like
OmyAS00268724.LOC110500943	LOC110500943	301	427	mir-216b	386	406	-17.84	140	386	406	-14.5	active breakpoint cluster region-related protein-like
OmyAS00268724.LOC110500943	LOC110500943	301	427	mir-216b	386	406	-17.84	140	386	406	-14.5	active breakpoint cluster region-related protein-like
OmyAS00268724.LOC110500943	LOC110500943	301	427	mir-216b	386	406	-17.84	140	386	406	-14.5	active breakpoint cluster region-related protein-like
OmyAS00268724.LOC110500943	LOC110500943	301	427	mir-216b	386	406	-17.84	140	386	406	-14.5	active breakpoint cluster region-related protein-like
OmyAS00290369.LOC110503649	LOC110503649	4180	8221	mir-211	4410	4430	-10.88	152	4420	4440	-13	large neutral amino acids transporter small subunit 4-like
OmyAS00290369.LOC110503649	LOC110503649	4180	8221	mir-211	6045	6065	-20.81	136	6045	6065	-19	large neutral amino acids transporter small subunit 4-like
OmyAS00290369.LOC110503649	LOC110503649	4180	8221	mir-146a-5p	6603	6623	-16.95	138	6604	6623	-13	large neutral amino acids transporter small subunit 4-like
OmyAS00290369.LOC110503649	LOC110503649	4180	8221	mir-16b-5p	7082	7102	-12.98	120	7080	7102	-15.92	large neutral amino acids transporter small subunit 4-like
OmyAS00290369.LOC110503649	LOC110503649	4180	8221	mir-181a-5p	7308	7328	-13.06	129	7310	7331	-17.7	large neutral amino acids transporter small subunit 4-like
OmyAS00290369.LOC110503649	LOC110503649	4180	8221	mir-181a-5p	7308	7328	-13.06	129	7310	7331	-17.7	large neutral amino acids transporter small subunit 4-like
OmyAS00290369.LOC110503649	LOC110503649	4180	8221	mir-181a-5p	7308	7328	-13.06	129	7310	7331	-17.7	large neutral amino acids transporter small subunit 4-like
OmyAS00290369.LOC110503649	LOC110503649	4180	8221	mir-181a-5p	7308	7328	-13.06	129	7310	7331	-17.7	large neutral amino acids transporter small subunit 4-like
OmyAS00290369.LOC110503649	LOC110503649	4180	8221	mir-181a-5p	7308	7328	-13.06	129	7310	7331	-17.7	large neutral amino acids transporter small subunit 4-like
OmyAS00290369.LOC110503649	LOC110503649	4180	8221	mir-181a-5p	7308	7328	-13.06	129	7310	7331	-17.7	large neutral amino acids transporter small subunit 4-like
OmyAS00290369.LOC110503649	LOC110503649	4180	8221	mir-21b-3p	7329	7349	-13.03	136	7329	7349	-13	large neutral amino acids transporter small subunit 4-like
OmyAS00290369.LOC110503649	LOC110503649	4180	8221	mir-1388-3p	7814	7834	-17.05	136	7814	7834	-15.6	large neutral amino acids transporter small subunit 4-like
OmyAS00290369.LOC110503649	LOC110503649	4180	8221	mir-1388-3p	7814	7834	-17.05	136	7814	7834	-15.6	large neutral amino acids transporter small subunit 4-like
OmyAS00290369.LOC110503649	LOC110503649	4180	8221	mir-1388-3p	7814	7834	-17.05	136	7814	7834	-15.6	large neutral amino acids transporter small subunit 4-like
OmyAS00290369.LOC110503649	LOC110503649	4180	8221	mir-1388-3p	7814	7834	-17.05	136	7814	7834	-15.6	large neutral amino acids transporter small subunit 4-like
OmyAS00291132.LOC110503851	LOC110503851	2541	3450	mir-101b-5p	2672	2692	-11.25	133	2662	2680	-13.7	solute carrier family 13 member 2-like
OmyAS00291132.LOC110503851	LOC110503851	2541	3450	mir-146d-5p	3161	3181	-15.16	147	3161	3181	-12.1	solute carrier family 13 member 2-like
OmyAS00302015.LOC110505279	LOC110505279	1627	2822	mir-21b-3p	1796	1816	-19.74	127	1796	1816	-19.7	transcription cofactor vestigial-like protein 2
OmyAS00302015.LOC110505279	LOC110505279	1627	2822	mir-202-5p	2213	2233	-16.91	135	2213	2233	-13.7	transcription cofactor vestigial-like protein 2
OmyAS00309556.LOC110506512	LOC110506512	1235	1818	mir-193a-5p	1309	1329	-23.05	137	1309	1329	-17	glycine cleavage system H protein, mitochondrial-like
OmyAS00309556.LOC110506512	LOC110506512	1235	1818	mir-193b-3p	1309	1329	-23.05	137	1309	1329	-17	glycine cleavage system H protein, mitochondrial-like
OmyAS00324728.LOC110508214	LOC110508214	2374	3595	mir-2188-5p	2638	2658	-16.29	136	2637	2658	-13.1	inhibin beta C chain-like
OmyAS00324728.LOC110508214	LOC110508214	2374	3595	mir-2188-5p	2638	2658	-16.29	136	2637	2658	-13.1	inhibin beta C chain-like
OmyAS00324728.LOC110508214	LOC110508214	2374	3595	mir-2188-5p	2638	2658	-16.29	136	2637	2658	-13.1	inhibin beta C chain-like
OmyAS00324728.LOC110508214	LOC110508214	2374	3595	mir-2188-5p	2638	2658	-16.29	136	2637	2658	-13.1	inhibin beta C chain-like
OmyAS00320836.LOC110508783	LOC110508783	2316	4084	mir-138a	3384	3404	-18.3	156	3384	3403	-16.1	cAMP-responsive element modulator-like
OmyAS00320836.LOC110508783	LOC110508783	2316	4084	mir-138a	3384	3404	-18.3	156	3384	3403	-16.1	cAMP-responsive element modulator-like
OmyAS00320836.LOC110508783	LOC110508783	2316	4084	mir-138a	3384	3404	-18.3	156	3384	3403	-16.1	cAMP-responsive element modulator-like
OmyAS00320836.LOC110508783	LOC110508783	2316	4084	mir-138a	3384	3404	-18.3	156	3384	3403	-16.1	cAMP-responsive element modulator-like
OmyAS00320836.LOC110508783	LOC110508783	2316	4084	mir-184-5p	3409	3429	-19.4	143	3391	3411	-12.6	cAMP-responsive element modulator-like
OmyAS00320836.LOC110508783	LOC110508783	2316	4084	mir-184a	3409	3429	-19.4	143	3391	3411	-12.6	cAMP-responsive element modulator-like
OmyAS00320836.LOC110508783	LOC110508783	2316	4084	mir-146d-3p	3600	3620	-19.89	130	3600	3620	-17.7	cAMP-responsive element modulator-like
OmyAS00037663.LOC110508898	LOC110508898	4216	8221	mir-143-5p	5602	5622	-17.59	163	5602	5622	-13.7	myocardin-like
OmyAS00037663.LOC110508898	LOC110508898	4216	8221	mir-182-5p	5959	5979	-12.85	168	5958	5979	-12.9	myocardin-like
OmyAS00037663.LOC110508898	LOC110508898	4216	8221	mir-182-5p	5959	5979	-12.85	168	5958	5979	-12.9	myocardin-like
OmyAS00037663.LOC110508898	LOC110508898	4216	8221	mir-182-5p	5959	5979	-12.85	168	5958	5979	-12.9	myocardin-like
OmyAS00037663.LOC110508898	LOC110508898	4216	8221	mir-182-5p	5959	5979	-12.85	168	5958	5979	-12.9	myocardin-like
OmyAS00037663.LOC110508898	LOC110508898	4216	8221	mir-193-3p	6020	6040	-17.44	140	6022	6040	-15.7	myocardin-like
OmyAS00037663.LOC110508898	LOC110508898	4216	8221	mir-193b-3p	6020	6040	-17.44	140	6018	6039	-15.1	myocardin-like
OmyAS00037663.LOC110508898	LOC110508898	4216	8221	mir-193b-3p	6020	6040	-17.44	140	6018	6039	-15.1	myocardin-like
OmyAS00037663.LOC110508898	LOC110508898	4216	8221	mir-184-5p	6121	6141	-11.49	124	6133	6157	-18.7	myocardin-like
OmyAS00037663.LOC110508898	LOC110508898	4216	8221	mir-184a	6121	6141	-11.49	124	6133	6157	-18.7	myocardin-like
OmyAS00037663.LOC110508898	LOC110508898	4216	8221	mir-181b-5p	6168	6188	-12.02	138	6163	6183	-12.6	myocardin-like
OmyAS00037663.LOC110508898	LOC110508898	4216	8221	mir-139-5p	6191	6211	-16.84	142	6190	6211	-14.1	myocardin-like
OmyAS00037663.LOC110508898	LOC110508898	4216	8221	mir-139-5p	6191	6211	-16.84	142	6190	6211	-14.1	myocardin-like
OmyAS00037663.LOC110508898	LOC110508898	4216	8221	mir-139-5p	6191	6211	-16.84	142	6190	6211	-14.1	myocardin-like
OmyAS00037663.LOC110508898	LOC110508898	4216	8221	mir-139-5p	6191	6211	-16.84	142	6190	6211	-14.1	myocardin-like
OmyAS00037663.LOC110508898	LOC110508898	4216	8221	mir-193-3p	6197	6217	-16.11	123	6197	6217	-15.4	myocardin-like
OmyAS00037663.LOC110508898	LOC110508898	4216	8221	mir-193b-3p	6197	6217	-16.11	123	6197	6217	-15.4	myocardin-like
OmyAS00037663.LOC110508898	LOC110508898	4216	8221	mir-181b-5p	6861	6881	-23.47	145	6861	6881	-20.4	myocardin-like
OmyAS00037663.LOC110508898	LOC110508898	4216	8221	mir-181c-5p	6861	6881	-23.47	145	6861	6881	-20.4	myocardin-like
OmyAS00037663.LOC110508898	LOC110508898	4216	8221	mir-1388-3p	7403	7423	-13.82	137	7403	7423	-12.1	myocardin-like
OmyAS00037663.LOC110508898	LOC110508898	4216	8221	mir-1388-3p	7403	7423	-13.82	137	7403	7423	-12.1	myocardin-like
OmyAS00037663.LOC110508898	LOC110508898	4216	8221	mir-1388-3p	7403	7423	-13.82	137	7403	7423	-12.1	myocardin-like
OmyAS00037663.LOC110508898	LOC110508898	4216	8221	mir-1388-3p	7403	7423	-13.82	137	7403	7423	-12.1	myocardin-like
OmyAS00037663.LOC110508898	LOC110508898	4216	8221	mir-129b	7413	7433	-15.16	150	7411	7433	-13.6	myocardin-like
OmyAS00037663.LOC110508898	LOC110508898	4216	8221	mir-129b	7413	7433	-15.16	150	7411	7433	-13.6	myocardin-like
OmyAS00037663.LOC110508898	LOC110508898	4216	8221	mir-129b	7413	7433	-15.16	150	7411	7433	-13.6	myocardin-like
OmyAS00037663.LOC110508898	LOC110508898	4216	8221	mir-129b	7413	7433	-15.16	150	7411	7433	-13.6	myocardin-like
OmyAS00037663.LOC110508898	LOC110508898	4216	8221	mir-129b-5p	7413	7433	-15.16	150	7411	7433	-13.6	myocardin-like
OmyAS00037663.LOC110508898	LOC110508898	4216	8221	mir-15c-5p	7971	7991	-16.04	140	7971	7991	-13.64	myocardin-like
OmyAS00321798.LOC110509064	LOC110509064	1374	1949	mir-138a	1397	1417	-16.58	142	1394	1416	-13.8	peroxidasin-like protein
OmyAS00321798.LOC110509064	LOC110509064	1374	1949	mir-138a	1397	1417	-16.58	142	1394	1416	-13.8	peroxidasin-like protein
OmyAS00321798.LOC110509064	LOC110509064	1374	1949	mir-138a	1397	1417	-16.58	142	1394	1416	-13.8	peroxidasin-like protein
OmyAS00321798.LOC110509064	LOC110509064	1374	1949	mir-138a	1397	1417	-16.58	142	1394	1416	-13.8	peroxidasin-like protein
OmyAS00321798.LOC110509064	LOC110509064	1374	1949	mir-146a	1468	1488	-11.57	126	1453	1477	-13	peroxidasin-like protein
OmyAS00321798.LOC110509064	LOC110509064	1374	1949	mir-146a-5p	1468	1488	-11.57	126	1453	1477	-13	peroxidasin-like protein
OmyAS00328351.LOC110510122	LOC110510122	3850	5390	mir-10d-5p	4791	4811	-19.55	122	4791	4812	-16.3	glycogen phosphorylase, muscle form-like
OmyAS00328351.LOC110510122	LOC110510122	3850	5390	mir-211	4793	4813	-18.58	139	4790	4812	-14.5	glycogen phosphorylase, muscle form-like
OmyAS00328352.LOC110510122	LOC110510122	3850	5390	mir-10d-5p	4791	4811	-19.55	122	4791	4812	-16.3	glycogen phosphorylase, muscle form-like
OmyAS00328352.LOC110510122	LOC110510122	3850	5390	mir-211	4793	4813	-18.58	139	4790	4812	-14.5	glycogen phosphorylase, muscle form-like
OmyAS00333054.LOC110510403	LOC110510403	869	1087	mir-129b-5p	985	1005	-17.56	147	1004	1026	-13.3	microfibril-associated glycoprotein 4-like
OmyAS00336412.LOC110510840	LOC110510840	1186	1888	mir-205a	1198	1218	-14.53	130	1189	1210	-16.4	extensin-2-like
OmyAS00336412.LOC110510840	LOC110510840	1186	1888	mir-205a	1198	1218	-14.53	130	1189	1210	-16.4	extensin-2-like
OmyAS00336412.LOC110510840	LOC110510840	1186	1888	mir-205b-1-3p	1198	1218	-14.53	130	1189	1210	-16.4	extensin-2-like
OmyAS00336412.LOC110510840	LOC110510840	1186	1888	mir-205b-1-3p	1198	1218	-14.53	130	1189	1210	-16.4	extensin-2-like
OmyAS00336412.LOC110510840	LOC110510840	1186	1888	mir-205b-5p	1198	1218	-14.53	130	1189	1210	-16.4	extensin-2-like
OmyAS00336412.LOC110510840	LOC110510840	1186	1888	mir-205b-5p	1198	1218	-14.53	130	1189	1210	-16.4	extensin-2-like
OmyAS00336412.LOC110510840	LOC110510840	1186	1888	mir-2188-5p	1571	1591	-25.22	158	1571	1591	-22.9	extensin-2-like
OmyAS00336412.LOC110510840	LOC110510840	1186	1888	mir-2188-5p	1571	1591	-25.22	158	1571	1591	-22.9	extensin-2-like
OmyAS00336412.LOC110510840	LOC110510840	1186	1888	mir-2188-5p	1571	1591	-25.22	158	1571	1591	-22.9	extensin-2-like
OmyAS00336412.LOC110510840	LOC110510840	1186	1888	mir-2188-5p	1571	1591	-25.22	158	1571	1591	-22.9	extensin-2-like
OmyAS00336412.LOC110510840	LOC110510840	1186	1888	mir-2188-5p	1589	1609	-13.91	141	1571	1591	-22.9	extensin-2-like
OmyAS00336412.LOC110510840	LOC110510840	1186	1888	mir-2188-5p	1589	1609	-13.91	141	1571	1591	-22.9	extensin-2-like
OmyAS00336412.LOC110510840	LOC110510840	1186	1888	mir-2188-5p	1589	1609	-13.91	141	1571	1591	-22.9	extensin-2-like
OmyAS00336412.LOC110510840	LOC110510840	1186	1888	mir-2188-5p	1589	1609	-13.91	141	1571	1591	-22.9	extensin-2-like
OmyAS00336412.LOC110510840	LOC110510840	1186	1888	mir-204b	1714	1734	-15.69	136	1713	1734	-12.9	extensin-2-like
OmyAS00336412.LOC110510840	LOC110510840	1186	1888	mir-204b	1866	1886	-15.69	136	1865	1886	-12.9	extensin-2-like
OmyAS00338745.LOC110511262	LOC110511262	677	1223	mir-181b-5p	696	716	-13.97	128	696	716	-13.4	C-type lectin domain family 4 member M-like
OmyAS00338745.LOC110511262	LOC110511262	677	1223	mir-181c-5p	696	716	-13.97	128	696	716	-13.4	C-type lectin domain family 4 member M-like
OmyAS00351783.LOC110513613	LOC110513613	2121	3617	mir-122-5p	2662	2682	-23.49	155	2662	2682	-21.2	microfibril-associated glycoprotein 4-like
OmyAS00351783.LOC110513613	LOC110513613	2121	3617	mir-222b-5p	2671	2691	-19.11	150	2671	2690	-17.4	microfibril-associated glycoprotein 4-like
OmyAS00351783.LOC110513613	LOC110513613	2121	3617	mir-2188-5p	2684	2704	-19.1	148	2686	2704	-15.6	microfibril-associated glycoprotein 4-like
OmyAS00351783.LOC110513613	LOC110513613	2121	3617	mir-2188-5p	2684	2704	-19.1	148	2686	2704	-15.6	microfibril-associated glycoprotein 4-like
OmyAS00351783.LOC110513613	LOC110513613	2121	3617	mir-2188-5p	2684	2704	-19.1	148	2686	2704	-15.6	microfibril-associated glycoprotein 4-like
OmyAS00351783.LOC110513613	LOC110513613	2121	3617	mir-2188-5p	2684	2704	-19.1	148	2686	2704	-15.6	microfibril-associated glycoprotein 4-like
OmyAS00351782.LOC110513613	LOC110513613	2121	3617	mir-122-5p	2662	2682	-23.49	155	2662	2682	-21.2	microfibril-associated glycoprotein 4-like
OmyAS00351782.LOC110513613	LOC110513613	2121	3617	mir-222b-5p	2671	2691	-19.11	150	2671	2690	-17.4	microfibril-associated glycoprotein 4-like
OmyAS00351782.LOC110513613	LOC110513613	2121	3617	mir-2188-5p	2684	2704	-19.1	148	2686	2704	-15.6	microfibril-associated glycoprotein 4-like
OmyAS00351782.LOC110513613	LOC110513613	2121	3617	mir-2188-5p	2684	2704	-19.1	148	2686	2704	-15.6	microfibril-associated glycoprotein 4-like
OmyAS00351782.LOC110513613	LOC110513613	2121	3617	mir-2188-5p	2684	2704	-19.1	148	2686	2704	-15.6	microfibril-associated glycoprotein 4-like
OmyAS00351782.LOC110513613	LOC110513613	2121	3617	mir-2188-5p	2684	2704	-19.1	148	2686	2704	-15.6	microfibril-associated glycoprotein 4-like
OmyAS00351781.LOC110513613	LOC110513613	2121	3617	mir-122-5p	2662	2682	-23.49	155	2662	2682	-21.2	microfibril-associated glycoprotein 4-like
OmyAS00351781.LOC110513613	LOC110513613	2121	3617	mir-222b-5p	2671	2691	-19.11	150	2671	2690	-17.4	microfibril-associated glycoprotein 4-like
OmyAS00351781.LOC110513613	LOC110513613	2121	3617	mir-2188-5p	2684	2704	-19.1	148	2686	2704	-15.6	microfibril-associated glycoprotein 4-like
OmyAS00351781.LOC110513613	LOC110513613	2121	3617	mir-2188-5p	2684	2704	-19.1	148	2686	2704	-15.6	microfibril-associated glycoprotein 4-like
OmyAS00351781.LOC110513613	LOC110513613	2121	3617	mir-2188-5p	2684	2704	-19.1	148	2686	2704	-15.6	microfibril-associated glycoprotein 4-like
OmyAS00351781.LOC110513613	LOC110513613	2121	3617	mir-2188-5p	2684	2704	-19.1	148	2686	2704	-15.6	microfibril-associated glycoprotein 4-like
OmyAS00368131.LOC110516172	LOC110516172	2297	3902	mir-130d-3p	2314	2334	-13.03	140	2314	2334	-13.1	huntingtin-like
OmyAS00368131.LOC110516172	LOC110516172	2297	3902	mir-135a	2532	2552	-22.38	179	2532	2552	-19.7	huntingtin-like
OmyAS00368131.LOC110516172	LOC110516172	2297	3902	mir-135c-3p	2532	2552	-19.78	175	2532	2552	-17.8	huntingtin-like
OmyAS00368131.LOC110516172	LOC110516172	2297	3902	mir-181c-3p	3699	3719	-22.05	164	3698	3719	-19.1	huntingtin-like
OmyAS00368131.LOC110516172	LOC110516172	2297	3902	mir-129b	3713	3733	-13.05	141	3713	3732	-12	huntingtin-like
OmyAS00368131.LOC110516172	LOC110516172	2297	3902	mir-129b	3713	3733	-13.05	141	3713	3732	-12	huntingtin-like
OmyAS00368131.LOC110516172	LOC110516172	2297	3902	mir-129b	3713	3733	-13.05	141	3713	3732	-12	huntingtin-like
OmyAS00368131.LOC110516172	LOC110516172	2297	3902	mir-129b	3713	3733	-13.05	141	3713	3732	-12	huntingtin-like
OmyAS00368131.LOC110516172	LOC110516172	2297	3902	mir-129b-5p	3713	3733	-13.05	141	3713	3732	-12	huntingtin-like
OmyAS00368131.LOC110516172	LOC110516172	2297	3902	mir-181c-3p	3779	3799	-22.05	164	3778	3799	-19.1	huntingtin-like
OmyAS00368131.LOC110516172	LOC110516172	2297	3902	mir-129b	3793	3813	-13.05	141	3793	3812	-12	huntingtin-like
OmyAS00368131.LOC110516172	LOC110516172	2297	3902	mir-129b	3793	3813	-13.05	141	3793	3812	-12	huntingtin-like
OmyAS00368131.LOC110516172	LOC110516172	2297	3902	mir-129b	3793	3813	-13.05	141	3793	3812	-12	huntingtin-like
OmyAS00368131.LOC110516172	LOC110516172	2297	3902	mir-129b	3793	3813	-13.05	141	3793	3812	-12	huntingtin-like
OmyAS00368131.LOC110516172	LOC110516172	2297	3902	mir-129b-5p	3793	3813	-13.05	141	3793	3812	-12	huntingtin-like
OmyAS00046448.LOC110521883	LOC110521883	1945	3573	mir-190a-5p	3326	3346	-15.08	121	3326	3346	-14.6	nuclear protein 1-like
OmyAS00046448.LOC110521883	LOC110521883	1945	3573	mir-190a-5p	3326	3346	-15.08	121	3326	3346	-14.6	nuclear protein 1-like
OmyAS00046448.LOC110521883	LOC110521883	1945	3573	mir-190a-5p	3326	3346	-15.08	121	3326	3346	-14.6	nuclear protein 1-like
OmyAS00046448.LOC110521883	LOC110521883	1945	3573	mir-190a-5p	3326	3346	-15.08	121	3326	3346	-14.6	nuclear protein 1-like
OmyAS00008461.LOC110521886	LOC110521886	1430	2663	mir-18b-5p	2227	2247	-19.86	141	2227	2247	-15.6	CD9 antigen-like
OmyAS00008461.LOC110521886	LOC110521886	1430	2663	mir-212b-5p	2516	2536	-17.11	162	2516	2536	-16	CD9 antigen-like
OmyAS00064328.LOC110523242	LOC110523242	3452	5966	mir-138a	4074	4094	-13.38	150	4055	4077	-15.6	neuronal calcium sensor 1
OmyAS00064328.LOC110523242	LOC110523242	3452	5966	mir-138a	4074	4094	-13.38	150	4055	4077	-15.6	neuronal calcium sensor 1
OmyAS00064328.LOC110523242	LOC110523242	3452	5966	mir-138a	4074	4094	-13.38	150	4055	4077	-15.6	neuronal calcium sensor 1
OmyAS00064328.LOC110523242	LOC110523242	3452	5966	mir-138a	4074	4094	-13.38	150	4055	4077	-15.6	neuronal calcium sensor 1
OmyAS00064328.LOC110523242	LOC110523242	3452	5966	mir-2188-5p	4769	4789	-15.68	135	4768	4789	-15.8	neuronal calcium sensor 1
OmyAS00064328.LOC110523242	LOC110523242	3452	5966	mir-2188-5p	4769	4789	-15.68	135	4768	4789	-15.8	neuronal calcium sensor 1
OmyAS00064328.LOC110523242	LOC110523242	3452	5966	mir-2188-5p	4769	4789	-15.68	135	4768	4789	-15.8	neuronal calcium sensor 1
OmyAS00064328.LOC110523242	LOC110523242	3452	5966	mir-2188-5p	4769	4789	-15.68	135	4768	4789	-15.8	neuronal calcium sensor 1
OmyAS00064328.LOC110523242	LOC110523242	3452	5966	mir-184-5p	4773	4793	-13.04	133	4772	4793	-12.4	neuronal calcium sensor 1
OmyAS00064328.LOC110523242	LOC110523242	3452	5966	mir-184a	4773	4793	-13.04	133	4772	4793	-12.4	neuronal calcium sensor 1
OmyAS00064328.LOC110523242	LOC110523242	3452	5966	mir-205b	5865	5885	-26.3	137	5865	5885	-23.3	neuronal calcium sensor 1
OmyAS00003205.LOC110524212	LOC110524212	4705	7069	mir-202-5p	5878	5898	-13.96	153	5878	5898	-13.1	non-canonical poly(A) RNA polymerase PAPD5-like
OmyAS00003205.LOC110524212	LOC110524212	4705	7069	mir-122-5p	6451	6471	-16.66	126	6451	6471	-15.3	non-canonical poly(A) RNA polymerase PAPD5-like
OmyAS00069297.LOC110524586	LOC110524586	1938	3045	mir-181b-5p	2351	2371	-15.32	123	2351	2371	-12.8	regulator of G-protein signaling 21-like
OmyAS00069297.LOC110524586	LOC110524586	1938	3045	mir-1b-5p	2354	2374	-13.55	139	2351	2372	-15.7	regulator of G-protein signaling 21-like
OmyAS00069297.LOC110524586	LOC110524586	1938	3045	mir-212a-3p	2768	2788	-19.92	155	2768	2788	-16.1	regulator of G-protein signaling 21-like
OmyAS00069297.LOC110524586	LOC110524586	1938	3045	mir-212a-3p	2768	2788	-19.92	155	2768	2788	-16.1	regulator of G-protein signaling 21-like
OmyAS00069297.LOC110524586	LOC110524586	1938	3045	mir-222b-5p	2774	2794	-20.12	176	2774	2794	-17.6	regulator of G-protein signaling 21-like
OmyAS00063665.LOC110524934	LOC110524934	1259	1785	mir-129b	1334	1354	-20.36	147	1333	1353	-15.2	cingulin-like
OmyAS00063665.LOC110524934	LOC110524934	1259	1785	mir-129b	1334	1354	-20.36	147	1333	1353	-15.2	cingulin-like
OmyAS00063665.LOC110524934	LOC110524934	1259	1785	mir-129b	1334	1354	-20.36	147	1333	1353	-15.2	cingulin-like
OmyAS00063665.LOC110524934	LOC110524934	1259	1785	mir-129b	1334	1354	-20.36	147	1333	1353	-15.2	cingulin-like
OmyAS00063665.LOC110524934	LOC110524934	1259	1785	mir-129b-5p	1334	1354	-20.36	147	1333	1353	-15.2	cingulin-like
OmyAS00093677.LOC110527291	LOC110527291	3211	4993	mir-15e-5p	3368	3388	-21.92	177	3368	3388	-20.9	cystathionine beta-synthase-like
OmyAS00093677.LOC110527291	LOC110527291	3211	4993	mir-210-3p	4223	4243	-12.14	135	4223	4243	-12.2	cystathionine beta-synthase-like
OmyAS00093677.LOC110527291	LOC110527291	3211	4993	mir-146d-3p	4368	4388	-20.96	162	4367	4388	-18.1	cystathionine beta-synthase-like
OmyAS00093677.LOC110527291	LOC110527291	3211	4993	mir-130c-3p	4370	4390	-14.86	164	4369	4390	-15.9	cystathionine beta-synthase-like
OmyAS00093677.LOC110527291	LOC110527291	3211	4993	mir-130d-3p	4370	4390	-16.37	164	4369	4390	-17.2	cystathionine beta-synthase-like
OmyAS00095241.LOC110527576	LOC110527576	4007	8221	mir-124a	4596	4616	-13.75	142	4598	4615	-14.5	muscleblind-like protein 2a
OmyAS00095241.LOC110527576	LOC110527576	4007	8221	mir-124a	4596	4616	-13.75	142	4598	4615	-14.5	muscleblind-like protein 2a
OmyAS00095241.LOC110527576	LOC110527576	4007	8221	mir-21a-5p	5404	5424	-15.29	143	5404	5424	-12.56	muscleblind-like protein 2a
OmyAS00095241.LOC110527576	LOC110527576	4007	8221	mir-223-3p	6255	6275	-17.58	136	6255	6275	-13.4	muscleblind-like protein 2a
OmyAS00095241.LOC110527576	LOC110527576	4007	8221	mir-223-5p	6255	6275	-17.58	136	6255	6275	-13.4	muscleblind-like protein 2a
OmyAS00097879.LOC110528266	LOC110528266	3914	5729	mir-193a-5p	4804	4824	-15.06	143	4804	4824	-12	engulfment and cell motility protein 2-like
OmyAS00097879.LOC110528266	LOC110528266	3914	5729	mir-193b-3p	4804	4824	-15.06	143	4804	4824	-12	engulfment and cell motility protein 2-like
OmyAS00097879.LOC110528266	LOC110528266	3914	5729	mir-122-5p	5071	5091	-19.11	150	5071	5091	-18.1	engulfment and cell motility protein 2-like
OmyAS00117158.LOC110532205	LOC110532205	706	770	mir-15b-5p	697	726	-16.2	132	719	740	-13.7	chymotrypsin-like elastase family member 2A
OmyAS00124055.LOC110532437	LOC110532437	2391	3672	mir-128b-3p	2480	2500	-15.34	123	2480	2500	-13.2	protein phosphatase 1 regulatory subunit 12B-like
OmyAS00124055.LOC110532437	LOC110532437	2391	3672	mir-128b-3p	2480	2500	-15.34	123	2480	2500	-13.2	protein phosphatase 1 regulatory subunit 12B-like
OmyAS00124055.LOC110532437	LOC110532437	2391	3672	mir-128b-3p	2480	2500	-15.34	123	2480	2500	-13.2	protein phosphatase 1 regulatory subunit 12B-like
OmyAS00124055.LOC110532437	LOC110532437	2391	3672	mir-128b-3p	2480	2500	-15.34	123	2480	2500	-13.2	protein phosphatase 1 regulatory subunit 12B-like
OmyAS00124055.LOC110532437	LOC110532437	2391	3672	mir-148b-3p	2760	2780	-13.6	164	2761	2780	-12.4	protein phosphatase 1 regulatory subunit 12B-like
OmyAS00124055.LOC110532437	LOC110532437	2391	3672	mir-152-5p	2760	2780	-14.28	164	2761	2780	-13.2	protein phosphatase 1 regulatory subunit 12B-like
OmyAS00124055.LOC110532437	LOC110532437	2391	3672	mir-16b-5p	2922	2942	-14.9	136	2921	2942	-12.7	protein phosphatase 1 regulatory subunit 12B-like
OmyAS00124055.LOC110532437	LOC110532437	2391	3672	mir-16b-5p	2922	2942	-14.9	136	2921	2942	-12.7	protein phosphatase 1 regulatory subunit 12B-like
OmyAS00124055.LOC110532437	LOC110532437	2391	3672	mir-15e-5p	2940	2960	-16.24	141	2942	2960	-14.7	protein phosphatase 1 regulatory subunit 12B-like
OmyAS00124055.LOC110532437	LOC110532437	2391	3672	mir-15a-3p	2993	3013	-16.24	148	2993	3013	-12.4	protein phosphatase 1 regulatory subunit 12B-like
OmyAS00126873.LOC110533408	LOC110533408	1061	1605	mir-143-5p	1269	1289	-13.3	151	1269	1289	-12.4	eukaryotic translation initiation factor 4E-binding protein 3-like
OmyAS00145768.LOC110536598	LOC110536598	4557	6144	mir-15c-5p	5557	5577	-18.48	134	5557	5577	-14.8	extended synaptotagmin-2-A-like
OmyAS00139003.LOC110536605	LOC110536605	709	1014	mir-205a	755	775	-16.46	123	746	766	-19.8	otospiralin-like
OmyAS00139003.LOC110536605	LOC110536605	709	1014	mir-205a	755	775	-16.46	123	746	766	-19.8	otospiralin-like
OmyAS00139003.LOC110536605	LOC110536605	709	1014	mir-205b-1-3p	755	775	-16.46	123	746	766	-19.8	otospiralin-like
OmyAS00139003.LOC110536605	LOC110536605	709	1014	mir-205b-1-3p	755	775	-16.46	123	746	766	-19.8	otospiralin-like
OmyAS00139003.LOC110536605	LOC110536605	709	1014	mir-205b-5p	755	775	-16.46	123	746	766	-19.8	otospiralin-like
OmyAS00139003.LOC110536605	LOC110536605	709	1014	mir-205b-5p	755	775	-16.46	123	746	766	-19.8	otospiralin-like
OmyAS00156030.LOC110538492	LOC110538492	1102	1580	mir-19b	1440	1460	-17.29	151	1440	1460	-16.1	permeability factor 2-like
OmyAS00166089.LOC110538808	LOC110538808	4356	8221	mir-138a	4431	4451	-12.86	121	4431	4451	-12.7	somatostatin receptor type 2-like
OmyAS00166089.LOC110538808	LOC110538808	4356	8221	mir-138a	4431	4451	-12.86	121	4431	4451	-12.7	somatostatin receptor type 2-like
OmyAS00166089.LOC110538808	LOC110538808	4356	8221	mir-138a	4431	4451	-12.86	121	4431	4451	-12.7	somatostatin receptor type 2-like
OmyAS00166089.LOC110538808	LOC110538808	4356	8221	mir-138a	4431	4451	-12.86	121	4431	4451	-12.7	somatostatin receptor type 2-like
OmyAS00166089.LOC110538808	LOC110538808	4356	8221	mir-15b-3p	4498	4518	-15.37	144	4498	4518	-12.4	somatostatin receptor type 2-like
OmyAS00166089.LOC110538808	LOC110538808	4356	8221	mir-210-3p	4807	4827	-22.79	162	4805	4827	-18.4	somatostatin receptor type 2-like
OmyAS00166089.LOC110538808	LOC110538808	4356	8221	mir-2188-5p	4966	4986	-17.18	124	4979	5001	-16.8	somatostatin receptor type 2-like
OmyAS00166089.LOC110538808	LOC110538808	4356	8221	mir-2188-5p	4966	4986	-17.18	124	4979	5001	-16.8	somatostatin receptor type 2-like
OmyAS00166089.LOC110538808	LOC110538808	4356	8221	mir-2188-5p	4966	4986	-17.18	124	4979	5001	-16.8	somatostatin receptor type 2-like
OmyAS00166089.LOC110538808	LOC110538808	4356	8221	mir-2188-5p	4966	4986	-17.18	124	4979	5001	-16.8	somatostatin receptor type 2-like
OmyAS00166089.LOC110538808	LOC110538808	4356	8221	mir-184-5p	4970	4990	-15.11	123	4980	5001	-14.1	somatostatin receptor type 2-like
OmyAS00166089.LOC110538808	LOC110538808	4356	8221	mir-184a	4970	4990	-15.11	123	4980	5001	-14.1	somatostatin receptor type 2-like
OmyAS00166089.LOC110538808	LOC110538808	4356	8221	mir-182-5p	7979	7999	-20.28	132	7979	7999	-16.4	somatostatin receptor type 2-like
OmyAS00166089.LOC110538808	LOC110538808	4356	8221	mir-125a-5p	8099	8119	-12.66	145	8110	8129	-18.2	somatostatin receptor type 2-like
OmyAS00123538.masp2	masp2	2831	4635	mir-212a-5p	4111	4131	-18.38	135	4110	4131	-14.1	mannan binding lectin serine peptidase 2
OmyAS00123538.masp2	masp2	2831	4635	mir-212b-3p	4111	4131	-18.38	135	4110	4131	-14.1	mannan binding lectin serine peptidase 2
OmyAS00298938.sh3bgrl	sh3bgrl	1084	1898	mir-181b-5p	1247	1267	-14.09	131	1247	1267	-12.5	SH3 domain binding glutamate rich protein like
OmyAS00330328.slc31a1	slc31a1	2700	4526	mir-15b-5p	3047	3067	-18.41	147	3048	3067	-16.9	solute carrier family 31 member 1
OmyAS00330328.slc31a1	slc31a1	2700	4526	mir-124-6-5p	3241	3261	-17.5	129	3244	3261	-12.6	solute carrier family 31 member 1
OmyAS00330328.slc31a1	slc31a1	2700	4526	mir-124a	3241	3261	-17.5	129	3244	3261	-12.6	solute carrier family 31 member 1
OmyAS00330328.slc31a1	slc31a1	2700	4526	mir-124a	3241	3261	-17.5	129	3244	3261	-12.6	solute carrier family 31 member 1
OmyAS00330328.slc31a1	slc31a1	2700	4526	mir-124a	3241	3261	-17.5	129	3244	3261	-12.6	solute carrier family 31 member 1
OmyAS00330328.slc31a1	slc31a1	2700	4526	mir-124a	3241	3261	-17.5	129	3244	3261	-12.6	solute carrier family 31 member 1
OmyAS00330328.slc31a1	slc31a1	2700	4526	mir-124a-1-3p	3241	3261	-17.5	129	3244	3261	-12.6	solute carrier family 31 member 1
OmyAS00330328.slc31a1	slc31a1	2700	4526	mir-124b	3241	3261	-17.5	129	3244	3261	-12.6	solute carrier family 31 member 1
OmyAS00330328.slc31a1	slc31a1	2700	4526	mir-148b-3p	3358	3378	-15.25	138	3358	3378	-12.7	solute carrier family 31 member 1
OmyAS00330328.slc31a1	slc31a1	2700	4526	mir-152-5p	3358	3378	-15.18	143	3358	3378	-12.7	solute carrier family 31 member 1
OmyAS00330328.slc31a1	slc31a1	2700	4526	mir-192a-5p	3362	3382	-15.47	141	3362	3382	-12.4	solute carrier family 31 member 1
OmyAS00330328.slc31a1	slc31a1	2700	4526	mir-192b-5p	3362	3382	-15.47	141	3362	3382	-12.4	solute carrier family 31 member 1
OmyAS00330328.slc31a1	slc31a1	2700	4526	mir-15c-5p	3668	3688	-16.2	136	3667	3688	-14.7	solute carrier family 31 member 1
OmyAS00330328.slc31a1	slc31a1	2700	4526	mir-190a-5p	3856	3876	-13.98	154	3856	3876	-12.3	solute carrier family 31 member 1
OmyAS00330328.slc31a1	slc31a1	2700	4526	mir-190a-5p	3856	3876	-13.98	154	3856	3876	-12.3	solute carrier family 31 member 1
OmyAS00330328.slc31a1	slc31a1	2700	4526	mir-190a-5p	3856	3876	-13.98	154	3856	3876	-12.3	solute carrier family 31 member 1
OmyAS00330328.slc31a1	slc31a1	2700	4526	mir-190a-5p	3856	3876	-13.98	154	3856	3876	-12.3	solute carrier family 31 member 1
OmyAS00330328.slc31a1	slc31a1	2700	4526	mir-142a-5p	4350	4370	-16.48	142	4350	4370	-12.8	solute carrier family 31 member 1
OmyAS00330328.slc31a1	slc31a1	2700	4526	mir-142b-3p	4350	4370	-16.48	142	4350	4370	-12.8	solute carrier family 31 member 1
OmyAS00331295.slc3a2	slc3a2	2298	2888	mir-124a-5p	2314	2334	-17.24	135	2314	2334	-14.9	solute carrier family 3 member 2
OmyAS00331295.slc3a2	slc3a2	2298	2888	mir-124c-3p	2314	2334	-17.24	135	2314	2334	-14.9	solute carrier family 3 member 2
OmyAS00331295.slc3a2	slc3a2	2298	2888	mir-129b	2763	2783	-15.57	125	2763	2783	-15.8	solute carrier family 3 member 2
OmyAS00331295.slc3a2	slc3a2	2298	2888	mir-129b	2763	2783	-15.57	125	2763	2783	-15.8	solute carrier family 3 member 2
OmyAS00331295.slc3a2	slc3a2	2298	2888	mir-129b	2763	2783	-15.57	125	2763	2783	-15.8	solute carrier family 3 member 2
OmyAS00331295.slc3a2	slc3a2	2298	2888	mir-129b	2763	2783	-15.57	125	2763	2783	-15.8	solute carrier family 3 member 2
OmyAS00331295.slc3a2	slc3a2	2298	2888	mir-129b-5p	2763	2783	-15.57	125	2763	2783	-15.8	solute carrier family 3 member 2
OmyAS00364414.socs3	socs3	511	924	mir-223-3p	590	610	-22.89	156	590	610	-16.2	suppressor of cytokine signaling 3
OmyAS00364414.socs3	socs3	511	924	mir-223-5p	590	610	-22.89	156	590	610	-16.2	suppressor of cytokine signaling 3
OmyAS00364414.socs3	socs3	511	924	mir-18b-5p	672	692	-18.82	134	673	692	-15.9	suppressor of cytokine signaling 3
OmyAS00162646.atp2a1	atp2a1	3074	3223	mir-193a-5p	3118	3139	-15.6	143	3120	3139	-12.7	ATPase sarcoplasmic/endoplasmic reticulum Ca2+ transporting 1
OmyAS00162646.atp2a1	atp2a1	3074	3223	mir-193b-3p	3118	3139	-15.6	143	3120	3139	-12.7	ATPase sarcoplasmic/endoplasmic reticulum Ca2+ transporting 1
OmyAS00240833.col1a2	col1a2	5049	5955	mir-107b	5100	5121	-20.24	158	5100	5121	-16.9	collagen, type I, alpha 2
OmyAS00240833.col1a2	col1a2	5049	5955	mir-107b	5100	5121	-20.24	158	5100	5121	-16.9	collagen, type I, alpha 2
OmyAS00240833.col1a2	col1a2	5049	5955	mir-107b	5100	5121	-20.24	158	5100	5121	-16.9	collagen, type I, alpha 2
OmyAS00240833.col1a2	col1a2	5049	5955	mir-107b	5100	5121	-20.24	158	5100	5121	-16.9	collagen, type I, alpha 2
OmyAS00240833.col1a2	col1a2	5049	5955	mir-190a-5p	5250	5271	-17.09	149	5250	5271	-14.4	collagen, type I, alpha 2
OmyAS00240833.col1a2	col1a2	5049	5955	mir-190a-5p	5250	5271	-17.09	149	5250	5271	-14.4	collagen, type I, alpha 2
OmyAS00240833.col1a2	col1a2	5049	5955	mir-190a-5p	5250	5271	-17.09	149	5250	5271	-14.4	collagen, type I, alpha 2
OmyAS00240833.col1a2	col1a2	5049	5955	mir-190a-5p	5250	5271	-17.09	149	5250	5271	-14.4	collagen, type I, alpha 2
OmyAS00240833.col1a2	col1a2	5049	5955	mir-133c	5528	5549	-24.46	158	5528	5549	-22.4	collagen, type I, alpha 2
OmyAS00075081.dpep1	dpep1	1841	2229	mir-200b-5p	1855	1876	-18.48	148	1855	1876	-14.3	dipeptidase 1
OmyAS00075081.dpep1	dpep1	1841	2229	mir-107	2206	2227	-13.83	161	2206	2226	-12.5	dipeptidase 1
OmyAS00075081.dpep1	dpep1	1841	2229	mir-107-3p	2206	2227	-13.83	161	2206	2226	-12.5	dipeptidase 1
OmyAS00201727.etfrf1	etfrf1	1243	1901	mir-216b	1785	1806	-14.99	139	1785	1806	-12	electron transfer flavoprotein regulatory factor 1
OmyAS00201727.etfrf1	etfrf1	1243	1901	mir-216b	1785	1806	-14.99	139	1785	1806	-12	electron transfer flavoprotein regulatory factor 1
OmyAS00201727.etfrf1	etfrf1	1243	1901	mir-216b	1785	1806	-14.99	139	1785	1806	-12	electron transfer flavoprotein regulatory factor 1
OmyAS00201727.etfrf1	etfrf1	1243	1901	mir-216b	1785	1806	-14.99	139	1785	1806	-12	electron transfer flavoprotein regulatory factor 1
OmyAS00036204.fbxo32	fbxo32	2200	3903	mir-21b-3p	2402	2423	-10.82	121	2390	2409	-14.1	F-box protein 32
OmyAS00036204.fbxo32	fbxo32	2200	3903	mir-130b-5p	2457	2478	-21.92	137	2457	2478	-18.9	F-box protein 32
OmyAS00036204.fbxo32	fbxo32	2200	3903	mir-138a	3166	3187	-19.92	144	3166	3187	-15.8	F-box protein 32
OmyAS00036204.fbxo32	fbxo32	2200	3903	mir-138a	3166	3187	-19.92	144	3166	3187	-15.8	F-box protein 32
OmyAS00036204.fbxo32	fbxo32	2200	3903	mir-138a	3166	3187	-19.92	144	3166	3187	-15.8	F-box protein 32
OmyAS00036204.fbxo32	fbxo32	2200	3903	mir-138a	3166	3187	-19.92	144	3166	3187	-15.8	F-box protein 32
OmyAS00036204.fbxo32	fbxo32	2200	3903	mir-21b-3p	3514	3535	-14.89	120	3532	3555	-12.2	F-box protein 32
OmyAS00036204.fbxo32	fbxo32	2200	3903	mir-107	3563	3584	-13.5	133	3561	3584	-13.2	F-box protein 32
OmyAS00036204.fbxo32	fbxo32	2200	3903	mir-107-3p	3563	3584	-13.5	133	3561	3584	-13.2	F-box protein 32
OmyAS00036204.fbxo32	fbxo32	2200	3903	mir-130c-3p	3566	3587	-14.13	150	3566	3587	-13.9	F-box protein 32
OmyAS00328473.leap-2b	leap-2b	1145	1891	mir-146d-5p	1141	1166	-17.11	126	1141	1165	-13.7	liver-expressed antimicrobial peptide 2B
OmyAS00328473.leap-2b	leap-2b	1145	1891	mir-190a-5p	1211	1232	-15.68	146	1210	1232	-12.7	liver-expressed antimicrobial peptide 2B
OmyAS00328473.leap-2b	leap-2b	1145	1891	mir-190a-5p	1211	1232	-15.68	146	1210	1232	-12.7	liver-expressed antimicrobial peptide 2B
OmyAS00328473.leap-2b	leap-2b	1145	1891	mir-190a-5p	1211	1232	-15.68	146	1210	1232	-12.7	liver-expressed antimicrobial peptide 2B
OmyAS00328473.leap-2b	leap-2b	1145	1891	mir-190a-5p	1211	1232	-15.68	146	1210	1232	-12.7	liver-expressed antimicrobial peptide 2B
OmyAS00328473.leap-2b	leap-2b	1145	1891	mir-140-5p	1482	1503	-10.86	123	1483	1503	-13.8	liver-expressed antimicrobial peptide 2B
OmyAS00328473.leap-2b	leap-2b	1145	1891	mir-19a-5p	1764	1785	-12.55	136	1754	1776	-13.9	liver-expressed antimicrobial peptide 2B
OmyAS00328473.leap-2b	leap-2b	1145	1891	mir-19b-3p	1764	1785	-12.45	136	1754	1776	-14.9	liver-expressed antimicrobial peptide 2B
OmyAS00177119.LOC110485435	LOC110485435	1926	2094	mir-181b-5p	1951	1972	-12.95	156	1955	1976	-13.4	receptor-interacting serine/threonine-protein kinase 3-like
OmyAS00177119.LOC110485435	LOC110485435	1926	2094	mir-18b-5p	1960	1981	-13.87	137	1958	1981	-13.9	receptor-interacting serine/threonine-protein kinase 3-like
OmyAS00167670.LOC110485442	LOC110485442	2850	3127	mir-15b-5p	2849	2871	-12.05	122	2827	2851	-20.5	GTPase IMAP family member 4-like
OmyAS00167670.LOC110485442	LOC110485442	2850	3127	mir-142a-5p	3038	3059	-20.14	137	3038	3059	-16.4	GTPase IMAP family member 4-like
OmyAS00167670.LOC110485442	LOC110485442	2850	3127	mir-142b-3p	3038	3059	-20.14	137	3038	3059	-16.4	GTPase IMAP family member 4-like
OmyAS00167670.LOC110485442	LOC110485442	2850	3127	mir-196b-5p	3065	3086	-14.89	127	3065	3086	-12.2	GTPase IMAP family member 4-like
OmyAS00178099.LOC110485609	LOC110485609	1137	2107	mir-18b-5p	1422	1443	-17.77	154	1422	1443	-15	aspartate aminotransferase, cytoplasmic-like
OmyAS00178099.LOC110485609	LOC110485609	1137	2107	mir-20a-5p	1422	1443	-17.97	167	1422	1443	-14.8	aspartate aminotransferase, cytoplasmic-like
OmyAS00178099.LOC110485609	LOC110485609	1137	2107	let-7d-3p	1532	1553	-17.82	144	1550	1571	-13.5	aspartate aminotransferase, cytoplasmic-like
OmyAS00179113.LOC110485870	LOC110485870	5161	5746	mir-124a-3p	5474	5495	-15.04	124	5452	5477	-20.5	myomesin-2-like
OmyAS00179113.LOC110485870	LOC110485870	5161	5746	mir-1788-5p	5548	5569	-19.18	146	5548	5569	-14.8	myomesin-2-like
OmyAS00179453.LOC110485967	LOC110485967	1019	1697	mir-107b	1296	1317	-15.87	158	1295	1317	-14.2	uncharacterized protein C17orf67 homolog
OmyAS00179453.LOC110485967	LOC110485967	1019	1697	mir-107b	1296	1317	-15.87	158	1295	1317	-14.2	uncharacterized protein C17orf67 homolog
OmyAS00179453.LOC110485967	LOC110485967	1019	1697	mir-107b	1296	1317	-15.87	158	1295	1317	-14.2	uncharacterized protein C17orf67 homolog
OmyAS00179453.LOC110485967	LOC110485967	1019	1697	mir-107b	1296	1317	-15.87	158	1295	1317	-14.2	uncharacterized protein C17orf67 homolog
OmyAS00179453.LOC110485967	LOC110485967	1019	1697	mir-205b	1410	1431	-23.06	168	1409	1431	-21	uncharacterized protein C17orf67 homolog
OmyAS00167399.LOC110487203	LOC110487203	4427	4735	mir-22a-3p	4458	4479	-20.71	144	4458	4479	-18.6	myosin heavy chain, fast skeletal muscle-like
OmyAS00167399.LOC110487203	LOC110487203	4427	4735	mir-200b-3p	4594	4615	-12.02	154	4610	4629	-13.4	myosin heavy chain, fast skeletal muscle-like
OmyAS00167399.LOC110487203	LOC110487203	4427	4735	mir-200c-5p	4594	4615	-12.02	154	4610	4629	-13.4	myosin heavy chain, fast skeletal muscle-like
OmyAS00202644.LOC110490514	LOC110490514	845	1282	mir-196b-5p	1059	1080	-15.72	126	1059	1080	-12.2	normal mucosa of esophagus-specific gene 1 protein-like
OmyAS00202644.LOC110490514	LOC110490514	845	1282	mir-148b-3p	1142	1163	-17.4	164	1142	1163	-14.5	normal mucosa of esophagus-specific gene 1 protein-like
OmyAS00202644.LOC110490514	LOC110490514	845	1282	mir-152-5p	1142	1163	-20.24	172	1142	1163	-17	normal mucosa of esophagus-specific gene 1 protein-like
OmyAS00202644.LOC110490514	LOC110490514	845	1282	mir-15e-5p	1186	1207	-14.51	120	1186	1207	-12.5	normal mucosa of esophagus-specific gene 1 protein-like
OmyAS00207752.LOC110490539	LOC110490539	801	1073	mir-125b-5p	895	916	-11.13	131	881	903	-12.1	Ig kappa-b4 chain C region-like
OmyAS00207752.LOC110490539	LOC110490539	801	1073	mir-125b-5p	895	916	-11.13	131	881	903	-12.1	Ig kappa-b4 chain C region-like
OmyAS00209459.LOC110492820	LOC110492820	1167	1350	mir-139-5p	1213	1234	-19.49	168	1212	1234	-17	pepsin A-like
OmyAS00209458.LOC110492820	LOC110492820	1167	1350	mir-139-5p	1213	1234	-19.49	168	1212	1234	-17	pepsin A-like
OmyAS00221687.LOC110493334	LOC110493334	2461	2708	mir-218b	2466	2487	-17.33	137	2465	2487	-13.9	vascular cell adhesion protein 1-like
OmyAS00228806.LOC110493357	LOC110493357	1062	1776	mir-2188-5p	1721	1742	-14.55	146	1722	1742	-12.4	vascular cell adhesion protein 1-like
OmyAS00228806.LOC110493357	LOC110493357	1062	1776	mir-2188-5p	1721	1742	-14.55	146	1722	1742	-12.4	vascular cell adhesion protein 1-like
OmyAS00228806.LOC110493357	LOC110493357	1062	1776	mir-2188-5p	1721	1742	-14.55	146	1722	1742	-12.4	vascular cell adhesion protein 1-like
OmyAS00228806.LOC110493357	LOC110493357	1062	1776	mir-2188-5p	1721	1742	-14.55	146	1722	1742	-12.4	vascular cell adhesion protein 1-like
OmyAS00223789.LOC110493653	LOC110493653	3083	4649	mir-196a-5p	3242	3263	-10.57	127	3234	3254	-13.7	protein disulfide-isomerase-like
OmyAS00223789.LOC110493653	LOC110493653	3083	4649	mir-196a-5p	3242	3263	-10.57	127	3234	3254	-13.7	protein disulfide-isomerase-like
OmyAS00223789.LOC110493653	LOC110493653	3083	4649	mir-196a-5p	3242	3263	-10.57	127	3234	3254	-13.7	protein disulfide-isomerase-like
OmyAS00223789.LOC110493653	LOC110493653	3083	4649	mir-196a-5p	3242	3263	-10.57	127	3234	3254	-13.7	protein disulfide-isomerase-like
OmyAS00223789.LOC110493653	LOC110493653	3083	4649	mir-196b-5p	3242	3263	-10.98	127	3229	3254	-14.2	protein disulfide-isomerase-like
OmyAS00223789.LOC110493653	LOC110493653	3083	4649	mir-196b-5p	3242	3263	-10.98	127	3229	3254	-14.2	protein disulfide-isomerase-like
OmyAS00223789.LOC110493653	LOC110493653	3083	4649	mir-196b-5p	3242	3263	-10.57	127	3229	3254	-14.2	protein disulfide-isomerase-like
OmyAS00223789.LOC110493653	LOC110493653	3083	4649	mir-196b-5p	3242	3263	-10.57	127	3229	3254	-14.2	protein disulfide-isomerase-like
OmyAS00223789.LOC110493653	LOC110493653	3083	4649	mir-204b	3571	3592	-10.21	132	3587	3605	-13.1	protein disulfide-isomerase-like
OmyAS00223789.LOC110493653	LOC110493653	3083	4649	mir-223-3p	3715	3736	-13.94	123	3714	3736	-14.1	protein disulfide-isomerase-like
OmyAS00223789.LOC110493653	LOC110493653	3083	4649	mir-223-5p	3715	3736	-13.94	123	3714	3736	-14.1	protein disulfide-isomerase-like
OmyAS00223789.LOC110493653	LOC110493653	3083	4649	mir-125a-5p	4099	4120	-17.49	131	4113	4132	-21.1	protein disulfide-isomerase-like
OmyAS00223789.LOC110493653	LOC110493653	3083	4649	mir-125b-5p	4099	4120	-17.49	131	4113	4132	-21.1	protein disulfide-isomerase-like
OmyAS00223789.LOC110493653	LOC110493653	3083	4649	mir-212a-3p	4114	4135	-17.99	142	4114	4135	-15.6	protein disulfide-isomerase-like
OmyAS00223789.LOC110493653	LOC110493653	3083	4649	mir-142a-5p	4303	4324	-21.44	121	4303	4324	-19.9	protein disulfide-isomerase-like
OmyAS00223789.LOC110493653	LOC110493653	3083	4649	mir-142b-3p	4303	4324	-21.44	121	4303	4324	-19.9	protein disulfide-isomerase-like
OmyAS00231173.LOC110493785	LOC110493785	1350	1955	mir-132-5p	1395	1416	-13.23	130	1405	1426	-13.9	myelin and lymphocyte protein-like
OmyAS00231173.LOC110493785	LOC110493785	1350	1955	mir-124b-5p	1885	1906	-13.29	147	1885	1906	-12	myelin and lymphocyte protein-like
OmyAS00231173.LOC110493785	LOC110493785	1350	1955	mir-124c-5p	1885	1906	-13.29	147	1885	1906	-12	myelin and lymphocyte protein-like
OmyAS00226502.LOC110494388	LOC110494388	4813	8221	mir-130c	4826	4847	-17.78	120	4827	4847	-14.6	major facilitator superfamily domain-containing protein 4A-like
OmyAS00226502.LOC110494388	LOC110494388	4813	8221	mir-130c-5p	4826	4847	-19.03	120	4827	4847	-15.6	major facilitator superfamily domain-containing protein 4A-like
OmyAS00226502.LOC110494388	LOC110494388	4813	8221	mir-135c-3p	6678	6699	-17.29	158	6678	6699	-14.1	major facilitator superfamily domain-containing protein 4A-like
OmyAS00226502.LOC110494388	LOC110494388	4813	8221	mir-182-5p	6745	6766	-12.63	137	6734	6753	-13.9	major facilitator superfamily domain-containing protein 4A-like
OmyAS00226502.LOC110494388	LOC110494388	4813	8221	mir-182-5p	6745	6766	-12.63	137	6734	6753	-13.9	major facilitator superfamily domain-containing protein 4A-like
OmyAS00226502.LOC110494388	LOC110494388	4813	8221	mir-100a-5p	7592	7613	-15.4	155	7603	7625	-16.4	major facilitator superfamily domain-containing protein 4A-like
OmyAS00226502.LOC110494388	LOC110494388	4813	8221	mir-100a-5p	7592	7613	-15.4	155	7603	7625	-16.4	major facilitator superfamily domain-containing protein 4A-like
OmyAS00226502.LOC110494388	LOC110494388	4813	8221	mir-218b	8080	8101	-16.47	154	8079	8101	-14.2	major facilitator superfamily domain-containing protein 4A-like
OmyAS00239631.LOC110496321	LOC110496321	707	987	mir-138a	757	778	-21.58	168	756	778	-17.8	Ig kappa-b4 chain C region-like
OmyAS00239631.LOC110496321	LOC110496321	707	987	mir-138a	757	778	-21.58	168	756	778	-17.8	Ig kappa-b4 chain C region-like
OmyAS00239631.LOC110496321	LOC110496321	707	987	mir-138a	757	778	-21.58	168	756	778	-17.8	Ig kappa-b4 chain C region-like
OmyAS00239631.LOC110496321	LOC110496321	707	987	mir-138a	757	778	-21.58	168	756	778	-17.8	Ig kappa-b4 chain C region-like
OmyAS00239631.LOC110496321	LOC110496321	707	987	mir-133c	809	830	-28.8	164	808	830	-25.1	Ig kappa-b4 chain C region-like
OmyAS00261347.LOC110499392	LOC110499392	4987	5665	mir-20a-5p	5392	5413	-20.47	142	5382	5404	-13	myomesin-2-like
OmyAS00261347.LOC110499392	LOC110499392	4987	5665	mir-138a	5409	5430	-14.59	138	5408	5430	-13.4	myomesin-2-like
OmyAS00261347.LOC110499392	LOC110499392	4987	5665	mir-138a	5409	5430	-14.59	138	5408	5430	-13.4	myomesin-2-like
OmyAS00261347.LOC110499392	LOC110499392	4987	5665	mir-138a	5409	5430	-14.59	138	5408	5430	-13.4	myomesin-2-like
OmyAS00261347.LOC110499392	LOC110499392	4987	5665	mir-138a	5409	5430	-14.59	138	5408	5430	-13.4	myomesin-2-like
OmyAS00261347.LOC110499392	LOC110499392	4987	5665	mir-124-6-5p	5616	5637	-19.75	143	5616	5637	-18.9	myomesin-2-like
OmyAS00261347.LOC110499392	LOC110499392	4987	5665	mir-124a	5616	5637	-19.75	143	5616	5637	-18.9	myomesin-2-like
OmyAS00261347.LOC110499392	LOC110499392	4987	5665	mir-124a	5616	5637	-19.75	143	5616	5637	-18.9	myomesin-2-like
OmyAS00261347.LOC110499392	LOC110499392	4987	5665	mir-124a	5616	5637	-19.75	143	5616	5637	-18.9	myomesin-2-like
OmyAS00261347.LOC110499392	LOC110499392	4987	5665	mir-124a	5616	5637	-19.75	143	5616	5637	-18.9	myomesin-2-like
OmyAS00261347.LOC110499392	LOC110499392	4987	5665	mir-124a-1-3p	5616	5637	-19.75	143	5616	5637	-18.9	myomesin-2-like
OmyAS00261347.LOC110499392	LOC110499392	4987	5665	mir-124b	5616	5637	-19.75	143	5616	5637	-18.9	myomesin-2-like
OmyAS00269912.LOC110499712	LOC110499712	1710	2709	mir-10a-5p	1715	1736	-18.13	145	1713	1736	-14.4	tetraspanin-8-like
OmyAS00269912.LOC110499712	LOC110499712	1710	2709	mir-187-3p	1732	1753	-15.22	142	1732	1753	-12.2	tetraspanin-8-like
OmyAS00269912.LOC110499712	LOC110499712	1710	2709	mir-187-3p	1732	1753	-15.22	142	1732	1753	-12.2	tetraspanin-8-like
OmyAS00269912.LOC110499712	LOC110499712	1710	2709	mir-187-3p	1732	1753	-15.22	142	1732	1753	-12.2	tetraspanin-8-like
OmyAS00269912.LOC110499712	LOC110499712	1710	2709	mir-187-3p	1732	1753	-15.22	142	1732	1753	-12.2	tetraspanin-8-like
OmyAS00269912.LOC110499712	LOC110499712	1710	2709	mir-15b-5p	1981	2002	-19.25	175	1981	2002	-16.8	tetraspanin-8-like
OmyAS00266249.LOC110499905	LOC110499905	2813	5340	mir-182-5p	2840	2861	-15.14	123	2846	2869	-12.2	ankyrin repeat and sterile alpha motif domain-containing protein 1B-like
OmyAS00266249.LOC110499905	LOC110499905	2813	5340	mir-182-5p	2840	2861	-15.14	123	2846	2869	-12.2	ankyrin repeat and sterile alpha motif domain-containing protein 1B-like
OmyAS00266249.LOC110499905	LOC110499905	2813	5340	mir-184-5p	3412	3433	-20.3	131	3412	3433	-16.4	ankyrin repeat and sterile alpha motif domain-containing protein 1B-like
OmyAS00266249.LOC110499905	LOC110499905	2813	5340	mir-184a	3412	3433	-20.3	131	3412	3433	-16.4	ankyrin repeat and sterile alpha motif domain-containing protein 1B-like
OmyAS00266249.LOC110499905	LOC110499905	2813	5340	mir-193-3p	3490	3511	-23.89	147	3490	3511	-22.7	ankyrin repeat and sterile alpha motif domain-containing protein 1B-like
OmyAS00266249.LOC110499905	LOC110499905	2813	5340	mir-193b-3p	3490	3511	-23.89	147	3490	3511	-22.7	ankyrin repeat and sterile alpha motif domain-containing protein 1B-like
OmyAS00266249.LOC110499905	LOC110499905	2813	5340	mir-203b-5p	3618	3639	-16.04	161	3618	3639	-12.7	ankyrin repeat and sterile alpha motif domain-containing protein 1B-like
OmyAS00266249.LOC110499905	LOC110499905	2813	5340	mir-139-5p	4288	4309	-16.93	139	4288	4309	-15.7	ankyrin repeat and sterile alpha motif domain-containing protein 1B-like
OmyAS00266249.LOC110499905	LOC110499905	2813	5340	mir-139-5p	4288	4309	-16.93	139	4288	4309	-15.7	ankyrin repeat and sterile alpha motif domain-containing protein 1B-like
OmyAS00266249.LOC110499905	LOC110499905	2813	5340	mir-139-5p	4288	4309	-16.93	139	4288	4309	-15.7	ankyrin repeat and sterile alpha motif domain-containing protein 1B-like
OmyAS00266249.LOC110499905	LOC110499905	2813	5340	mir-139-5p	4288	4309	-16.93	139	4288	4309	-15.7	ankyrin repeat and sterile alpha motif domain-containing protein 1B-like
OmyAS00266249.LOC110499905	LOC110499905	2813	5340	mir-145-5p	4339	4360	-15.13	143	4338	4360	-12.1	ankyrin repeat and sterile alpha motif domain-containing protein 1B-like
OmyAS00266249.LOC110499905	LOC110499905	2813	5340	mir-219a-5p	4707	4728	-19.8	164	4707	4728	-16.1	ankyrin repeat and sterile alpha motif domain-containing protein 1B-like
OmyAS00266249.LOC110499905	LOC110499905	2813	5340	mir-219b-5p	4707	4728	-19.8	164	4707	4728	-16.1	ankyrin repeat and sterile alpha motif domain-containing protein 1B-like
OmyAS00266249.LOC110499905	LOC110499905	2813	5340	mir-107a	5191	5212	-20.01	126	5189	5212	-19.7	ankyrin repeat and sterile alpha motif domain-containing protein 1B-like
OmyAS00271348.LOC110500018	LOC110500018	355	626	mir-100a-3p	501	522	-16.92	137	501	522	-12.1	Ig kappa chain V-III region MOPC 321-like
OmyAS00271348.LOC110500018	LOC110500018	355	626	mir-100a-5p	501	522	-16.92	137	501	522	-12.1	Ig kappa chain V-III region MOPC 321-like
OmyAS00271348.LOC110500018	LOC110500018	355	626	mir-100a-5p	501	522	-16.92	137	501	522	-12.1	Ig kappa chain V-III region MOPC 321-like
OmyAS00271348.LOC110500018	LOC110500018	355	626	mir-100a-5p	501	522	-16.92	137	501	522	-12.1	Ig kappa chain V-III region MOPC 321-like
OmyAS00271348.LOC110500018	LOC110500018	355	626	mir-100a-5p	501	522	-16.92	137	501	522	-12.1	Ig kappa chain V-III region MOPC 321-like
OmyAS00274447.LOC110500797	LOC110500797	1330	1721	mir-196a-5p	1513	1534	-16.94	147	1512	1534	-13.5	4F2 cell-surface antigen heavy chain-like
OmyAS00274447.LOC110500797	LOC110500797	1330	1721	mir-196a-5p	1513	1534	-16.94	147	1512	1534	-13.5	4F2 cell-surface antigen heavy chain-like
OmyAS00274447.LOC110500797	LOC110500797	1330	1721	mir-196a-5p	1513	1534	-16.94	147	1512	1534	-13.5	4F2 cell-surface antigen heavy chain-like
OmyAS00274447.LOC110500797	LOC110500797	1330	1721	mir-196a-5p	1513	1534	-16.94	147	1512	1534	-13.5	4F2 cell-surface antigen heavy chain-like
OmyAS00274447.LOC110500797	LOC110500797	1330	1721	mir-196b-5p	1513	1534	-14.47	146	1512	1534	-13.5	4F2 cell-surface antigen heavy chain-like
OmyAS00274447.LOC110500797	LOC110500797	1330	1721	mir-196b-5p	1513	1534	-16.94	147	1512	1534	-13.5	4F2 cell-surface antigen heavy chain-like
OmyAS00290369.LOC110503649	LOC110503649	4180	8221	mir-181b-5p	4201	4222	-16.05	143	4203	4222	-12.4	large neutral amino acids transporter small subunit 4-like
OmyAS00290369.LOC110503649	LOC110503649	4180	8221	mir-16c-5p	4426	4447	-13.32	126	4425	4447	-12	large neutral amino acids transporter small subunit 4-like
OmyAS00290369.LOC110503649	LOC110503649	4180	8221	mir-181b-5p	5090	5111	-14.06	158	5090	5111	-13.8	large neutral amino acids transporter small subunit 4-like
OmyAS00290369.LOC110503649	LOC110503649	4180	8221	mir-122-5p	6350	6371	-18.03	176	6350	6371	-17	large neutral amino acids transporter small subunit 4-like
OmyAS00290369.LOC110503649	LOC110503649	4180	8221	mir-211	6535	6556	-12.58	157	6543	6568	-16.5	large neutral amino acids transporter small subunit 4-like
OmyAS00290369.LOC110503649	LOC110503649	4180	8221	mir-129b	6671	6692	-17.75	157	6671	6692	-14	large neutral amino acids transporter small subunit 4-like
OmyAS00290369.LOC110503649	LOC110503649	4180	8221	mir-129b	6671	6692	-17.75	157	6671	6692	-14	large neutral amino acids transporter small subunit 4-like
OmyAS00290369.LOC110503649	LOC110503649	4180	8221	mir-129b	6671	6692	-17.75	157	6671	6692	-14	large neutral amino acids transporter small subunit 4-like
OmyAS00290369.LOC110503649	LOC110503649	4180	8221	mir-129b	6671	6692	-17.75	157	6671	6692	-14	large neutral amino acids transporter small subunit 4-like
OmyAS00290369.LOC110503649	LOC110503649	4180	8221	mir-129b-5p	6671	6692	-17.75	157	6671	6692	-14	large neutral amino acids transporter small subunit 4-like
OmyAS00290369.LOC110503649	LOC110503649	4180	8221	mir-210-5p	6984	7005	-14.8	126	6984	7005	-13.7	large neutral amino acids transporter small subunit 4-like
OmyAS00290369.LOC110503649	LOC110503649	4180	8221	mir-132a	6988	7009	-13.56	131	6975	6996	-13.4	large neutral amino acids transporter small subunit 4-like
OmyAS00290369.LOC110503649	LOC110503649	4180	8221	mir-132a	6988	7009	-13.56	131	6975	6996	-13.4	large neutral amino acids transporter small subunit 4-like
OmyAS00290369.LOC110503649	LOC110503649	4180	8221	mir-132a	6988	7009	-13.56	131	6975	6996	-13.4	large neutral amino acids transporter small subunit 4-like
OmyAS00290369.LOC110503649	LOC110503649	4180	8221	mir-132a	6988	7009	-13.56	131	6975	6996	-13.4	large neutral amino acids transporter small subunit 4-like
OmyAS00290369.LOC110503649	LOC110503649	4180	8221	mir-132b	6988	7009	-13.56	131	6975	6996	-13.4	large neutral amino acids transporter small subunit 4-like
OmyAS00290369.LOC110503649	LOC110503649	4180	8221	mir-2188-5p	7255	7276	-14.85	151	7255	7275	-13.3	large neutral amino acids transporter small subunit 4-like
OmyAS00290369.LOC110503649	LOC110503649	4180	8221	mir-2188-5p	7255	7276	-14.85	151	7255	7275	-13.3	large neutral amino acids transporter small subunit 4-like
OmyAS00290369.LOC110503649	LOC110503649	4180	8221	mir-2188-5p	7255	7276	-14.85	151	7255	7275	-13.3	large neutral amino acids transporter small subunit 4-like
OmyAS00290369.LOC110503649	LOC110503649	4180	8221	mir-2188-5p	7255	7276	-14.85	151	7255	7275	-13.3	large neutral amino acids transporter small subunit 4-like
OmyAS00290369.LOC110503649	LOC110503649	4180	8221	mir-181a-5p	7310	7331	-21.45	162	7310	7331	-17.7	large neutral amino acids transporter small subunit 4-like
OmyAS00290369.LOC110503649	LOC110503649	4180	8221	mir-181a-5p	7310	7331	-21.45	162	7310	7331	-17.7	large neutral amino acids transporter small subunit 4-like
OmyAS00290369.LOC110503649	LOC110503649	4180	8221	mir-181a-5p	7310	7331	-21.45	162	7310	7331	-17.7	large neutral amino acids transporter small subunit 4-like
OmyAS00290369.LOC110503649	LOC110503649	4180	8221	mir-181a-5p	7310	7331	-21.45	162	7310	7331	-17.7	large neutral amino acids transporter small subunit 4-like
OmyAS00290369.LOC110503649	LOC110503649	4180	8221	mir-181a-5p	7310	7331	-21.45	162	7310	7331	-17.7	large neutral amino acids transporter small subunit 4-like
OmyAS00290369.LOC110503649	LOC110503649	4180	8221	mir-181a-5p	7310	7331	-21.45	162	7310	7331	-17.7	large neutral amino acids transporter small subunit 4-like
OmyAS00290369.LOC110503649	LOC110503649	4180	8221	mir-181a-5p	7310	7331	-21.45	162	7310	7331	-17.7	large neutral amino acids transporter small subunit 4-like
OmyAS00290369.LOC110503649	LOC110503649	4180	8221	mir-181a-5p	7310	7331	-21.45	162	7310	7331	-17.7	large neutral amino acids transporter small subunit 4-like
OmyAS00290369.LOC110503649	LOC110503649	4180	8221	mir-181a-5p	7310	7331	-21.45	162	7310	7331	-17.7	large neutral amino acids transporter small subunit 4-like
OmyAS00290369.LOC110503649	LOC110503649	4180	8221	mir-139-5p	7481	7502	-20.11	156	7480	7502	-13.9	large neutral amino acids transporter small subunit 4-like
OmyAS00290369.LOC110503649	LOC110503649	4180	8221	mir-129b	7637	7658	-15.14	150	7637	7657	-15.6	large neutral amino acids transporter small subunit 4-like
OmyAS00290369.LOC110503649	LOC110503649	4180	8221	mir-129b	7637	7658	-15.14	150	7637	7657	-15.6	large neutral amino acids transporter small subunit 4-like
OmyAS00290369.LOC110503649	LOC110503649	4180	8221	mir-129b	7637	7658	-15.14	150	7637	7657	-15.6	large neutral amino acids transporter small subunit 4-like
OmyAS00290369.LOC110503649	LOC110503649	4180	8221	mir-129b	7637	7658	-15.14	150	7637	7657	-15.6	large neutral amino acids transporter small subunit 4-like
OmyAS00290369.LOC110503649	LOC110503649	4180	8221	mir-129b-5p	7637	7658	-15.14	150	7637	7657	-15.6	large neutral amino acids transporter small subunit 4-like
OmyAS00290369.LOC110503649	LOC110503649	4180	8221	mir-122-5p	8115	8136	-14.77	133	8116	8136	-12.2	large neutral amino acids transporter small subunit 4-like
OmyAS00291132.LOC110503851	LOC110503851	2541	3450	mir-17a-5p	2852	2873	-16.3	163	2851	2873	-13.6	solute carrier family 13 member 2-like
OmyAS00293302.LOC110504477	LOC110504477	2704	4492	mir-139-5p	2908	2929	-14.1	123	2907	2929	-13.5	putative threonylcarbamoyl-AMP synthase
OmyAS00293302.LOC110504477	LOC110504477	2704	4492	mir-139-5p	2908	2929	-14.1	123	2907	2929	-13.5	putative threonylcarbamoyl-AMP synthase
OmyAS00293302.LOC110504477	LOC110504477	2704	4492	mir-139-5p	2908	2929	-14.1	123	2907	2929	-13.5	putative threonylcarbamoyl-AMP synthase
OmyAS00293302.LOC110504477	LOC110504477	2704	4492	mir-139-5p	2908	2929	-14.1	123	2907	2929	-13.5	putative threonylcarbamoyl-AMP synthase
OmyAS00293302.LOC110504477	LOC110504477	2704	4492	mir-217a	3048	3069	-17.94	145	3048	3069	-13.5	putative threonylcarbamoyl-AMP synthase
OmyAS00293302.LOC110504477	LOC110504477	2704	4492	mir-217b	3048	3069	-17.94	145	3048	3069	-13.5	putative threonylcarbamoyl-AMP synthase
OmyAS00293302.LOC110504477	LOC110504477	2704	4492	mir-217a	3083	3104	-17.94	145	3083	3104	-13.5	putative threonylcarbamoyl-AMP synthase
OmyAS00293302.LOC110504477	LOC110504477	2704	4492	mir-217b	3083	3104	-17.94	145	3083	3104	-13.5	putative threonylcarbamoyl-AMP synthase
OmyAS00293302.LOC110504477	LOC110504477	2704	4492	mir-217a	3328	3349	-17.94	145	3328	3349	-13.5	putative threonylcarbamoyl-AMP synthase
OmyAS00293302.LOC110504477	LOC110504477	2704	4492	mir-217b	3328	3349	-17.94	145	3328	3349	-13.5	putative threonylcarbamoyl-AMP synthase
OmyAS00293302.LOC110504477	LOC110504477	2704	4492	mir-217a	3433	3454	-17.94	145	3433	3454	-13.5	putative threonylcarbamoyl-AMP synthase
OmyAS00293302.LOC110504477	LOC110504477	2704	4492	mir-217b	3433	3454	-17.94	145	3433	3454	-13.5	putative threonylcarbamoyl-AMP synthase
OmyAS00293302.LOC110504477	LOC110504477	2704	4492	mir-217a	3538	3559	-17.94	145	3538	3559	-13.5	putative threonylcarbamoyl-AMP synthase
OmyAS00293302.LOC110504477	LOC110504477	2704	4492	mir-217b	3538	3559	-17.94	145	3538	3559	-13.5	putative threonylcarbamoyl-AMP synthase
OmyAS00293302.LOC110504477	LOC110504477	2704	4492	mir-217a	3678	3699	-17.94	145	3678	3699	-13.5	putative threonylcarbamoyl-AMP synthase
OmyAS00293302.LOC110504477	LOC110504477	2704	4492	mir-217b	3678	3699	-17.94	145	3678	3699	-13.5	putative threonylcarbamoyl-AMP synthase
OmyAS00293302.LOC110504477	LOC110504477	2704	4492	mir-148a-5p	4292	4313	-11.66	143	4312	4331	-12.9	putative threonylcarbamoyl-AMP synthase
OmyAS00042833.LOC110504776	LOC110504776	843	1160	mir-10d-5p	1001	1022	-13.77	128	1000	1022	-12.7	regulator of cell cycle RGCC-like
OmyAS00302015.LOC110505279	LOC110505279	1627	2822	mir-200b-3p	1914	1935	-14.17	147	1906	1931	-16.2	transcription cofactor vestigial-like protein 2
OmyAS00302015.LOC110505279	LOC110505279	1627	2822	mir-200c-5p	1914	1935	-14.17	147	1906	1931	-16.2	transcription cofactor vestigial-like protein 2
OmyAS00302015.LOC110505279	LOC110505279	1627	2822	mir-204b	1939	1960	-20.76	143	1939	1960	-17.1	transcription cofactor vestigial-like protein 2
OmyAS00302015.LOC110505279	LOC110505279	1627	2822	mir-129b	1977	1998	-13.01	127	1977	1996	-12.4	transcription cofactor vestigial-like protein 2
OmyAS00302015.LOC110505279	LOC110505279	1627	2822	mir-129b	1977	1998	-13.01	127	1977	1996	-12.4	transcription cofactor vestigial-like protein 2
OmyAS00302015.LOC110505279	LOC110505279	1627	2822	mir-129b	1977	1998	-13.01	127	1977	1996	-12.4	transcription cofactor vestigial-like protein 2
OmyAS00302015.LOC110505279	LOC110505279	1627	2822	mir-129b	1977	1998	-13.01	127	1977	1996	-12.4	transcription cofactor vestigial-like protein 2
OmyAS00302015.LOC110505279	LOC110505279	1627	2822	mir-129b-5p	1977	1998	-13.01	127	1977	1996	-12.4	transcription cofactor vestigial-like protein 2
OmyAS00302015.LOC110505279	LOC110505279	1627	2822	mir-129b-5p	2739	2760	-13.51	122	2724	2744	-14.3	transcription cofactor vestigial-like protein 2
OmyAS00309556.LOC110506512	LOC110506512	1235	1818	mir-2188-5p	1233	1256	-14.2	137	1235	1256	-13.4	glycine cleavage system H protein, mitochondrial-like
OmyAS00309556.LOC110506512	LOC110506512	1235	1818	mir-2188-5p	1233	1256	-14.2	137	1235	1256	-13.4	glycine cleavage system H protein, mitochondrial-like
OmyAS00309556.LOC110506512	LOC110506512	1235	1818	mir-2188-5p	1233	1256	-14.2	137	1235	1256	-13.4	glycine cleavage system H protein, mitochondrial-like
OmyAS00309556.LOC110506512	LOC110506512	1235	1818	mir-2188-5p	1233	1256	-14.2	137	1235	1256	-13.4	glycine cleavage system H protein, mitochondrial-like
OmyAS00309556.LOC110506512	LOC110506512	1235	1818	mir-133c	1459	1480	-12.49	137	1463	1483	-13.4	glycine cleavage system H protein, mitochondrial-like
OmyAS00307945.LOC110506924	LOC110506924	1121	1995	mir-107	1836	1857	-18.37	146	1845	1869	-21.4	selenoprotein S-like
OmyAS00307945.LOC110506924	LOC110506924	1121	1995	mir-107-3p	1836	1857	-18.37	146	1845	1869	-21.4	selenoprotein S-like
OmyAS00307945.LOC110506924	LOC110506924	1121	1995	let-7a-5p	1851	1872	-21.58	135	1851	1872	-20.6	selenoprotein S-like
OmyAS00307945.LOC110506924	LOC110506924	1121	1995	let-7d-3p	1851	1872	-18.74	131	1851	1872	-19.3	selenoprotein S-like
OmyAS00316139.LOC110507510	LOC110507510	2411	2666	mir-130d	2445	2466	-23.03	139	2446	2466	-19	ubiquitin carboxyl-terminal hydrolase 2-like
OmyAS00316139.LOC110507510	LOC110507510	2411	2666	mir-142a-5p	2467	2488	-18.22	122	2467	2488	-18.6	ubiquitin carboxyl-terminal hydrolase 2-like
OmyAS00316139.LOC110507510	LOC110507510	2411	2666	mir-142b-3p	2467	2488	-18.22	122	2467	2488	-18.6	ubiquitin carboxyl-terminal hydrolase 2-like
OmyAS00324728.LOC110508214	LOC110508214	2374	3595	mir-130c	2420	2441	-16.72	159	2420	2441	-13.6	inhibin beta C chain-like
OmyAS00324728.LOC110508214	LOC110508214	2374	3595	mir-130c-5p	2420	2441	-16.72	167	2420	2441	-13.6	inhibin beta C chain-like
OmyAS00324728.LOC110508214	LOC110508214	2374	3595	mir-124a	2561	2582	-17.61	126	2561	2582	-13.6	inhibin beta C chain-like
OmyAS00324728.LOC110508214	LOC110508214	2374	3595	mir-144-5p	2786	2807	-18.24	182	2785	2807	-14.9	inhibin beta C chain-like
OmyAS00324728.LOC110508214	LOC110508214	2374	3595	mir-144-5p	2786	2807	-18.24	182	2785	2807	-14.9	inhibin beta C chain-like
OmyAS00324728.LOC110508214	LOC110508214	2374	3595	mir-144-5p	2786	2807	-18.24	182	2785	2807	-14.9	inhibin beta C chain-like
OmyAS00324728.LOC110508214	LOC110508214	2374	3595	mir-144-5p	2786	2807	-18.24	182	2785	2807	-14.9	inhibin beta C chain-like
OmyAS00324728.LOC110508214	LOC110508214	2374	3595	mir-221-3p	3074	3095	-13.85	153	3091	3115	-12.8	inhibin beta C chain-like
OmyAS00324728.LOC110508214	LOC110508214	2374	3595	mir-221-5p	3074	3095	-13.85	153	3091	3115	-12.8	inhibin beta C chain-like
OmyAS00320836.LOC110508783	LOC110508783	2316	4084	mir-1388-3p	2627	2648	-18.88	131	2627	2648	-15.5	cAMP-responsive element modulator-like
OmyAS00320836.LOC110508783	LOC110508783	2316	4084	mir-1388-3p	2627	2648	-18.88	131	2627	2648	-15.5	cAMP-responsive element modulator-like
OmyAS00320836.LOC110508783	LOC110508783	2316	4084	mir-1388-3p	2627	2648	-18.88	131	2627	2648	-15.5	cAMP-responsive element modulator-like
OmyAS00320836.LOC110508783	LOC110508783	2316	4084	mir-1388-3p	2627	2648	-18.88	131	2627	2648	-15.5	cAMP-responsive element modulator-like
OmyAS00320836.LOC110508783	LOC110508783	2316	4084	mir-18b-5p	3318	3339	-17.31	144	3318	3339	-12.9	cAMP-responsive element modulator-like
OmyAS00320836.LOC110508783	LOC110508783	2316	4084	mir-148b-3p	3676	3697	-16.85	144	3677	3697	-13.6	cAMP-responsive element modulator-like
OmyAS00320836.LOC110508783	LOC110508783	2316	4084	mir-152-5p	3676	3697	-17.17	141	3677	3697	-13.3	cAMP-responsive element modulator-like
OmyAS00320836.LOC110508783	LOC110508783	2316	4084	mir-100a-5p	3687	3708	-18.78	145	3688	3708	-15.4	cAMP-responsive element modulator-like
OmyAS00320836.LOC110508783	LOC110508783	2316	4084	mir-2188-5p	3841	3862	-17.63	150	3841	3862	-14.6	cAMP-responsive element modulator-like
OmyAS00320836.LOC110508783	LOC110508783	2316	4084	mir-2188-5p	3841	3862	-17.63	150	3841	3862	-14.6	cAMP-responsive element modulator-like
OmyAS00320836.LOC110508783	LOC110508783	2316	4084	mir-2188-5p	3841	3862	-17.63	150	3841	3862	-14.6	cAMP-responsive element modulator-like
OmyAS00320836.LOC110508783	LOC110508783	2316	4084	mir-2188-5p	3841	3862	-17.63	150	3841	3862	-14.6	cAMP-responsive element modulator-like
OmyAS00037663.LOC110508898	LOC110508898	4216	8221	mir-18b-5p	5223	5244	-16.29	143	5223	5244	-13.5	myocardin-like
OmyAS00037663.LOC110508898	LOC110508898	4216	8221	mir-129b	5649	5670	-13.88	168	5651	5670	-12.7	myocardin-like
OmyAS00037663.LOC110508898	LOC110508898	4216	8221	mir-129b	5649	5670	-13.88	168	5651	5670	-12.7	myocardin-like
OmyAS00037663.LOC110508898	LOC110508898	4216	8221	mir-129b	5649	5670	-13.88	168	5651	5670	-12.7	myocardin-like
OmyAS00037663.LOC110508898	LOC110508898	4216	8221	mir-129b	5649	5670	-13.88	168	5651	5670	-12.7	myocardin-like
OmyAS00037663.LOC110508898	LOC110508898	4216	8221	mir-129b-5p	5649	5670	-13.88	168	5651	5670	-12.7	myocardin-like
OmyAS00037663.LOC110508898	LOC110508898	4216	8221	mir-181a-5p	6015	6036	-12.83	142	6027	6050	-16.2	myocardin-like
OmyAS00037663.LOC110508898	LOC110508898	4216	8221	mir-181a-5p	6015	6036	-12.83	142	6027	6050	-16.2	myocardin-like
OmyAS00037663.LOC110508898	LOC110508898	4216	8221	mir-181a-5p	6015	6036	-12.83	142	6027	6050	-16.2	myocardin-like
OmyAS00037663.LOC110508898	LOC110508898	4216	8221	mir-181a-5p	6015	6036	-12.83	142	6027	6050	-16.2	myocardin-like
OmyAS00037663.LOC110508898	LOC110508898	4216	8221	mir-181a-5p	6015	6036	-12.83	142	6027	6050	-16.2	myocardin-like
OmyAS00037663.LOC110508898	LOC110508898	4216	8221	mir-181a-5p	6015	6036	-12.83	142	6027	6050	-16.2	myocardin-like
OmyAS00037663.LOC110508898	LOC110508898	4216	8221	mir-181a-5p	6015	6036	-12.83	142	6027	6050	-16.2	myocardin-like
OmyAS00037663.LOC110508898	LOC110508898	4216	8221	mir-181a-5p	6015	6036	-12.83	142	6027	6050	-16.2	myocardin-like
OmyAS00037663.LOC110508898	LOC110508898	4216	8221	mir-181a-5p	6015	6036	-12.83	142	6027	6050	-16.2	myocardin-like
OmyAS00037663.LOC110508898	LOC110508898	4216	8221	mir-200b-3p	7426	7447	-16.56	133	7426	7447	-12.8	myocardin-like
OmyAS00029649.LOC110508909	LOC110508909	1370	1547	mir-142a-5p	1419	1440	-20.09	125	1419	1440	-12.4	cytoplasmic phosphatidylinositol transfer protein 1-like
OmyAS00029649.LOC110508909	LOC110508909	1370	1547	mir-142b-3p	1419	1440	-20.09	125	1419	1440	-12.4	cytoplasmic phosphatidylinositol transfer protein 1-like
OmyAS00321798.LOC110509064	LOC110509064	1374	1949	mir-142a-5p	1467	1488	-12.7	120	1465	1488	-12.2	peroxidasin-like protein
OmyAS00321798.LOC110509064	LOC110509064	1374	1949	mir-142b-3p	1467	1488	-12.7	120	1465	1488	-12.2	peroxidasin-like protein
OmyAS00328351.LOC110510122	LOC110510122	3850	5390	mir-132a	3879	3900	-14.56	123	3881	3900	-12.7	glycogen phosphorylase, muscle form-like
OmyAS00328351.LOC110510122	LOC110510122	3850	5390	mir-132a	3879	3900	-14.56	123	3881	3900	-12.7	glycogen phosphorylase, muscle form-like
OmyAS00328351.LOC110510122	LOC110510122	3850	5390	mir-132a	3879	3900	-14.56	123	3881	3900	-12.7	glycogen phosphorylase, muscle form-like
OmyAS00328351.LOC110510122	LOC110510122	3850	5390	mir-132a	3879	3900	-14.56	123	3881	3900	-12.7	glycogen phosphorylase, muscle form-like
OmyAS00328351.LOC110510122	LOC110510122	3850	5390	mir-132b	3879	3900	-14.56	123	3881	3900	-12.7	glycogen phosphorylase, muscle form-like
OmyAS00328351.LOC110510122	LOC110510122	3850	5390	mir-122-5p	4642	4663	-12.6	141	4651	4672	-13	glycogen phosphorylase, muscle form-like
OmyAS00328351.LOC110510122	LOC110510122	3850	5390	let-7a-5p	4703	4724	-11.69	130	4703	4724	-12.7	glycogen phosphorylase, muscle form-like
OmyAS00328351.LOC110510122	LOC110510122	3850	5390	mir-125a-5p	4971	4992	-21.79	132	4971	4992	-16.9	glycogen phosphorylase, muscle form-like
OmyAS00328351.LOC110510122	LOC110510122	3850	5390	mir-125b-5p	4971	4992	-21.79	132	4971	4992	-16.9	glycogen phosphorylase, muscle form-like
OmyAS00328351.LOC110510122	LOC110510122	3850	5390	mir-212a-5p	5142	5163	-17.93	124	5142	5163	-17.1	glycogen phosphorylase, muscle form-like
OmyAS00328351.LOC110510122	LOC110510122	3850	5390	mir-212b-3p	5142	5163	-17.93	124	5142	5163	-17.1	glycogen phosphorylase, muscle form-like
OmyAS00328351.LOC110510122	LOC110510122	3850	5390	mir-15b-5p	5162	5183	-11.49	120	5163	5183	-12.8	glycogen phosphorylase, muscle form-like
OmyAS00328351.LOC110510122	LOC110510122	3850	5390	let-7d-3p	5305	5326	-15.36	151	5295	5320	-18.4	glycogen phosphorylase, muscle form-like
OmyAS00328351.LOC110510122	LOC110510122	3850	5390	let-7d-3p	5305	5326	-15.36	151	5295	5320	-18.4	glycogen phosphorylase, muscle form-like
OmyAS00328352.LOC110510122	LOC110510122	3850	5390	mir-132a	3879	3900	-14.56	123	3881	3900	-12.7	glycogen phosphorylase, muscle form-like
OmyAS00328352.LOC110510122	LOC110510122	3850	5390	mir-132a	3879	3900	-14.56	123	3881	3900	-12.7	glycogen phosphorylase, muscle form-like
OmyAS00328352.LOC110510122	LOC110510122	3850	5390	mir-132a	3879	3900	-14.56	123	3881	3900	-12.7	glycogen phosphorylase, muscle form-like
OmyAS00328352.LOC110510122	LOC110510122	3850	5390	mir-132a	3879	3900	-14.56	123	3881	3900	-12.7	glycogen phosphorylase, muscle form-like
OmyAS00328352.LOC110510122	LOC110510122	3850	5390	mir-132b	3879	3900	-14.56	123	3881	3900	-12.7	glycogen phosphorylase, muscle form-like
OmyAS00328352.LOC110510122	LOC110510122	3850	5390	mir-122-5p	4642	4663	-12.6	141	4651	4672	-13	glycogen phosphorylase, muscle form-like
OmyAS00328352.LOC110510122	LOC110510122	3850	5390	let-7a-5p	4703	4724	-11.69	130	4703	4724	-12.7	glycogen phosphorylase, muscle form-like
OmyAS00328352.LOC110510122	LOC110510122	3850	5390	mir-125a-5p	4971	4992	-21.79	132	4971	4992	-16.9	glycogen phosphorylase, muscle form-like
OmyAS00328352.LOC110510122	LOC110510122	3850	5390	mir-125b-5p	4971	4992	-21.79	132	4971	4992	-16.9	glycogen phosphorylase, muscle form-like
OmyAS00328352.LOC110510122	LOC110510122	3850	5390	mir-212a-5p	5142	5163	-17.93	124	5142	5163	-17.1	glycogen phosphorylase, muscle form-like
OmyAS00328352.LOC110510122	LOC110510122	3850	5390	mir-212b-3p	5142	5163	-17.93	124	5142	5163	-17.1	glycogen phosphorylase, muscle form-like
OmyAS00328352.LOC110510122	LOC110510122	3850	5390	mir-15b-5p	5162	5183	-11.49	120	5163	5183	-12.8	glycogen phosphorylase, muscle form-like
OmyAS00328352.LOC110510122	LOC110510122	3850	5390	let-7d-3p	5305	5326	-15.36	151	5295	5320	-18.4	glycogen phosphorylase, muscle form-like
OmyAS00328352.LOC110510122	LOC110510122	3850	5390	let-7d-3p	5305	5326	-15.36	151	5295	5320	-18.4	glycogen phosphorylase, muscle form-like
OmyAS00038079.LOC110510206	LOC110510206	645	890	mir-128b-3p	721	742	-23.53	143	722	742	-18.9	apolipoprotein C-I-like
OmyAS00038079.LOC110510206	LOC110510206	645	890	mir-128b-3p	721	742	-23.53	143	722	742	-18.9	apolipoprotein C-I-like
OmyAS00038079.LOC110510206	LOC110510206	645	890	mir-128b-3p	721	742	-23.53	143	722	742	-18.9	apolipoprotein C-I-like
OmyAS00038079.LOC110510206	LOC110510206	645	890	mir-128b-3p	721	742	-23.53	143	722	742	-18.9	apolipoprotein C-I-like
OmyAS00336412.LOC110510840	LOC110510840	1186	1888	mir-130d	1225	1246	-14.08	143	1204	1227	-12.4	extensin-2-like
OmyAS00336412.LOC110510840	LOC110510840	1186	1888	mir-206-5p	1641	1662	-14.32	141	1660	1683	-14.3	extensin-2-like
OmyAS00336412.LOC110510840	LOC110510840	1186	1888	mir-206-5p	1679	1700	-14.79	141	1660	1683	-14.3	extensin-2-like
OmyAS00336412.LOC110510840	LOC110510840	1186	1888	mir-206-5p	1679	1700	-14.79	141	1660	1683	-14.3	extensin-2-like
OmyAS00336412.LOC110510840	LOC110510840	1186	1888	mir-206-5p	1717	1738	-14.32	141	1698	1721	-17.3	extensin-2-like
OmyAS00336412.LOC110510840	LOC110510840	1186	1888	mir-206-5p	1793	1814	-14.32	141	1812	1835	-17.3	extensin-2-like
OmyAS00336412.LOC110510840	LOC110510840	1186	1888	mir-206-5p	1831	1852	-14.32	141	1812	1835	-17.3	extensin-2-like
OmyAS00336412.LOC110510840	LOC110510840	1186	1888	mir-206-5p	1831	1852	-14.32	141	1812	1835	-17.3	extensin-2-like
OmyAS00342632.LOC110511954	LOC110511954	1164	2174	mir-124-6-5p	1227	1248	-16.83	124	1245	1262	-13.5	serine/threonine-protein kinase ULK4-like
OmyAS00342632.LOC110511954	LOC110511954	1164	2174	mir-124a	1227	1248	-16.83	124	1245	1262	-13.5	serine/threonine-protein kinase ULK4-like
OmyAS00342632.LOC110511954	LOC110511954	1164	2174	mir-124a	1227	1248	-16.83	124	1245	1262	-13.5	serine/threonine-protein kinase ULK4-like
OmyAS00342632.LOC110511954	LOC110511954	1164	2174	mir-124a	1227	1248	-16.83	124	1245	1262	-13.5	serine/threonine-protein kinase ULK4-like
OmyAS00342632.LOC110511954	LOC110511954	1164	2174	mir-124a	1227	1248	-16.83	124	1245	1262	-13.5	serine/threonine-protein kinase ULK4-like
OmyAS00342632.LOC110511954	LOC110511954	1164	2174	mir-124a	1227	1248	-16.83	124	1245	1262	-13.5	serine/threonine-protein kinase ULK4-like
OmyAS00342632.LOC110511954	LOC110511954	1164	2174	mir-124a	1227	1248	-16.83	124	1245	1262	-13.5	serine/threonine-protein kinase ULK4-like
OmyAS00342632.LOC110511954	LOC110511954	1164	2174	mir-124a-1-3p	1227	1248	-16.83	124	1245	1262	-13.5	serine/threonine-protein kinase ULK4-like
OmyAS00342632.LOC110511954	LOC110511954	1164	2174	mir-124b	1227	1248	-16.83	124	1245	1262	-13.5	serine/threonine-protein kinase ULK4-like
OmyAS00347185.LOC110512843	LOC110512843	1160	2127	mir-223-3p	1168	1189	-14.88	143	1168	1189	-13.84	TGF-beta receptor type-2-like
OmyAS00347185.LOC110512843	LOC110512843	1160	2127	mir-223-5p	1168	1189	-14.88	143	1168	1189	-13.84	TGF-beta receptor type-2-like
OmyAS00347185.LOC110512843	LOC110512843	1160	2127	mir-199c-3p	1575	1596	-15.96	155	1575	1596	-14	TGF-beta receptor type-2-like
OmyAS00347185.LOC110512843	LOC110512843	1160	2127	mir-124a-3p	1648	1669	-14.64	126	1648	1669	-13.7	TGF-beta receptor type-2-like
OmyAS00347185.LOC110512843	LOC110512843	1160	2127	mir-129b	1652	1673	-11.66	137	1652	1673	-12.8	TGF-beta receptor type-2-like
OmyAS00347185.LOC110512843	LOC110512843	1160	2127	mir-129b	1652	1673	-11.66	137	1652	1673	-12.8	TGF-beta receptor type-2-like
OmyAS00347185.LOC110512843	LOC110512843	1160	2127	mir-129b	1652	1673	-11.66	137	1652	1673	-12.8	TGF-beta receptor type-2-like
OmyAS00347185.LOC110512843	LOC110512843	1160	2127	mir-129b	1652	1673	-11.66	137	1652	1673	-12.8	TGF-beta receptor type-2-like
OmyAS00347185.LOC110512843	LOC110512843	1160	2127	mir-129b-5p	1652	1673	-11.66	137	1652	1673	-12.8	TGF-beta receptor type-2-like
OmyAS00347185.LOC110512843	LOC110512843	1160	2127	mir-129b	1844	1865	-22.57	142	1844	1865	-17.9	TGF-beta receptor type-2-like
OmyAS00347185.LOC110512843	LOC110512843	1160	2127	mir-129b	1844	1865	-22.57	142	1844	1865	-17.9	TGF-beta receptor type-2-like
OmyAS00347185.LOC110512843	LOC110512843	1160	2127	mir-129b	1844	1865	-22.57	142	1844	1865	-17.9	TGF-beta receptor type-2-like
OmyAS00347185.LOC110512843	LOC110512843	1160	2127	mir-129b	1844	1865	-22.57	142	1844	1865	-17.9	TGF-beta receptor type-2-like
OmyAS00347185.LOC110512843	LOC110512843	1160	2127	mir-129b-5p	1844	1865	-22.57	142	1844	1865	-17.9	TGF-beta receptor type-2-like
OmyAS00347185.LOC110512843	LOC110512843	1160	2127	mir-130c	1965	1986	-18.14	146	1965	1986	-15	TGF-beta receptor type-2-like
OmyAS00351783.LOC110513613	LOC110513613	2121	3617	mir-133c	2313	2334	-17.53	135	2313	2334	-14.5	microfibril-associated glycoprotein 4-like
OmyAS00351783.LOC110513613	LOC110513613	2121	3617	mir-129b	2401	2422	-14.94	128	2401	2422	-12.6	microfibril-associated glycoprotein 4-like
OmyAS00351783.LOC110513613	LOC110513613	2121	3617	mir-129b	2401	2422	-14.94	128	2401	2422	-12.6	microfibril-associated glycoprotein 4-like
OmyAS00351783.LOC110513613	LOC110513613	2121	3617	mir-129b	2401	2422	-14.94	128	2401	2422	-12.6	microfibril-associated glycoprotein 4-like
OmyAS00351783.LOC110513613	LOC110513613	2121	3617	mir-129b	2401	2422	-14.94	128	2401	2422	-12.6	microfibril-associated glycoprotein 4-like
OmyAS00351783.LOC110513613	LOC110513613	2121	3617	mir-129b-5p	2401	2422	-14.94	128	2401	2422	-12.6	microfibril-associated glycoprotein 4-like
OmyAS00351783.LOC110513613	LOC110513613	2121	3617	mir-122-5p	2782	2803	-15.39	136	2782	2803	-12.1	microfibril-associated glycoprotein 4-like
OmyAS00351783.LOC110513613	LOC110513613	2121	3617	mir-122-5p	2833	2854	-15.39	136	2833	2854	-12.1	microfibril-associated glycoprotein 4-like
OmyAS00351783.LOC110513613	LOC110513613	2121	3617	mir-122-5p	2884	2905	-15.39	136	2884	2905	-12.1	microfibril-associated glycoprotein 4-like
OmyAS00351783.LOC110513613	LOC110513613	2121	3617	mir-122-5p	2936	2957	-15.39	136	2936	2957	-12.1	microfibril-associated glycoprotein 4-like
OmyAS00351783.LOC110513613	LOC110513613	2121	3617	mir-200b-3p	3265	3286	-14.71	144	3254	3277	-12.8	microfibril-associated glycoprotein 4-like
OmyAS00351783.LOC110513613	LOC110513613	2121	3617	mir-200b-3p	3265	3286	-14.71	144	3254	3277	-12.8	microfibril-associated glycoprotein 4-like
OmyAS00351783.LOC110513613	LOC110513613	2121	3617	mir-200c-5p	3265	3286	-14.71	144	3265	3286	-12.9	microfibril-associated glycoprotein 4-like
OmyAS00351783.LOC110513613	LOC110513613	2121	3617	mir-22a-3p	3423	3444	-16.6	127	3423	3444	-13.7	microfibril-associated glycoprotein 4-like
OmyAS00351782.LOC110513613	LOC110513613	2121	3617	mir-133c	2313	2334	-17.53	135	2313	2334	-14.5	microfibril-associated glycoprotein 4-like
OmyAS00351782.LOC110513613	LOC110513613	2121	3617	mir-129b	2401	2422	-14.94	128	2401	2422	-12.6	microfibril-associated glycoprotein 4-like
OmyAS00351782.LOC110513613	LOC110513613	2121	3617	mir-129b	2401	2422	-14.94	128	2401	2422	-12.6	microfibril-associated glycoprotein 4-like
OmyAS00351782.LOC110513613	LOC110513613	2121	3617	mir-129b	2401	2422	-14.94	128	2401	2422	-12.6	microfibril-associated glycoprotein 4-like
OmyAS00351782.LOC110513613	LOC110513613	2121	3617	mir-129b	2401	2422	-14.94	128	2401	2422	-12.6	microfibril-associated glycoprotein 4-like
OmyAS00351782.LOC110513613	LOC110513613	2121	3617	mir-129b-5p	2401	2422	-14.94	128	2401	2422	-12.6	microfibril-associated glycoprotein 4-like
OmyAS00351782.LOC110513613	LOC110513613	2121	3617	mir-122-5p	2782	2803	-15.39	136	2782	2803	-12.1	microfibril-associated glycoprotein 4-like
OmyAS00351782.LOC110513613	LOC110513613	2121	3617	mir-122-5p	2833	2854	-15.39	136	2833	2854	-12.1	microfibril-associated glycoprotein 4-like
OmyAS00351782.LOC110513613	LOC110513613	2121	3617	mir-122-5p	2884	2905	-15.39	136	2884	2905	-12.1	microfibril-associated glycoprotein 4-like
OmyAS00351782.LOC110513613	LOC110513613	2121	3617	mir-122-5p	2936	2957	-15.39	136	2936	2957	-12.1	microfibril-associated glycoprotein 4-like
OmyAS00351782.LOC110513613	LOC110513613	2121	3617	mir-200b-3p	3265	3286	-14.71	144	3254	3277	-12.8	microfibril-associated glycoprotein 4-like
OmyAS00351782.LOC110513613	LOC110513613	2121	3617	mir-200b-3p	3265	3286	-14.71	144	3254	3277	-12.8	microfibril-associated glycoprotein 4-like
OmyAS00351782.LOC110513613	LOC110513613	2121	3617	mir-200c-5p	3265	3286	-14.71	144	3265	3286	-12.9	microfibril-associated glycoprotein 4-like
OmyAS00351782.LOC110513613	LOC110513613	2121	3617	mir-22a-3p	3423	3444	-16.6	127	3423	3444	-13.7	microfibril-associated glycoprotein 4-like
OmyAS00351781.LOC110513613	LOC110513613	2121	3617	mir-133c	2313	2334	-17.53	135	2313	2334	-14.5	microfibril-associated glycoprotein 4-like
OmyAS00351781.LOC110513613	LOC110513613	2121	3617	mir-129b	2401	2422	-14.94	128	2401	2422	-12.6	microfibril-associated glycoprotein 4-like
OmyAS00351781.LOC110513613	LOC110513613	2121	3617	mir-129b	2401	2422	-14.94	128	2401	2422	-12.6	microfibril-associated glycoprotein 4-like
OmyAS00351781.LOC110513613	LOC110513613	2121	3617	mir-129b	2401	2422	-14.94	128	2401	2422	-12.6	microfibril-associated glycoprotein 4-like
OmyAS00351781.LOC110513613	LOC110513613	2121	3617	mir-129b	2401	2422	-14.94	128	2401	2422	-12.6	microfibril-associated glycoprotein 4-like
OmyAS00351781.LOC110513613	LOC110513613	2121	3617	mir-129b-5p	2401	2422	-14.94	128	2401	2422	-12.6	microfibril-associated glycoprotein 4-like
OmyAS00351781.LOC110513613	LOC110513613	2121	3617	mir-122-5p	2782	2803	-15.39	136	2782	2803	-12.1	microfibril-associated glycoprotein 4-like
OmyAS00351781.LOC110513613	LOC110513613	2121	3617	mir-122-5p	2833	2854	-15.39	136	2833	2854	-12.1	microfibril-associated glycoprotein 4-like
OmyAS00351781.LOC110513613	LOC110513613	2121	3617	mir-122-5p	2884	2905	-15.39	136	2884	2905	-12.1	microfibril-associated glycoprotein 4-like
OmyAS00351781.LOC110513613	LOC110513613	2121	3617	mir-122-5p	2936	2957	-15.39	136	2936	2957	-12.1	microfibril-associated glycoprotein 4-like
OmyAS00351781.LOC110513613	LOC110513613	2121	3617	mir-200b-3p	3265	3286	-14.71	144	3254	3277	-12.8	microfibril-associated glycoprotein 4-like
OmyAS00351781.LOC110513613	LOC110513613	2121	3617	mir-200b-3p	3265	3286	-14.71	144	3254	3277	-12.8	microfibril-associated glycoprotein 4-like
OmyAS00351781.LOC110513613	LOC110513613	2121	3617	mir-200c-5p	3265	3286	-14.71	144	3265	3286	-12.9	microfibril-associated glycoprotein 4-like
OmyAS00351781.LOC110513613	LOC110513613	2121	3617	mir-22a-3p	3423	3444	-16.6	127	3423	3444	-13.7	microfibril-associated glycoprotein 4-like
OmyAS00368131.LOC110516172	LOC110516172	2297	3902	mir-130d	2318	2339	-19.92	144	2304	2325	-14.1	huntingtin-like
OmyAS00368131.LOC110516172	LOC110516172	2297	3902	mir-130d	2318	2339	-19.92	144	2304	2325	-14.1	huntingtin-like
OmyAS00368131.LOC110516172	LOC110516172	2297	3902	mir-130d	2338	2359	-23.51	162	2338	2359	-21.2	huntingtin-like
OmyAS00368131.LOC110516172	LOC110516172	2297	3902	mir-129b	2470	2491	-17.15	129	2470	2494	-15.5	huntingtin-like
OmyAS00368131.LOC110516172	LOC110516172	2297	3902	mir-129b	2470	2491	-17.15	129	2470	2494	-15.5	huntingtin-like
OmyAS00368131.LOC110516172	LOC110516172	2297	3902	mir-129b	2470	2491	-17.15	129	2470	2494	-15.5	huntingtin-like
OmyAS00368131.LOC110516172	LOC110516172	2297	3902	mir-129b	2470	2491	-17.15	129	2470	2494	-15.5	huntingtin-like
OmyAS00368131.LOC110516172	LOC110516172	2297	3902	mir-129b-5p	2470	2491	-17.15	129	2470	2494	-15.5	huntingtin-like
OmyAS00368131.LOC110516172	LOC110516172	2297	3902	mir-182-5p	2515	2536	-16.99	125	2515	2536	-12.4	huntingtin-like
OmyAS00368131.LOC110516172	LOC110516172	2297	3902	mir-187-3p	3358	3379	-22.46	154	3359	3379	-19.1	huntingtin-like
OmyAS00368131.LOC110516172	LOC110516172	2297	3902	mir-187-3p	3358	3379	-22.46	154	3359	3379	-19.1	huntingtin-like
OmyAS00368131.LOC110516172	LOC110516172	2297	3902	mir-187-3p	3358	3379	-22.46	154	3359	3379	-19.1	huntingtin-like
OmyAS00368131.LOC110516172	LOC110516172	2297	3902	mir-187-3p	3358	3379	-22.46	154	3359	3379	-19.1	huntingtin-like
OmyAS00368131.LOC110516172	LOC110516172	2297	3902	mir-187-3p	3398	3419	-22.46	154	3399	3419	-19.1	huntingtin-like
OmyAS00368131.LOC110516172	LOC110516172	2297	3902	mir-187-3p	3398	3419	-22.46	154	3399	3419	-19.1	huntingtin-like
OmyAS00368131.LOC110516172	LOC110516172	2297	3902	mir-187-3p	3398	3419	-22.46	154	3399	3419	-19.1	huntingtin-like
OmyAS00368131.LOC110516172	LOC110516172	2297	3902	mir-187-3p	3398	3419	-22.46	154	3399	3419	-19.1	huntingtin-like
OmyAS00368131.LOC110516172	LOC110516172	2297	3902	mir-187-3p	3638	3659	-22.46	154	3639	3659	-19.1	huntingtin-like
OmyAS00368131.LOC110516172	LOC110516172	2297	3902	mir-187-3p	3638	3659	-22.46	154	3639	3659	-19.1	huntingtin-like
OmyAS00368131.LOC110516172	LOC110516172	2297	3902	mir-187-3p	3638	3659	-22.46	154	3639	3659	-19.1	huntingtin-like
OmyAS00368131.LOC110516172	LOC110516172	2297	3902	mir-187-3p	3638	3659	-22.46	154	3639	3659	-19.1	huntingtin-like
OmyAS00368131.LOC110516172	LOC110516172	2297	3902	mir-187-3p	3718	3739	-22.07	154	3719	3739	-19.1	huntingtin-like
OmyAS00368131.LOC110516172	LOC110516172	2297	3902	mir-187-3p	3718	3739	-22.07	154	3719	3739	-19.1	huntingtin-like
OmyAS00368131.LOC110516172	LOC110516172	2297	3902	mir-187-3p	3718	3739	-22.07	154	3719	3739	-19.1	huntingtin-like
OmyAS00368131.LOC110516172	LOC110516172	2297	3902	mir-187-3p	3718	3739	-22.07	154	3719	3739	-19.1	huntingtin-like
OmyAS00368131.LOC110516172	LOC110516172	2297	3902	mir-187-3p	3798	3819	-22.07	154	3799	3819	-19.1	huntingtin-like
OmyAS00368131.LOC110516172	LOC110516172	2297	3902	mir-187-3p	3798	3819	-22.07	154	3799	3819	-19.1	huntingtin-like
OmyAS00368131.LOC110516172	LOC110516172	2297	3902	mir-187-3p	3798	3819	-22.07	154	3799	3819	-19.1	huntingtin-like
OmyAS00368131.LOC110516172	LOC110516172	2297	3902	mir-187-3p	3798	3819	-22.07	154	3799	3819	-19.1	huntingtin-like
OmyAS00368131.LOC110516172	LOC110516172	2297	3902	mir-187-3p	3838	3859	-22.46	154	3839	3859	-19.1	huntingtin-like
OmyAS00368131.LOC110516172	LOC110516172	2297	3902	mir-187-3p	3838	3859	-22.46	154	3839	3859	-19.1	huntingtin-like
OmyAS00368131.LOC110516172	LOC110516172	2297	3902	mir-187-3p	3838	3859	-22.46	154	3839	3859	-19.1	huntingtin-like
OmyAS00368131.LOC110516172	LOC110516172	2297	3902	mir-187-3p	3838	3859	-22.46	154	3839	3859	-19.1	huntingtin-like
OmyAS00046448.LOC110521883	LOC110521883	1945	3573	mir-216a-5p	2058	2079	-18.43	143	2058	2079	-17.2	nuclear protein 1-like
OmyAS00046448.LOC110521883	LOC110521883	1945	3573	mir-216b	2058	2079	-14.65	135	2058	2079	-13.1	nuclear protein 1-like
OmyAS00046448.LOC110521883	LOC110521883	1945	3573	mir-216b	2058	2079	-14.65	135	2058	2079	-13.1	nuclear protein 1-like
OmyAS00046448.LOC110521883	LOC110521883	1945	3573	mir-216b	2058	2079	-14.65	135	2058	2079	-13.1	nuclear protein 1-like
OmyAS00046448.LOC110521883	LOC110521883	1945	3573	mir-216b	2058	2079	-14.65	135	2058	2079	-13.1	nuclear protein 1-like
OmyAS00046448.LOC110521883	LOC110521883	1945	3573	mir-216b-5p	2058	2079	-18.43	143	2058	2079	-17.2	nuclear protein 1-like
OmyAS00046448.LOC110521883	LOC110521883	1945	3573	mir-126a-5p	2668	2689	-13.74	125	2670	2691	-15.3	nuclear protein 1-like
OmyAS00046448.LOC110521883	LOC110521883	1945	3573	mir-126b-5p	2668	2689	-13.74	125	2670	2691	-15.3	nuclear protein 1-like
OmyAS00046448.LOC110521883	LOC110521883	1945	3573	mir-126a-5p	2670	2691	-20.08	143	2670	2691	-15.3	nuclear protein 1-like
OmyAS00046448.LOC110521883	LOC110521883	1945	3573	mir-126b-5p	2670	2691	-20.08	143	2670	2691	-15.3	nuclear protein 1-like
OmyAS00046448.LOC110521883	LOC110521883	1945	3573	mir-124-6-5p	2675	2696	-11.62	134	2682	2705	-12.3	nuclear protein 1-like
OmyAS00046448.LOC110521883	LOC110521883	1945	3573	mir-124a	2675	2696	-11.62	134	2682	2705	-12.3	nuclear protein 1-like
OmyAS00046448.LOC110521883	LOC110521883	1945	3573	mir-124a	2675	2696	-11.62	134	2682	2705	-12.3	nuclear protein 1-like
OmyAS00046448.LOC110521883	LOC110521883	1945	3573	mir-124a	2675	2696	-11.62	134	2682	2705	-12.3	nuclear protein 1-like
OmyAS00046448.LOC110521883	LOC110521883	1945	3573	mir-124a	2675	2696	-11.62	134	2682	2705	-12.3	nuclear protein 1-like
OmyAS00046448.LOC110521883	LOC110521883	1945	3573	mir-124a-1-3p	2675	2696	-11.62	134	2682	2705	-12.3	nuclear protein 1-like
OmyAS00046448.LOC110521883	LOC110521883	1945	3573	mir-124b	2675	2696	-11.62	134	2682	2705	-12.3	nuclear protein 1-like
OmyAS00046448.LOC110521883	LOC110521883	1945	3573	mir-204b	3461	3482	-11.51	120	3477	3500	-12.7	nuclear protein 1-like
OmyAS00008461.LOC110521886	LOC110521886	1430	2663	mir-122-5p	1886	1907	-18.44	159	1887	1907	-15.7	CD9 antigen-like
OmyAS00064328.LOC110523242	LOC110523242	3452	5966	mir-182-5p	3734	3755	-14.78	131	3717	3738	-12.65	neuronal calcium sensor 1
OmyAS00064328.LOC110523242	LOC110523242	3452	5966	mir-182-5p	3734	3755	-14.78	131	3717	3738	-12.65	neuronal calcium sensor 1
OmyAS00064328.LOC110523242	LOC110523242	3452	5966	mir-182-5p	3734	3755	-14.78	131	3717	3738	-12.65	neuronal calcium sensor 1
OmyAS00064328.LOC110523242	LOC110523242	3452	5966	mir-182-5p	3734	3755	-14.78	131	3717	3738	-12.65	neuronal calcium sensor 1
OmyAS00064328.LOC110523242	LOC110523242	3452	5966	mir-129b	4111	4132	-18.34	140	4113	4131	-14.8	neuronal calcium sensor 1
OmyAS00064328.LOC110523242	LOC110523242	3452	5966	mir-129b	4111	4132	-18.34	140	4113	4131	-14.8	neuronal calcium sensor 1
OmyAS00064328.LOC110523242	LOC110523242	3452	5966	mir-129b	4111	4132	-18.34	140	4113	4131	-14.8	neuronal calcium sensor 1
OmyAS00064328.LOC110523242	LOC110523242	3452	5966	mir-129b	4111	4132	-18.34	140	4113	4131	-14.8	neuronal calcium sensor 1
OmyAS00064328.LOC110523242	LOC110523242	3452	5966	mir-129b-5p	4111	4132	-18.34	140	4113	4131	-14.8	neuronal calcium sensor 1
OmyAS00064328.LOC110523242	LOC110523242	3452	5966	mir-212a-3p	4765	4786	-15.4	127	4766	4786	-12.9	neuronal calcium sensor 1
OmyAS00003205.LOC110524212	LOC110524212	4705	7069	mir-142a-5p	4884	4905	-12.64	140	4885	4905	-12.4	non-canonical poly(A) RNA polymerase PAPD5-like
OmyAS00003205.LOC110524212	LOC110524212	4705	7069	mir-142b-3p	4884	4905	-12.64	140	4885	4905	-12.4	non-canonical poly(A) RNA polymerase PAPD5-like
OmyAS00003205.LOC110524212	LOC110524212	4705	7069	mir-210-5p	4941	4962	-15.48	146	4941	4962	-15.1	non-canonical poly(A) RNA polymerase PAPD5-like
OmyAS00003205.LOC110524212	LOC110524212	4705	7069	mir-138a	5222	5243	-16.52	156	5225	5243	-13.2	non-canonical poly(A) RNA polymerase PAPD5-like
OmyAS00003205.LOC110524212	LOC110524212	4705	7069	mir-138a	5222	5243	-16.52	156	5225	5243	-13.2	non-canonical poly(A) RNA polymerase PAPD5-like
OmyAS00003205.LOC110524212	LOC110524212	4705	7069	mir-138a	5222	5243	-16.52	156	5225	5243	-13.2	non-canonical poly(A) RNA polymerase PAPD5-like
OmyAS00003205.LOC110524212	LOC110524212	4705	7069	mir-138a	5222	5243	-16.52	156	5225	5243	-13.2	non-canonical poly(A) RNA polymerase PAPD5-like
OmyAS00069297.LOC110524586	LOC110524586	1938	3045	mir-130d	2494	2515	-15.88	154	2493	2515	-14.6	regulator of G-protein signaling 21-like
OmyAS00093677.LOC110527291	LOC110527291	3211	4993	mir-107	3381	3402	-12.1	127	3363	3387	-17.8	cystathionine beta-synthase-like
OmyAS00093677.LOC110527291	LOC110527291	3211	4993	mir-107-3p	3381	3402	-12.1	127	3363	3387	-17.8	cystathionine beta-synthase-like
OmyAS00093677.LOC110527291	LOC110527291	3211	4993	mir-16b-5p	4197	4218	-10.82	129	4192	4214	-12.4	cystathionine beta-synthase-like
OmyAS00093677.LOC110527291	LOC110527291	3211	4993	mir-130c-3p	4222	4243	-19.06	163	4222	4243	-17.2	cystathionine beta-synthase-like
OmyAS00095241.LOC110527576	LOC110527576	4007	8221	mir-153c-3p	4301	4322	-17.2	160	4301	4322	-15.1	muscleblind-like protein 2a
OmyAS00095241.LOC110527576	LOC110527576	4007	8221	mir-216a-5p	4331	4352	-15.35	167	4331	4352	-14.5	muscleblind-like protein 2a
OmyAS00095241.LOC110527576	LOC110527576	4007	8221	mir-216b-5p	4331	4352	-15.35	167	4331	4352	-14.5	muscleblind-like protein 2a
OmyAS00095241.LOC110527576	LOC110527576	4007	8221	mir-1c-3p	5758	5779	-15.48	133	5758	5779	-14.5	muscleblind-like protein 2a
OmyAS00095241.LOC110527576	LOC110527576	4007	8221	mir-2188-5p	6140	6161	-19.93	139	6139	6161	-19.4	muscleblind-like protein 2a
OmyAS00095241.LOC110527576	LOC110527576	4007	8221	mir-2188-5p	6140	6161	-19.93	139	6139	6161	-19.4	muscleblind-like protein 2a
OmyAS00095241.LOC110527576	LOC110527576	4007	8221	mir-2188-5p	6140	6161	-19.93	139	6139	6161	-19.4	muscleblind-like protein 2a
OmyAS00095241.LOC110527576	LOC110527576	4007	8221	mir-2188-5p	6140	6161	-19.93	139	6139	6161	-19.4	muscleblind-like protein 2a
OmyAS00095241.LOC110527576	LOC110527576	4007	8221	mir-223-3p	6754	6775	-15.23	124	6752	6775	-12.8	muscleblind-like protein 2a
OmyAS00095241.LOC110527576	LOC110527576	4007	8221	mir-223-5p	6754	6775	-15.23	124	6752	6775	-12.8	muscleblind-like protein 2a
OmyAS00095241.LOC110527576	LOC110527576	4007	8221	mir-126a-5p	6980	7001	-13.4	125	6981	7003	-17.3	muscleblind-like protein 2a
OmyAS00095241.LOC110527576	LOC110527576	4007	8221	mir-126b-5p	6980	7001	-13.4	125	6981	7003	-17.3	muscleblind-like protein 2a
OmyAS00095241.LOC110527576	LOC110527576	4007	8221	mir-138a	7460	7481	-13.92	132	7462	7481	-13.3	muscleblind-like protein 2a
OmyAS00095241.LOC110527576	LOC110527576	4007	8221	mir-138a	7460	7481	-13.92	132	7462	7481	-13.3	muscleblind-like protein 2a
OmyAS00095241.LOC110527576	LOC110527576	4007	8221	mir-138a	7460	7481	-13.92	132	7462	7481	-13.3	muscleblind-like protein 2a
OmyAS00095241.LOC110527576	LOC110527576	4007	8221	mir-138a	7460	7481	-13.92	132	7462	7481	-13.3	muscleblind-like protein 2a
OmyAS00097879.LOC110528266	LOC110528266	3914	5729	mir-199c-3p	4809	4830	-16.37	126	4810	4830	-15	engulfment and cell motility protein 2-like
OmyAS00097879.LOC110528266	LOC110528266	3914	5729	mir-122-5p	5090	5111	-15.99	124	5071	5091	-18.1	engulfment and cell motility protein 2-like
OmyAS00097879.LOC110528266	LOC110528266	3914	5729	mir-218b	5554	5575	-14.48	155	5559	5581	-12.2	engulfment and cell motility protein 2-like
OmyAS00097879.LOC110528266	LOC110528266	3914	5729	mir-2188-5p	5592	5613	-12.75	136	5592	5613	-14.4	engulfment and cell motility protein 2-like
OmyAS00097879.LOC110528266	LOC110528266	3914	5729	mir-2188-5p	5592	5613	-12.75	136	5592	5613	-14.4	engulfment and cell motility protein 2-like
OmyAS00097879.LOC110528266	LOC110528266	3914	5729	mir-2188-5p	5592	5613	-12.75	136	5592	5613	-14.4	engulfment and cell motility protein 2-like
OmyAS00097879.LOC110528266	LOC110528266	3914	5729	mir-2188-5p	5592	5613	-12.75	136	5592	5613	-14.4	engulfment and cell motility protein 2-like
OmyAS00091277.LOC110528387	LOC110528387	6098	7452	let-7a-5p	6285	6306	-17.33	120	6285	6306	-13.1	dihydropyridine-sensitive L-type skeletal muscle calcium channel subunit alpha-1-like
OmyAS00091277.LOC110528387	LOC110528387	6098	7452	mir-183-5p	6288	6309	-24.1	158	6288	6309	-20.4	dihydropyridine-sensitive L-type skeletal muscle calcium channel subunit alpha-1-like
OmyAS00091277.LOC110528387	LOC110528387	6098	7452	mir-2188-5p	6448	6469	-16.6	137	6463	6483	-17.8	dihydropyridine-sensitive L-type skeletal muscle calcium channel subunit alpha-1-like
OmyAS00091277.LOC110528387	LOC110528387	6098	7452	mir-2188-5p	6448	6469	-16.6	137	6463	6483	-17.8	dihydropyridine-sensitive L-type skeletal muscle calcium channel subunit alpha-1-like
OmyAS00091277.LOC110528387	LOC110528387	6098	7452	mir-2188-5p	6448	6469	-16.6	137	6463	6483	-17.8	dihydropyridine-sensitive L-type skeletal muscle calcium channel subunit alpha-1-like
OmyAS00091277.LOC110528387	LOC110528387	6098	7452	mir-2188-5p	6448	6469	-16.6	137	6463	6483	-17.8	dihydropyridine-sensitive L-type skeletal muscle calcium channel subunit alpha-1-like
OmyAS00091277.LOC110528387	LOC110528387	6098	7452	mir-2188-5p	6462	6483	-20.73	158	6463	6483	-17.8	dihydropyridine-sensitive L-type skeletal muscle calcium channel subunit alpha-1-like
OmyAS00091277.LOC110528387	LOC110528387	6098	7452	mir-2188-5p	6462	6483	-20.73	158	6463	6483	-17.8	dihydropyridine-sensitive L-type skeletal muscle calcium channel subunit alpha-1-like
OmyAS00091277.LOC110528387	LOC110528387	6098	7452	mir-2188-5p	6462	6483	-20.73	158	6463	6483	-17.8	dihydropyridine-sensitive L-type skeletal muscle calcium channel subunit alpha-1-like
OmyAS00091277.LOC110528387	LOC110528387	6098	7452	mir-2188-5p	6462	6483	-20.73	158	6463	6483	-17.8	dihydropyridine-sensitive L-type skeletal muscle calcium channel subunit alpha-1-like
OmyAS00091277.LOC110528387	LOC110528387	6098	7452	mir-140-5p	6919	6940	-25.65	170	6920	6940	-21.8	dihydropyridine-sensitive L-type skeletal muscle calcium channel subunit alpha-1-like
OmyAS00091277.LOC110528387	LOC110528387	6098	7452	mir-125a-5p	7081	7102	-17.6	126	7081	7102	-13.7	dihydropyridine-sensitive L-type skeletal muscle calcium channel subunit alpha-1-like
OmyAS00091277.LOC110528387	LOC110528387	6098	7452	mir-125b-5p	7081	7102	-17.6	126	7081	7102	-13.7	dihydropyridine-sensitive L-type skeletal muscle calcium channel subunit alpha-1-like
OmyAS00091277.LOC110528387	LOC110528387	6098	7452	mir-132a	7315	7336	-21.94	150	7315	7336	-18.8	dihydropyridine-sensitive L-type skeletal muscle calcium channel subunit alpha-1-like
OmyAS00091277.LOC110528387	LOC110528387	6098	7452	mir-132a	7315	7336	-21.94	150	7315	7336	-18.8	dihydropyridine-sensitive L-type skeletal muscle calcium channel subunit alpha-1-like
OmyAS00091277.LOC110528387	LOC110528387	6098	7452	mir-132a	7315	7336	-21.94	150	7315	7336	-18.8	dihydropyridine-sensitive L-type skeletal muscle calcium channel subunit alpha-1-like
OmyAS00091277.LOC110528387	LOC110528387	6098	7452	mir-132a	7315	7336	-21.94	150	7315	7336	-18.8	dihydropyridine-sensitive L-type skeletal muscle calcium channel subunit alpha-1-like
OmyAS00091277.LOC110528387	LOC110528387	6098	7452	mir-132b	7315	7336	-21.94	150	7315	7336	-18.8	dihydropyridine-sensitive L-type skeletal muscle calcium channel subunit alpha-1-like
OmyAS00091277.LOC110528387	LOC110528387	6098	7452	mir-212b-5p	7315	7336	-16.44	143	7315	7336	-13.4	dihydropyridine-sensitive L-type skeletal muscle calcium channel subunit alpha-1-like
OmyAS00124055.LOC110532437	LOC110532437	2391	3672	mir-181b-5p	2425	2446	-10.09	149	2428	2450	-12.4	protein phosphatase 1 regulatory subunit 12B-like
OmyAS00124055.LOC110532437	LOC110532437	2391	3672	mir-122-5p	2584	2605	-17.42	125	2585	2605	-13.8	protein phosphatase 1 regulatory subunit 12B-like
OmyAS00124055.LOC110532437	LOC110532437	2391	3672	mir-16b-5p	2921	2942	-15.13	144	2921	2942	-12.7	protein phosphatase 1 regulatory subunit 12B-like
OmyAS00124055.LOC110532437	LOC110532437	2391	3672	mir-16b-5p	2921	2942	-15.13	144	2921	2942	-12.7	protein phosphatase 1 regulatory subunit 12B-like
OmyAS00126873.LOC110533408	LOC110533408	1061	1605	mir-222b-5p	1099	1120	-14.83	136	1099	1120	-14.8	eukaryotic translation initiation factor 4E-binding protein 3-like
OmyAS00137623.LOC110534790	LOC110534790	2095	3437	let-7a-5p	2505	2526	-16.25	140	2507	2526	-12.8	ladderlectin-like
OmyAS00137623.LOC110534790	LOC110534790	2095	3437	mir-21b-3p	2569	2590	-15.37	150	2569	2590	-13.5	ladderlectin-like
OmyAS00137623.LOC110534790	LOC110534790	2095	3437	mir-21a-5p	2571	2592	-14.15	144	2571	2592	-12.7	ladderlectin-like
OmyAS00139685.LOC110535540	LOC110535540	1639	2410	mir-139-5p	1902	1923	-15.05	131	1902	1923	-15.1	cAMP-responsive element modulator-like
OmyAS00139685.LOC110535540	LOC110535540	1639	2410	mir-139-5p	1902	1923	-15.05	131	1902	1923	-15.1	cAMP-responsive element modulator-like
OmyAS00143441.LOC110536449	LOC110536449	1090	1410	mir-192a-5p	1089	1111	-16.92	137	1097	1118	-15.2	C-C motif chemokine 19-like
OmyAS00143441.LOC110536449	LOC110536449	1090	1410	mir-192b-5p	1089	1111	-16.92	137	1097	1118	-15.2	C-C motif chemokine 19-like
OmyAS00143441.LOC110536449	LOC110536449	1090	1410	mir-146d-3p	1094	1115	-18.25	125	1081	1101	-16.6	C-C motif chemokine 19-like
OmyAS00143441.LOC110536449	LOC110536449	1090	1410	mir-146d-3p	1094	1115	-18.25	125	1081	1101	-16.6	C-C motif chemokine 19-like
OmyAS00145768.LOC110536598	LOC110536598	4557	6144	mir-219c-5p	4753	4774	-13.55	134	4753	4774	-12	extended synaptotagmin-2-A-like
OmyAS00145768.LOC110536598	LOC110536598	4557	6144	mir-200b-5p	5127	5148	-16.6	152	5127	5148	-14.4	extended synaptotagmin-2-A-like
OmyAS00145768.LOC110536598	LOC110536598	4557	6144	mir-204b	5141	5162	-12.86	127	5127	5148	-14.5	extended synaptotagmin-2-A-like
OmyAS00145768.LOC110536598	LOC110536598	4557	6144	mir-107	5555	5576	-24.01	165	5556	5576	-21.8	extended synaptotagmin-2-A-like
OmyAS00145768.LOC110536598	LOC110536598	4557	6144	mir-107-3p	5555	5576	-24.01	165	5556	5576	-21.8	extended synaptotagmin-2-A-like
OmyAS00145768.LOC110536598	LOC110536598	4557	6144	mir-15e-5p	5556	5577	-20.98	152	5556	5577	-18.7	extended synaptotagmin-2-A-like
OmyAS00139003.LOC110536605	LOC110536605	709	1014	mir-130d	800	821	-16.11	155	792	813	-14.6	otospiralin-like
OmyAS00139003.LOC110536605	LOC110536605	709	1014	mir-211	804	825	-17.09	150	791	812	-15.5	otospiralin-like
OmyAS00166089.LOC110538808	LOC110538808	4356	8221	mir-139-5p	4363	4384	-23.73	184	4362	4384	-21.2	somatostatin receptor type 2-like
OmyAS00166089.LOC110538808	LOC110538808	4356	8221	mir-122-5p	4382	4403	-23.8	135	4396	4417	-12.7	somatostatin receptor type 2-like
OmyAS00166089.LOC110538808	LOC110538808	4356	8221	mir-2188-5p	4979	5000	-17.41	146	4979	5001	-16.8	somatostatin receptor type 2-like
OmyAS00166089.LOC110538808	LOC110538808	4356	8221	mir-2188-5p	4979	5000	-17.41	146	4979	5001	-16.8	somatostatin receptor type 2-like
OmyAS00166089.LOC110538808	LOC110538808	4356	8221	mir-2188-5p	4979	5000	-17.41	146	4979	5001	-16.8	somatostatin receptor type 2-like
OmyAS00166089.LOC110538808	LOC110538808	4356	8221	mir-2188-5p	4979	5000	-17.41	146	4979	5001	-16.8	somatostatin receptor type 2-like
OmyAS00166089.LOC110538808	LOC110538808	4356	8221	mir-129b	6006	6027	-16.31	134	6006	6026	-12.9	somatostatin receptor type 2-like
OmyAS00166089.LOC110538808	LOC110538808	4356	8221	mir-129b	6006	6027	-16.31	134	6006	6026	-12.9	somatostatin receptor type 2-like
OmyAS00166089.LOC110538808	LOC110538808	4356	8221	mir-129b	6006	6027	-16.31	134	6006	6026	-12.9	somatostatin receptor type 2-like
OmyAS00166089.LOC110538808	LOC110538808	4356	8221	mir-129b	6006	6027	-16.31	134	6006	6026	-12.9	somatostatin receptor type 2-like
OmyAS00166089.LOC110538808	LOC110538808	4356	8221	mir-129b-5p	6006	6027	-16.31	134	6006	6026	-12.9	somatostatin receptor type 2-like
OmyAS00166089.LOC110538808	LOC110538808	4356	8221	mir-15e-5p	7117	7138	-19.3	162	7119	7138	-17.6	somatostatin receptor type 2-like
OmyAS00166089.LOC110538808	LOC110538808	4356	8221	let-7d-3p	7746	7767	-22.17	151	7747	7767	-17.6	somatostatin receptor type 2-like
OmyAS00166089.LOC110538808	LOC110538808	4356	8221	mir-193a-5p	7998	8019	-18.21	126	7998	8019	-15.7	somatostatin receptor type 2-like
OmyAS00166089.LOC110538808	LOC110538808	4356	8221	mir-193b-3p	7998	8019	-18.21	126	7998	8019	-15.7	somatostatin receptor type 2-like
OmyAS00166089.LOC110538808	LOC110538808	4356	8221	mir-125a-5p	8108	8129	-23.99	163	8110	8129	-18.2	somatostatin receptor type 2-like
OmyAS00166089.LOC110538808	LOC110538808	4356	8221	mir-125b-5p	8108	8129	-23.99	163	8110	8129	-18.2	somatostatin receptor type 2-like
OmyAS00056563.lyz2	lyz2	1015	1555	let-7d-3p	1080	1101	-14.2	151	1094	1116	-14.9	lysozyme II
OmyAS00123538.masp2	masp2	2831	4635	mir-199c-3p	3652	3673	-14.83	138	3653	3673	-13.5	mannan binding lectin serine peptidase 2
OmyAS00123538.masp2	masp2	2831	4635	mir-22a-3p	4283	4304	-15.64	156	4270	4289	-12.8	mannan binding lectin serine peptidase 2
OmyAS00347916.rpl9	rpl9	283	460	mir-129b	297	318	-19.13	143	280	301	-13.7	ribosomal protein L9
OmyAS00347916.rpl9	rpl9	283	460	mir-129b	297	318	-19.13	143	280	301	-13.7	ribosomal protein L9
OmyAS00347916.rpl9	rpl9	283	460	mir-129b	297	318	-19.13	143	280	301	-13.7	ribosomal protein L9
OmyAS00347916.rpl9	rpl9	283	460	mir-129b	297	318	-19.13	143	280	301	-13.7	ribosomal protein L9
OmyAS00347916.rpl9	rpl9	283	460	mir-129b-5p	297	318	-19.13	143	280	301	-13.7	ribosomal protein L9
OmyAS00298938.sh3bgrl	sh3bgrl	1084	1898	let-7a-5p	1222	1243	-11.73	120	1237	1254	-13	SH3 domain binding glutamate rich protein like
OmyAS00298938.sh3bgrl	sh3bgrl	1084	1898	mir-181a-5p	1249	1270	-14	134	1244	1267	-14.3	SH3 domain binding glutamate rich protein like
OmyAS00298938.sh3bgrl	sh3bgrl	1084	1898	mir-181a-5p	1249	1270	-14	134	1244	1267	-14.3	SH3 domain binding glutamate rich protein like
OmyAS00298938.sh3bgrl	sh3bgrl	1084	1898	mir-181a-5p	1249	1270	-14	134	1244	1267	-14.3	SH3 domain binding glutamate rich protein like
OmyAS00298938.sh3bgrl	sh3bgrl	1084	1898	mir-181a-5p	1249	1270	-14	134	1244	1267	-14.3	SH3 domain binding glutamate rich protein like
OmyAS00298938.sh3bgrl	sh3bgrl	1084	1898	mir-181a-5p	1249	1270	-14	134	1244	1267	-14.3	SH3 domain binding glutamate rich protein like
OmyAS00298938.sh3bgrl	sh3bgrl	1084	1898	mir-181a-5p	1249	1270	-14	134	1244	1267	-14.3	SH3 domain binding glutamate rich protein like
OmyAS00298938.sh3bgrl	sh3bgrl	1084	1898	mir-193a-5p	1457	1478	-19.18	172	1456	1478	-15.5	SH3 domain binding glutamate rich protein like
OmyAS00298938.sh3bgrl	sh3bgrl	1084	1898	mir-193b-3p	1457	1478	-19.18	172	1456	1478	-15.5	SH3 domain binding glutamate rich protein like
OmyAS00298938.sh3bgrl	sh3bgrl	1084	1898	mir-196b-5p	1464	1485	-10.51	121	1473	1496	-12.8	SH3 domain binding glutamate rich protein like
OmyAS00298938.sh3bgrl	sh3bgrl	1084	1898	mir-196b-5p	1464	1485	-10.51	121	1473	1496	-12.8	SH3 domain binding glutamate rich protein like
OmyAS00298938.sh3bgrl	sh3bgrl	1084	1898	let-7a-5p	1476	1497	-19.1	151	1476	1497	-17.2	SH3 domain binding glutamate rich protein like
OmyAS00298938.sh3bgrl	sh3bgrl	1084	1898	mir-204b	1819	1840	-16.53	135	1819	1840	-13.7	SH3 domain binding glutamate rich protein like
OmyAS00330328.slc31a1	slc31a1	2700	4526	let-7a-5p	3025	3046	-17.57	135	3025	3046	-15.5	solute carrier family 31 member 1
OmyAS00330328.slc31a1	slc31a1	2700	4526	mir-202-3p	3075	3096	-15.16	133	3075	3096	-14.2	solute carrier family 31 member 1
OmyAS00330328.slc31a1	slc31a1	2700	4526	mir-122-5p	3128	3149	-11.81	125	3128	3149	-12.3	solute carrier family 31 member 1
OmyAS00330328.slc31a1	slc31a1	2700	4526	mir-135b-3p	3211	3232	-18.84	143	3209	3232	-16.4	solute carrier family 31 member 1
OmyAS00330328.slc31a1	slc31a1	2700	4526	mir-218b	3364	3385	-22.16	147	3364	3385	-15.8	solute carrier family 31 member 1
OmyAS00331295.slc3a2	slc3a2	2298	2888	mir-133c	2304	2325	-19.26	142	2306	2325	-15.6	solute carrier family 3 member 2
OmyAS00331295.slc3a2	slc3a2	2298	2888	mir-221-3p	2326	2347	-11.37	126	2323	2346	-12.3	solute carrier family 3 member 2
OmyAS00331295.slc3a2	slc3a2	2298	2888	mir-221-5p	2326	2347	-11.37	126	2323	2346	-12.3	solute carrier family 3 member 2
OmyAS00331295.slc3a2	slc3a2	2298	2888	mir-138a	2523	2544	-13.19	120	2523	2544	-12.6	solute carrier family 3 member 2
OmyAS00331295.slc3a2	slc3a2	2298	2888	mir-138a	2523	2544	-13.19	120	2523	2544	-12.6	solute carrier family 3 member 2
OmyAS00331295.slc3a2	slc3a2	2298	2888	mir-138a	2523	2544	-13.19	120	2523	2544	-12.6	solute carrier family 3 member 2
OmyAS00331295.slc3a2	slc3a2	2298	2888	mir-138a	2523	2544	-13.19	120	2523	2544	-12.6	solute carrier family 3 member 2
OmyAS00331295.slc3a2	slc3a2	2298	2888	mir-18b-5p	2779	2800	-14.91	123	2761	2783	-12.5	solute carrier family 3 member 2
OmyAS00331295.slc3a2	slc3a2	2298	2888	mir-196a-5p	2865	2886	-16.07	154	2865	2886	-12.7	solute carrier family 3 member 2
OmyAS00331295.slc3a2	slc3a2	2298	2888	mir-196a-5p	2865	2886	-16.07	154	2865	2886	-12.7	solute carrier family 3 member 2
OmyAS00331295.slc3a2	slc3a2	2298	2888	mir-196a-5p	2865	2886	-16.07	154	2865	2886	-12.7	solute carrier family 3 member 2
OmyAS00331295.slc3a2	slc3a2	2298	2888	mir-196a-5p	2865	2886	-16.07	154	2865	2886	-12.7	solute carrier family 3 member 2
OmyAS00331295.slc3a2	slc3a2	2298	2888	mir-196b-5p	2865	2886	-16.07	154	2865	2886	-12.7	solute carrier family 3 member 2
OmyAS00331295.slc3a2	slc3a2	2298	2888	mir-196b-5p	2865	2886	-16.07	154	2865	2886	-12.7	solute carrier family 3 member 2
OmyAS00331295.slc3a2	slc3a2	2298	2888	mir-196b-5p	2865	2886	-16.07	154	2865	2886	-12.7	solute carrier family 3 member 2
OmyAS00331295.slc3a2	slc3a2	2298	2888	mir-196b-5p	2865	2886	-16.07	154	2865	2886	-12.7	solute carrier family 3 member 2
OmyAS00117811.smim1	smim1	722	1064	mir-196a-5p	744	765	-18.68	129	744	764	-16.4	small integral membrane protein 1 (Vel blood group)
OmyAS00117811.smim1	smim1	722	1064	mir-196a-5p	744	765	-18.68	129	744	764	-16.4	small integral membrane protein 1 (Vel blood group)
OmyAS00117811.smim1	smim1	722	1064	mir-196a-5p	744	765	-18.68	129	744	764	-16.4	small integral membrane protein 1 (Vel blood group)
OmyAS00117811.smim1	smim1	722	1064	mir-196a-5p	744	765	-18.68	129	744	764	-16.4	small integral membrane protein 1 (Vel blood group)
OmyAS00117811.smim1	smim1	722	1064	mir-196b-5p	744	765	-18.1	124	744	764	-14.7	small integral membrane protein 1 (Vel blood group)
OmyAS00117811.smim1	smim1	722	1064	mir-196b-5p	744	765	-18.1	124	744	764	-14.7	small integral membrane protein 1 (Vel blood group)
OmyAS00117811.smim1	smim1	722	1064	mir-196b-5p	744	765	-18.68	129	744	764	-14.7	small integral membrane protein 1 (Vel blood group)
OmyAS00117811.smim1	smim1	722	1064	mir-196b-5p	744	765	-18.68	129	744	764	-14.7	small integral membrane protein 1 (Vel blood group)
OmyAS00117811.smim1	smim1	722	1064	mir-107b	800	821	-17.96	157	800	821	-17.6	small integral membrane protein 1 (Vel blood group)
OmyAS00117811.smim1	smim1	722	1064	mir-107b	800	821	-17.96	157	800	821	-17.6	small integral membrane protein 1 (Vel blood group)
OmyAS00117811.smim1	smim1	722	1064	mir-107b	800	821	-17.96	157	800	821	-17.6	small integral membrane protein 1 (Vel blood group)
OmyAS00117811.smim1	smim1	722	1064	mir-107b	800	821	-17.96	157	800	821	-17.6	small integral membrane protein 1 (Vel blood group)
OmyAS00117811.smim1	smim1	722	1064	mir-130c-3p	927	948	-13.27	159	927	948	-12.3	small integral membrane protein 1 (Vel blood group)
OmyAS00240833.col1a2	col1a2	5049	5955	mir-16b-5p	5567	5589	-14.72	133	5567	5589	-12.2	collagen, type I, alpha 2
OmyAS00240833.col1a2	col1a2	5049	5955	mir-124-6-5p	5568	5590	-16.65	132	5570	5590	-12.7	collagen, type I, alpha 2
OmyAS00240833.col1a2	col1a2	5049	5955	mir-124a	5568	5590	-16.65	132	5570	5590	-12.7	collagen, type I, alpha 2
OmyAS00240833.col1a2	col1a2	5049	5955	mir-124a	5568	5590	-16.65	132	5570	5590	-12.7	collagen, type I, alpha 2
OmyAS00240833.col1a2	col1a2	5049	5955	mir-124a	5568	5590	-16.65	132	5570	5590	-12.7	collagen, type I, alpha 2
OmyAS00240833.col1a2	col1a2	5049	5955	mir-124a	5568	5590	-16.65	132	5570	5590	-12.7	collagen, type I, alpha 2
OmyAS00240833.col1a2	col1a2	5049	5955	mir-124a-1-3p	5568	5590	-16.65	132	5570	5590	-12.7	collagen, type I, alpha 2
OmyAS00240833.col1a2	col1a2	5049	5955	mir-124b	5568	5590	-16.65	132	5570	5590	-12.7	collagen, type I, alpha 2
OmyAS00075081.dpep1	dpep1	1841	2229	mir-200b-5p	1872	1894	-14.63	137	1855	1876	-14.3	dipeptidase 1
OmyAS00075081.dpep1	dpep1	1841	2229	mir-139-5p	2044	2066	-18.12	148	2045	2066	-15.2	dipeptidase 1
OmyAS00075081.dpep1	dpep1	1841	2229	mir-139-5p	2044	2066	-18.12	148	2045	2066	-15.2	dipeptidase 1
OmyAS00075081.dpep1	dpep1	1841	2229	mir-139-5p	2044	2066	-18.12	148	2045	2066	-15.2	dipeptidase 1
OmyAS00075081.dpep1	dpep1	1841	2229	mir-139-5p	2044	2066	-18.12	148	2045	2066	-15.2	dipeptidase 1
OmyAS00201727.etfrf1	etfrf1	1243	1901	let-7d-3p	1380	1402	-19.29	137	1380	1402	-17.3	electron transfer flavoprotein regulatory factor 1
OmyAS00201727.etfrf1	etfrf1	1243	1901	let-7a-5p	1705	1727	-14.49	129	1705	1727	-13.3	electron transfer flavoprotein regulatory factor 1
OmyAS00201727.etfrf1	etfrf1	1243	1901	let-7d-3p	1705	1727	-14.77	125	1705	1727	-13	electron transfer flavoprotein regulatory factor 1
OmyAS00201727.etfrf1	etfrf1	1243	1901	mir-124-6-5p	1705	1727	-18.15	147	1705	1727	-16.6	electron transfer flavoprotein regulatory factor 1
OmyAS00201727.etfrf1	etfrf1	1243	1901	mir-124a	1705	1727	-18.15	147	1705	1727	-16.6	electron transfer flavoprotein regulatory factor 1
OmyAS00201727.etfrf1	etfrf1	1243	1901	mir-124a	1705	1727	-18.15	147	1705	1727	-16.6	electron transfer flavoprotein regulatory factor 1
OmyAS00201727.etfrf1	etfrf1	1243	1901	mir-124a	1705	1727	-18.15	147	1705	1727	-16.6	electron transfer flavoprotein regulatory factor 1
OmyAS00201727.etfrf1	etfrf1	1243	1901	mir-124a	1705	1727	-18.15	147	1705	1727	-16.6	electron transfer flavoprotein regulatory factor 1
OmyAS00201727.etfrf1	etfrf1	1243	1901	mir-124a-1-3p	1705	1727	-18.15	147	1705	1727	-16.6	electron transfer flavoprotein regulatory factor 1
OmyAS00201727.etfrf1	etfrf1	1243	1901	mir-124b	1705	1727	-18.15	147	1705	1727	-16.6	electron transfer flavoprotein regulatory factor 1
OmyAS00036204.fbxo32	fbxo32	2200	3903	mir-199c-3p	2315	2337	-19.82	166	2333	2354	-13.6	F-box protein 32
OmyAS00036204.fbxo32	fbxo32	2200	3903	mir-22a-3p	2372	2394	-19.9	145	2373	2394	-16.6	F-box protein 32
OmyAS00036204.fbxo32	fbxo32	2200	3903	mir-101b-5p	2374	2396	-14.86	130	2374	2396	-12.2	F-box protein 32
OmyAS00036204.fbxo32	fbxo32	2200	3903	mir-16c-5p	2384	2406	-14.23	129	2388	2412	-13.5	F-box protein 32
OmyAS00036204.fbxo32	fbxo32	2200	3903	mir-22a-3p	2388	2410	-19.83	133	2373	2394	-16.6	F-box protein 32
OmyAS00036204.fbxo32	fbxo32	2200	3903	mir-139-5p	2399	2421	-13.71	135	2390	2413	-12.5	F-box protein 32
OmyAS00036204.fbxo32	fbxo32	2200	3903	mir-139-5p	2399	2421	-13.71	135	2390	2413	-12.5	F-box protein 32
OmyAS00036204.fbxo32	fbxo32	2200	3903	mir-19a-5p	2625	2647	-17.1	151	2624	2647	-14.6	F-box protein 32
OmyAS00036204.fbxo32	fbxo32	2200	3903	mir-19b-3p	2625	2647	-18.22	150	2624	2647	-15.7	F-box protein 32
OmyAS00036204.fbxo32	fbxo32	2200	3903	mir-16b-5p	3180	3202	-16.66	142	3180	3202	-13	F-box protein 32
OmyAS00036204.fbxo32	fbxo32	2200	3903	mir-16b-5p	3180	3202	-16.66	142	3180	3202	-13	F-box protein 32
OmyAS00036204.fbxo32	fbxo32	2200	3903	mir-130d	3547	3569	-18.86	150	3549	3569	-15.5	F-box protein 32
OmyAS00328473.leap-2b	leap-2b	1145	1891	mir-138a	1466	1488	-17.59	142	1470	1488	-13.9	liver-expressed antimicrobial peptide 2B
OmyAS00328473.leap-2b	leap-2b	1145	1891	mir-138a	1466	1488	-17.59	142	1470	1488	-13.9	liver-expressed antimicrobial peptide 2B
OmyAS00328473.leap-2b	leap-2b	1145	1891	mir-138a	1466	1488	-17.59	142	1470	1488	-13.9	liver-expressed antimicrobial peptide 2B
OmyAS00328473.leap-2b	leap-2b	1145	1891	mir-138a	1466	1488	-17.59	142	1470	1488	-13.9	liver-expressed antimicrobial peptide 2B
OmyAS00328473.leap-2b	leap-2b	1145	1891	mir-222b-5p	1735	1757	-14.95	134	1734	1757	-12.32	liver-expressed antimicrobial peptide 2B
OmyAS00328473.leap-2b	leap-2b	1145	1891	mir-146d-3p	1752	1774	-20.29	142	1755	1774	-13.7	liver-expressed antimicrobial peptide 2B
OmyAS00177119.LOC110485435	LOC110485435	1926	2094	mir-219c-5p	1922	1948	-16.92	130	1927	1948	-15.7	receptor-interacting serine/threonine-protein kinase 3-like
OmyAS00177119.LOC110485435	LOC110485435	1926	2094	mir-106a-3p	1959	1981	-16.11	152	1960	1981	-13	receptor-interacting serine/threonine-protein kinase 3-like
OmyAS00177119.LOC110485435	LOC110485435	1926	2094	mir-106a-5p	1959	1981	-16.11	152	1960	1981	-13	receptor-interacting serine/threonine-protein kinase 3-like
OmyAS00177119.LOC110485435	LOC110485435	1926	2094	mir-17a-5p	1959	1981	-15.99	152	1960	1981	-13	receptor-interacting serine/threonine-protein kinase 3-like
OmyAS00178099.LOC110485609	LOC110485609	1137	2107	mir-128b-3p	1422	1444	-20.48	147	1422	1444	-16.5	aspartate aminotransferase, cytoplasmic-like
OmyAS00178099.LOC110485609	LOC110485609	1137	2107	mir-128b-3p	1422	1444	-20.48	147	1422	1444	-16.5	aspartate aminotransferase, cytoplasmic-like
OmyAS00178099.LOC110485609	LOC110485609	1137	2107	mir-128b-3p	1422	1444	-20.48	147	1422	1444	-16.5	aspartate aminotransferase, cytoplasmic-like
OmyAS00178099.LOC110485609	LOC110485609	1137	2107	mir-128b-3p	1422	1444	-20.48	147	1422	1444	-16.5	aspartate aminotransferase, cytoplasmic-like
OmyAS00178099.LOC110485609	LOC110485609	1137	2107	let-7d-3p	1557	1579	-11.17	122	1550	1571	-13.5	aspartate aminotransferase, cytoplasmic-like
OmyAS00179113.LOC110485870	LOC110485870	5161	5746	mir-145-5p	5154	5183	-14.29	125	5169	5191	-15.3	myomesin-2-like
OmyAS00179113.LOC110485870	LOC110485870	5161	5746	mir-140-5p	5451	5473	-24.58	134	5451	5473	-18.2	myomesin-2-like
OmyAS00179113.LOC110485870	LOC110485870	5161	5746	mir-124a-3p	5625	5647	-15.36	133	5625	5647	-12.1	myomesin-2-like
OmyAS00179113.LOC110485870	LOC110485870	5161	5746	mir-124a-3p	5625	5647	-15.36	133	5625	5647	-12.1	myomesin-2-like
OmyAS00179113.LOC110485870	LOC110485870	5161	5746	mir-182-5p	5658	5680	-12.24	120	5652	5671	-12.8	myomesin-2-like
OmyAS00179113.LOC110485870	LOC110485870	5161	5746	mir-182-5p	5658	5680	-12.24	120	5652	5671	-12.8	myomesin-2-like
OmyAS00179453.LOC110485967	LOC110485967	1019	1697	mir-133d-3p	1104	1126	-16.67	135	1104	1126	-13.7	uncharacterized protein C17orf67 homolog
OmyAS00179453.LOC110485967	LOC110485967	1019	1697	mir-133d-5p	1104	1126	-16.67	135	1104	1126	-13.7	uncharacterized protein C17orf67 homolog
OmyAS00175667.LOC110487068	LOC110487068	1540	1739	mir-193a-5p	1711	1733	-17.05	148	1712	1733	-14.1	uncharacterized LOC110487068
OmyAS00175667.LOC110487068	LOC110487068	1540	1739	mir-193b-3p	1711	1733	-17.05	148	1712	1733	-14.1	uncharacterized LOC110487068
OmyAS00167399.LOC110487203	LOC110487203	4427	4735	mir-19b-3p	4457	4479	-17.79	124	4457	4479	-15.4	myosin heavy chain, fast skeletal muscle-like
OmyAS00167399.LOC110487203	LOC110487203	4427	4735	mir-101b-5p	4459	4481	-13.03	150	4459	4481	-12.5	myosin heavy chain, fast skeletal muscle-like
OmyAS00167399.LOC110487203	LOC110487203	4427	4735	mir-125a-5p	4602	4624	-16.37	130	4602	4624	-13.7	myosin heavy chain, fast skeletal muscle-like
OmyAS00167399.LOC110487203	LOC110487203	4427	4735	mir-125b-2-3p	4602	4624	-16.37	130	4602	4624	-13.7	myosin heavy chain, fast skeletal muscle-like
OmyAS00167399.LOC110487203	LOC110487203	4427	4735	mir-129b	4609	4631	-16.68	125	4591	4610	-14.1	myosin heavy chain, fast skeletal muscle-like
OmyAS00167399.LOC110487203	LOC110487203	4427	4735	mir-129b	4609	4631	-16.68	125	4591	4610	-14.1	myosin heavy chain, fast skeletal muscle-like
OmyAS00167399.LOC110487203	LOC110487203	4427	4735	mir-129b	4609	4631	-16.68	125	4591	4610	-14.1	myosin heavy chain, fast skeletal muscle-like
OmyAS00167399.LOC110487203	LOC110487203	4427	4735	mir-129b	4609	4631	-16.68	125	4591	4610	-14.1	myosin heavy chain, fast skeletal muscle-like
OmyAS00167399.LOC110487203	LOC110487203	4427	4735	mir-129b-5p	4609	4631	-16.68	125	4591	4610	-14.1	myosin heavy chain, fast skeletal muscle-like
OmyAS00167399.LOC110487203	LOC110487203	4427	4735	mir-122-5p	4658	4680	-17.83	143	4660	4680	-13.5	myosin heavy chain, fast skeletal muscle-like
OmyAS00167399.LOC110487203	LOC110487203	4427	4735	mir-140-5p	4676	4698	-18.38	128	4676	4696	-15.2	myosin heavy chain, fast skeletal muscle-like
OmyAS00202359.LOC110490451	LOC110490451	627	900	mir-2188-5p	683	705	-16.48	121	684	705	-15.2	Ig kappa-b4 chain C region-like
OmyAS00202359.LOC110490451	LOC110490451	627	900	mir-2188-5p	683	705	-16.48	121	684	705	-15.2	Ig kappa-b4 chain C region-like
OmyAS00202359.LOC110490451	LOC110490451	627	900	mir-2188-5p	683	705	-16.48	121	684	705	-15.2	Ig kappa-b4 chain C region-like
OmyAS00202359.LOC110490451	LOC110490451	627	900	mir-2188-5p	683	705	-16.48	121	684	705	-15.2	Ig kappa-b4 chain C region-like
OmyAS00202644.LOC110490514	LOC110490514	845	1282	mir-122-5p	864	886	-15.2	122	864	886	-12.1	normal mucosa of esophagus-specific gene 1 protein-like
OmyAS00202644.LOC110490514	LOC110490514	845	1282	mir-193a-5p	922	944	-19.91	129	921	944	-17.1	normal mucosa of esophagus-specific gene 1 protein-like
OmyAS00202644.LOC110490514	LOC110490514	845	1282	mir-193b-3p	922	944	-19.91	129	921	944	-17.1	normal mucosa of esophagus-specific gene 1 protein-like
OmyAS00202644.LOC110490514	LOC110490514	845	1282	mir-129b	1078	1100	-26.57	143	1080	1100	-21.4	normal mucosa of esophagus-specific gene 1 protein-like
OmyAS00202644.LOC110490514	LOC110490514	845	1282	mir-129b	1078	1100	-26.57	143	1080	1100	-21.4	normal mucosa of esophagus-specific gene 1 protein-like
OmyAS00202644.LOC110490514	LOC110490514	845	1282	mir-129b	1078	1100	-26.57	143	1080	1100	-21.4	normal mucosa of esophagus-specific gene 1 protein-like
OmyAS00202644.LOC110490514	LOC110490514	845	1282	mir-129b	1078	1100	-26.57	143	1080	1100	-21.4	normal mucosa of esophagus-specific gene 1 protein-like
OmyAS00202644.LOC110490514	LOC110490514	845	1282	mir-129b-5p	1078	1100	-26.57	143	1080	1100	-21.4	normal mucosa of esophagus-specific gene 1 protein-like
OmyAS00202644.LOC110490514	LOC110490514	845	1282	mir-206-5p	1126	1148	-16.68	138	1126	1148	-13.4	normal mucosa of esophagus-specific gene 1 protein-like
OmyAS00207752.LOC110490539	LOC110490539	801	1073	mir-125a-5p	881	903	-16.03	125	881	903	-12.1	Ig kappa-b4 chain C region-like
OmyAS00207752.LOC110490539	LOC110490539	801	1073	mir-125b-5p	881	903	-16.03	125	881	903	-12.1	Ig kappa-b4 chain C region-like
OmyAS00207752.LOC110490539	LOC110490539	801	1073	mir-10c-5p	941	963	-19.43	134	941	961	-15.2	Ig kappa-b4 chain C region-like
OmyAS00207752.LOC110490539	LOC110490539	801	1073	mir-10c-5p	941	963	-19.43	134	941	961	-15.2	Ig kappa-b4 chain C region-like
OmyAS00208850.LOC110491216	LOC110491216	1039	1075	mir-18b-5p	1053	1075	-11.22	148	1032	1054	-12.7	microfibril-associated glycoprotein 4-like
OmyAS00209459.LOC110492820	LOC110492820	1167	1350	mir-143-5p	1226	1248	-15.09	128	1226	1246	-12.9	pepsin A-like
OmyAS00209458.LOC110492820	LOC110492820	1167	1350	mir-143-5p	1226	1248	-15.09	128	1226	1246	-12.9	pepsin A-like
OmyAS00223789.LOC110493653	LOC110493653	3083	4649	mir-130d	3091	3113	-11.78	125	3084	3103	-13.9	protein disulfide-isomerase-like
OmyAS00223789.LOC110493653	LOC110493653	3083	4649	mir-217a	3381	3403	-18.98	147	3379	3403	-18.4	protein disulfide-isomerase-like
OmyAS00223789.LOC110493653	LOC110493653	3083	4649	mir-217b	3381	3403	-18.98	147	3379	3403	-18.4	protein disulfide-isomerase-like
OmyAS00223789.LOC110493653	LOC110493653	3083	4649	mir-138a	3434	3456	-17.43	132	3440	3456	-15.8	protein disulfide-isomerase-like
OmyAS00223789.LOC110493653	LOC110493653	3083	4649	mir-138a	3434	3456	-17.43	132	3440	3456	-15.8	protein disulfide-isomerase-like
OmyAS00223789.LOC110493653	LOC110493653	3083	4649	mir-138a	3434	3456	-17.43	132	3440	3456	-15.8	protein disulfide-isomerase-like
OmyAS00223789.LOC110493653	LOC110493653	3083	4649	mir-138a	3434	3456	-17.43	132	3440	3456	-15.8	protein disulfide-isomerase-like
OmyAS00223789.LOC110493653	LOC110493653	3083	4649	mir-140-5p	3526	3548	-19.21	152	3527	3548	-15.3	protein disulfide-isomerase-like
OmyAS00223789.LOC110493653	LOC110493653	3083	4649	mir-222a-5p	3705	3727	-15.34	139	3707	3727	-13.3	protein disulfide-isomerase-like
OmyAS00223789.LOC110493653	LOC110493653	3083	4649	mir-210-5p	3711	3733	-17.02	145	3711	3733	-13.8	protein disulfide-isomerase-like
OmyAS00223789.LOC110493653	LOC110493653	3083	4649	mir-130c-5p	4082	4104	-16.34	130	4082	4104	-12.2	protein disulfide-isomerase-like
OmyAS00231173.LOC110493785	LOC110493785	1350	1955	mir-146a	1395	1417	-15.86	121	1396	1417	-12.4	myelin and lymphocyte protein-like
OmyAS00231173.LOC110493785	LOC110493785	1350	1955	mir-146a-5p	1395	1417	-15.86	121	1396	1417	-12.4	myelin and lymphocyte protein-like
OmyAS00231173.LOC110493785	LOC110493785	1350	1955	mir-22a-3p	1399	1421	-18.8	129	1402	1421	-14.9	myelin and lymphocyte protein-like
OmyAS00226502.LOC110494388	LOC110494388	4813	8221	mir-148b-3p	4829	4851	-16.96	140	4831	4851	-13.6	major facilitator superfamily domain-containing protein 4A-like
OmyAS00226502.LOC110494388	LOC110494388	4813	8221	mir-183-5p	5005	5027	-17.92	140	5005	5027	-16.4	major facilitator superfamily domain-containing protein 4A-like
OmyAS00226502.LOC110494388	LOC110494388	4813	8221	mir-148a-5p	6108	6130	-17.33	148	6108	6129	-12.8	major facilitator superfamily domain-containing protein 4A-like
OmyAS00226502.LOC110494388	LOC110494388	4813	8221	mir-130b-5p	7069	7091	-19.46	169	7072	7091	-16.3	major facilitator superfamily domain-containing protein 4A-like
OmyAS00226502.LOC110494388	LOC110494388	4813	8221	mir-130d-3p	7069	7091	-14.44	161	7069	7091	-13.72	major facilitator superfamily domain-containing protein 4A-like
OmyAS00226502.LOC110494388	LOC110494388	4813	8221	mir-183-5p	8071	8093	-15.23	151	8080	8099	-14.3	major facilitator superfamily domain-containing protein 4A-like
OmyAS00244565.LOC110495908	LOC110495908	2033	2296	mir-196a-5p	2048	2070	-19.04	153	2048	2070	-14.6	formimidoyltransferase-cyclodeaminase-like
OmyAS00244565.LOC110495908	LOC110495908	2033	2296	mir-196a-5p	2048	2070	-19.04	153	2048	2070	-14.6	formimidoyltransferase-cyclodeaminase-like
OmyAS00244565.LOC110495908	LOC110495908	2033	2296	mir-196a-5p	2048	2070	-19.04	153	2048	2070	-14.6	formimidoyltransferase-cyclodeaminase-like
OmyAS00244565.LOC110495908	LOC110495908	2033	2296	mir-196a-5p	2048	2070	-19.04	153	2048	2070	-14.6	formimidoyltransferase-cyclodeaminase-like
OmyAS00244565.LOC110495908	LOC110495908	2033	2296	mir-196b-5p	2048	2070	-15.55	145	2048	2070	-14.6	formimidoyltransferase-cyclodeaminase-like
OmyAS00244565.LOC110495908	LOC110495908	2033	2296	mir-196b-5p	2048	2070	-19.04	153	2048	2070	-14.6	formimidoyltransferase-cyclodeaminase-like
OmyAS00244565.LOC110495908	LOC110495908	2033	2296	mir-122-5p	2145	2167	-11.41	163	2160	2180	-15.6	formimidoyltransferase-cyclodeaminase-like
OmyAS00239631.LOC110496321	LOC110496321	707	987	mir-184-5p	744	766	-13.49	136	738	757	-13.3	Ig kappa-b4 chain C region-like
OmyAS00239631.LOC110496321	LOC110496321	707	987	mir-184a	744	766	-13.49	136	738	757	-13.3	Ig kappa-b4 chain C region-like
OmyAS00239631.LOC110496321	LOC110496321	707	987	mir-138a	806	828	-13.43	121	808	828	-12.8	Ig kappa-b4 chain C region-like
OmyAS00239631.LOC110496321	LOC110496321	707	987	mir-138a	806	828	-13.43	121	808	828	-12.8	Ig kappa-b4 chain C region-like
OmyAS00239631.LOC110496321	LOC110496321	707	987	mir-138a	806	828	-13.43	121	808	828	-12.8	Ig kappa-b4 chain C region-like
OmyAS00239631.LOC110496321	LOC110496321	707	987	mir-138a	806	828	-13.43	121	808	828	-12.8	Ig kappa-b4 chain C region-like
OmyAS00250362.LOC110498677	LOC110498677	1818	2210	mir-1788-5p	1857	1879	-20.16	134	1857	1879	-15.1	spermine oxidase-like
OmyAS00250362.LOC110498677	LOC110498677	1818	2210	mir-130d	1998	2020	-16.85	148	1998	2020	-14.5	spermine oxidase-like
OmyAS00261347.LOC110499392	LOC110499392	4987	5665	mir-132a	5422	5444	-14.29	134	5422	5440	-12	myomesin-2-like
OmyAS00261347.LOC110499392	LOC110499392	4987	5665	mir-132a	5422	5444	-14.29	134	5422	5440	-12	myomesin-2-like
OmyAS00261347.LOC110499392	LOC110499392	4987	5665	mir-132a	5422	5444	-14.29	134	5422	5440	-12	myomesin-2-like
OmyAS00261347.LOC110499392	LOC110499392	4987	5665	mir-132a	5422	5444	-14.29	134	5422	5440	-12	myomesin-2-like
OmyAS00261347.LOC110499392	LOC110499392	4987	5665	mir-132b	5422	5444	-14.29	134	5422	5440	-12	myomesin-2-like
OmyAS00269912.LOC110499712	LOC110499712	1710	2709	mir-222a-5p	1716	1738	-21.63	140	1716	1738	-20.2	tetraspanin-8-like
OmyAS00269912.LOC110499712	LOC110499712	1710	2709	mir-222b-3p	1716	1738	-21.86	144	1716	1738	-19.1	tetraspanin-8-like
OmyAS00269912.LOC110499712	LOC110499712	1710	2709	mir-222b-3p	1716	1738	-21.86	144	1716	1738	-19.1	tetraspanin-8-like
OmyAS00269912.LOC110499712	LOC110499712	1710	2709	mir-222b-3p	1716	1738	-21.86	144	1716	1738	-19.1	tetraspanin-8-like
OmyAS00269912.LOC110499712	LOC110499712	1710	2709	mir-222b-3p	1716	1738	-21.86	144	1716	1738	-19.1	tetraspanin-8-like
OmyAS00269912.LOC110499712	LOC110499712	1710	2709	mir-181a-5p	1915	1937	-17.58	124	1915	1937	-14.3	tetraspanin-8-like
OmyAS00269912.LOC110499712	LOC110499712	1710	2709	mir-181a-5p	1915	1937	-17.58	124	1915	1937	-14.3	tetraspanin-8-like
OmyAS00269912.LOC110499712	LOC110499712	1710	2709	mir-181a-5p	1915	1937	-17.58	124	1915	1937	-14.3	tetraspanin-8-like
OmyAS00269912.LOC110499712	LOC110499712	1710	2709	mir-181a-5p	1915	1937	-17.58	124	1915	1937	-14.3	tetraspanin-8-like
OmyAS00269912.LOC110499712	LOC110499712	1710	2709	mir-181a-5p	1915	1937	-17.58	124	1915	1937	-14.3	tetraspanin-8-like
OmyAS00269912.LOC110499712	LOC110499712	1710	2709	mir-181a-5p	1915	1937	-17.58	124	1915	1937	-14.3	tetraspanin-8-like
OmyAS00269912.LOC110499712	LOC110499712	1710	2709	mir-181a-5p	1915	1937	-17.58	124	1915	1937	-14.3	tetraspanin-8-like
OmyAS00269912.LOC110499712	LOC110499712	1710	2709	mir-181a-5p	1915	1937	-17.58	124	1915	1937	-14.3	tetraspanin-8-like
OmyAS00269912.LOC110499712	LOC110499712	1710	2709	mir-181a-5p	1915	1937	-17.58	124	1915	1937	-14.3	tetraspanin-8-like
OmyAS00269912.LOC110499712	LOC110499712	1710	2709	mir-16b-5p	1980	2002	-18.19	158	1980	2002	-15.6	tetraspanin-8-like
OmyAS00269912.LOC110499712	LOC110499712	1710	2709	mir-16b-5p	1980	2002	-18.19	158	1980	2002	-15.6	tetraspanin-8-like
OmyAS00269912.LOC110499712	LOC110499712	1710	2709	mir-124b-5p	2478	2500	-11.47	142	2459	2479	-14.1	tetraspanin-8-like
OmyAS00269912.LOC110499712	LOC110499712	1710	2709	mir-124c-5p	2478	2500	-11.47	142	2459	2479	-14.1	tetraspanin-8-like
OmyAS00269912.LOC110499712	LOC110499712	1710	2709	mir-200b-5p	2592	2614	-14.22	136	2592	2614	-12.3	tetraspanin-8-like
OmyAS00269912.LOC110499712	LOC110499712	1710	2709	mir-2188-5p	2666	2688	-13.86	132	2666	2687	-13.4	tetraspanin-8-like
OmyAS00269912.LOC110499712	LOC110499712	1710	2709	mir-2188-5p	2666	2688	-13.86	132	2666	2687	-13.4	tetraspanin-8-like
OmyAS00269912.LOC110499712	LOC110499712	1710	2709	mir-2188-5p	2666	2688	-13.86	132	2666	2687	-13.4	tetraspanin-8-like
OmyAS00269912.LOC110499712	LOC110499712	1710	2709	mir-2188-5p	2666	2688	-13.86	132	2666	2687	-13.4	tetraspanin-8-like
OmyAS00266249.LOC110499905	LOC110499905	2813	5340	mir-22a-3p	2845	2867	-17.14	154	2846	2867	-16.6	ankyrin repeat and sterile alpha motif domain-containing protein 1B-like
OmyAS00266249.LOC110499905	LOC110499905	2813	5340	mir-139-5p	3444	3466	-13.75	158	3445	3466	-12.3	ankyrin repeat and sterile alpha motif domain-containing protein 1B-like
OmyAS00266249.LOC110499905	LOC110499905	2813	5340	let-7j	3489	3511	-15.63	141	3490	3511	-13.5	ankyrin repeat and sterile alpha motif domain-containing protein 1B-like
OmyAS00266249.LOC110499905	LOC110499905	2813	5340	mir-221-3p	4030	4052	-13.53	162	4031	4052	-13.2	ankyrin repeat and sterile alpha motif domain-containing protein 1B-like
OmyAS00266249.LOC110499905	LOC110499905	2813	5340	mir-221-5p	4030	4052	-13.53	162	4031	4052	-13.2	ankyrin repeat and sterile alpha motif domain-containing protein 1B-like
OmyAS00266249.LOC110499905	LOC110499905	2813	5340	mir-139-5p	5103	5125	-20.94	148	5102	5125	-18.5	ankyrin repeat and sterile alpha motif domain-containing protein 1B-like
OmyAS00266249.LOC110499905	LOC110499905	2813	5340	mir-139-5p	5103	5125	-20.94	148	5102	5125	-18.5	ankyrin repeat and sterile alpha motif domain-containing protein 1B-like
OmyAS00266249.LOC110499905	LOC110499905	2813	5340	mir-139-5p	5103	5125	-20.94	148	5102	5125	-18.5	ankyrin repeat and sterile alpha motif domain-containing protein 1B-like
OmyAS00266249.LOC110499905	LOC110499905	2813	5340	mir-139-5p	5103	5125	-20.94	148	5102	5125	-18.5	ankyrin repeat and sterile alpha motif domain-containing protein 1B-like
OmyAS00271348.LOC110500018	LOC110500018	355	626	mir-10b-5p	500	522	-20.76	165	500	522	-18.5	Ig kappa chain V-III region MOPC 321-like
OmyAS00271348.LOC110500018	LOC110500018	355	626	mir-10c-5p	500	522	-20.76	165	500	522	-18.5	Ig kappa chain V-III region MOPC 321-like
OmyAS00274447.LOC110500797	LOC110500797	1330	1721	mir-129b	1671	1693	-14.64	144	1671	1693	-14.1	4F2 cell-surface antigen heavy chain-like
OmyAS00274447.LOC110500797	LOC110500797	1330	1721	mir-129b	1671	1693	-14.64	144	1671	1693	-14.1	4F2 cell-surface antigen heavy chain-like
OmyAS00274447.LOC110500797	LOC110500797	1330	1721	mir-129b	1671	1693	-14.64	144	1671	1693	-14.1	4F2 cell-surface antigen heavy chain-like
OmyAS00274447.LOC110500797	LOC110500797	1330	1721	mir-129b	1671	1693	-14.64	144	1671	1693	-14.1	4F2 cell-surface antigen heavy chain-like
OmyAS00274447.LOC110500797	LOC110500797	1330	1721	mir-129b-5p	1671	1693	-14.64	144	1671	1693	-14.1	4F2 cell-surface antigen heavy chain-like
OmyAS00268724.LOC110500943	LOC110500943	301	427	mir-129b	382	404	-12.82	146	381	404	-12.9	active breakpoint cluster region-related protein-like
OmyAS00268724.LOC110500943	LOC110500943	301	427	mir-129b	382	404	-12.82	146	381	404	-12.9	active breakpoint cluster region-related protein-like
OmyAS00268724.LOC110500943	LOC110500943	301	427	mir-129b	382	404	-12.82	146	381	404	-12.9	active breakpoint cluster region-related protein-like
OmyAS00268724.LOC110500943	LOC110500943	301	427	mir-129b	382	404	-12.82	146	381	404	-12.9	active breakpoint cluster region-related protein-like
OmyAS00268724.LOC110500943	LOC110500943	301	427	mir-129b-5p	382	404	-12.82	146	381	404	-12.9	active breakpoint cluster region-related protein-like
OmyAS00290369.LOC110503649	LOC110503649	4180	8221	let-7a-5p	4323	4345	-10.12	140	4330	4353	-12.3	large neutral amino acids transporter small subunit 4-like
OmyAS00290369.LOC110503649	LOC110503649	4180	8221	mir-133c	4463	4485	-17.55	140	4463	4485	-14.3	large neutral amino acids transporter small subunit 4-like
OmyAS00290369.LOC110503649	LOC110503649	4180	8221	mir-17a-5p	4509	4531	-21.14	133	4512	4531	-19.2	large neutral amino acids transporter small subunit 4-like
OmyAS00290369.LOC110503649	LOC110503649	4180	8221	mir-132-5p	4704	4726	-15.21	127	4705	4726	-12.1	large neutral amino acids transporter small subunit 4-like
OmyAS00290369.LOC110503649	LOC110503649	4180	8221	mir-187-3p	4732	4754	-17.52	145	4728	4749	-13	large neutral amino acids transporter small subunit 4-like
OmyAS00290369.LOC110503649	LOC110503649	4180	8221	mir-187-3p	4732	4754	-17.52	145	4728	4749	-13	large neutral amino acids transporter small subunit 4-like
OmyAS00290369.LOC110503649	LOC110503649	4180	8221	mir-187-3p	4732	4754	-17.52	145	4728	4749	-13	large neutral amino acids transporter small subunit 4-like
OmyAS00290369.LOC110503649	LOC110503649	4180	8221	mir-187-3p	4732	4754	-17.52	145	4728	4749	-13	large neutral amino acids transporter small subunit 4-like
OmyAS00290369.LOC110503649	LOC110503649	4180	8221	mir-212a-3p	5078	5100	-13.82	139	5081	5101	-12.8	large neutral amino acids transporter small subunit 4-like
OmyAS00290369.LOC110503649	LOC110503649	4180	8221	mir-2188-5p	5840	5862	-12.61	152	5841	5862	-12.9	large neutral amino acids transporter small subunit 4-like
OmyAS00290369.LOC110503649	LOC110503649	4180	8221	mir-2188-5p	5840	5862	-12.61	152	5841	5862	-12.9	large neutral amino acids transporter small subunit 4-like
OmyAS00290369.LOC110503649	LOC110503649	4180	8221	mir-2188-5p	5840	5862	-12.61	152	5841	5862	-12.9	large neutral amino acids transporter small subunit 4-like
OmyAS00290369.LOC110503649	LOC110503649	4180	8221	mir-2188-5p	5840	5862	-12.61	152	5841	5862	-12.9	large neutral amino acids transporter small subunit 4-like
OmyAS00290369.LOC110503649	LOC110503649	4180	8221	mir-146a	6074	6096	-13.56	150	6054	6078	-14.1	large neutral amino acids transporter small subunit 4-like
OmyAS00290369.LOC110503649	LOC110503649	4180	8221	mir-146a-5p	6074	6096	-13.56	150	6054	6078	-14.1	large neutral amino acids transporter small subunit 4-like
OmyAS00290369.LOC110503649	LOC110503649	4180	8221	mir-130d	6550	6572	-15.21	136	6550	6572	-12.2	large neutral amino acids transporter small subunit 4-like
OmyAS00290369.LOC110503649	LOC110503649	4180	8221	mir-223-3p	7002	7024	-17.15	140	7005	7024	-15.7	large neutral amino acids transporter small subunit 4-like
OmyAS00290369.LOC110503649	LOC110503649	4180	8221	mir-223-5p	7002	7024	-17.15	140	7005	7024	-15.7	large neutral amino acids transporter small subunit 4-like
[truncated: 3,092 more rows]
